# Supplementary material for: Insight into dynamic and steady-state active sites for nitrogen activation to ammonia by cobalt-based catalyst
Source: Nat Commun. 2020 Jan 31;11:653. doi: 10.1038/s41467-020-14287-z (PMC6994663; doi:10.1038/s41467-020-14287-z)
Supplement: Supplementary file 3 — Source Data [file 41467_2020_14287_MOESM3_ESM.xlsx]

## Sheet: Figure 1
Figure 1i										Figure 1J
							Energy	CoPc reference								r	CoO	Co(NH3)3Cl3		r	CoPc reference
Energy(eV)	Co foil	Co-N-C		Energy	CoO	Co(NH3)3Cl3	7542.84	0.00158		r	Co foil		r	Co-N-C		0	2.13048	18.1408		0	-6.87008
7513.89	0.000704632	0.00231		7513.02	0.00113	0.00258	7546.81	0.00145		0	0.37147		0	0.24312		0.03068	2.13172	18.1056		0.03068	-6.84543
7518.99	0.000438964	0.00198		7516.99	0.0011	0.00221	7550.78	0.00129		0.03068	0.36213		0.03068	0.32848		0.06136	2.13441	18.0042		0.06136	-6.79162
7523.92	0.0003047	0.00159		7520.96	0.000956763	0.00198	7554.74	0.00117		0.06136	0.33783		0.06136	0.49208		0.09204	2.13617	17.8502		0.09204	-6.73324
7528.85	0.000247131	0.00133		7524.92	0.000978241	0.00158	7558.8	0.00102		0.09204	0.30973		0.09204	0.65451		0.12272	2.13504	17.6712		0.12272	-6.68269
7533.85	0.000290172	0.00109		7528.85	0.000785386	0.00143	7562.78	0.000877922		0.12272	0.29411		0.12272	0.78738		0.1534	2.13082	17.5239		0.1534	-6.64696
7538.95	0.000252477	0.000752349		7532.88	0.000543867	0.0012	7566.81	0.000767614		0.1534	0.30308		0.1534	0.87659		0.18408	2.126	17.5017		0.18408	-6.63081
7543.99	0.000145164	0.000565219		7536.88	0.000542465	0.00096301	7570.8	0.000616851		0.18408	0.33307		0.18408	0.91405		0.21476	2.12547	17.6293		0.21476	-6.63751
7548.97	0.000244676	0.000389683		7540.89	0.000410732	0.000685748	7574.77	0.000556004		0.21476	0.36852		0.21476	0.89615		0.24544	2.13376	17.8204		0.24544	-6.66872
7553.83	-2.87509e-06	9.03335e-06		7544.86	0.000255072	0.000518319	7578.79	0.000412198		0.24544	0.39412		0.24544	0.82366		0.27612	2.15092	18.0044		0.27612	-6.72375
7558.91	-5.98242e-05	-0.000442776		7548.82	9.77797e-05	0.000389975	7582.8	0.000401651		0.27612	0.4008		0.27612	0.70226		0.3068	2.17213	18.1444		0.3068	-6.79718
7564	-6.66614e-05	-0.000592708		7552.77	0.000125625	0.00035701	7586.83	0.000307151		0.3068	0.38708		0.3068	0.54472		0.33748	2.191	18.2203		0.33748	-6.8665
7569.04	-0.000130573	-0.000479893		7556.82	-4.74439e-05	0.000182824	7590.83	0.000164985		0.33748	0.3598		0.33748	0.38012		0.36816	2.20203	18.222		0.36816	-6.85629
7573.95	-0.00023487	-0.000538195		7560.83	4.55232e-07	0.000150223	7594.83	1.00784e-05		0.36816	0.33447		0.36816	0.29045		0.39884	2.2017	18.1484		0.39884	-6.75357
7578.82	-0.000275044	-0.000538113		7564.81	4.65565e-05	-3.59708e-05	7598.82	-8.53391e-05		0.39884	0.33048		0.39884	0.37944		0.42951	2.18961	18.009		0.42951	-6.62307
7583.85	-0.000229192	-0.000717485		7568.83	-6.61368e-05	-0.000143317	7602.8	-0.000163633		0.42951	0.35602		0.42951	0.56779		0.46019	2.17112	17.829		0.46019	-6.49116
7588.95	-0.000385752	-0.000875764		7568.89	-9.27805e-05	-0.00026612	7606.84	-0.000141248		0.46019	0.39837		0.46019	0.76693		0.49087	2.16241	17.6652		0.49087	-6.37136
7593.97	-0.00030739	-0.000951965		7572.81	-0.000268981	-0.000378992	7610.88	-0.000284815		0.49087	0.435		0.49087	0.94081		0.52155	2.18805	17.6243		0.52155	-6.27402
7598.89	-0.000405673	-0.000860162		7576.81	-0.000309656	-0.000591337	7614.86	-0.00034959		0.52155	0.44589		0.52155	1.06984		0.55223	2.25575	17.7703		0.55223	-6.20724
7603.79	-0.000446033	-0.000877756		7580.79	-0.000319865	-0.000463237	7618.85	-0.000400451		0.55223	0.41719		0.55223	1.14117		0.58291	2.35328	18.0275		0.58291	-6.17603
7608.91	-0.000339118	-0.000806302		7584.79	-0.000335455	-0.000552698	7622.84	-0.000539416		0.58291	0.3417		0.58291	1.14708		0.61359	2.46806	18.3086		0.61359	-6.18054
7613.88	-0.000379737	-0.000578115		7588.81	-0.000291176	-0.000429293	7626.83	-0.000597487		0.61359	0.21953		0.61359	1.08563		0.64427	2.59112	18.5637		0.64427	-6.2131
7618.88	-0.000353685	-0.000686472		7592.85	-0.000428495	-0.000502835	7630.85	-0.000573002		0.64427	0.07307		0.64427	0.96271		0.67495	2.71548	18.7642		0.67495	-6.25376
7623.83	-0.000266196	-0.000834854		7596.79	-0.000440528	-0.000481043	7634.88	-0.000623567		0.67495	0.17202		0.67495	0.79778		0.70563	2.83525	18.894		0.70563	-6.26677
7628.82	-0.000242364	-0.000462134		7600.81	-0.000483784	-0.000516106	7638.87	-0.000619763		0.70563	0.38885		0.70563	0.64079		0.73631	2.94543	18.9481		0.73631	-6.21075
7633.84	-6.82352e-05	-3.45579e-05		7604.8	-0.000528004	-0.00049268	7642.89	-0.000585622		0.73631	0.61263		0.73631	0.59867		0.76699	3.04209	18.9345		0.76699	-6.06854
7638.92	-4.70473e-05	7.44421e-06		7608.82	-0.000469792	-0.000649428	7646.88	-0.000561671		0.76699	0.82185		0.76699	0.75483		0.79767	3.12274	18.8764		0.79767	-5.8585
7643.96	0.000178573	0.000306968		7612.84	-0.000452733	-0.000642872	7650.85	-0.000532766		0.79767	0.99899		0.79767	1.04476		0.82835	3.18683	18.8152		0.82835	-5.61368
7648.83	0.000159046	0.000418453		7616.82	-0.00046145	-0.000617004	7654.85	-0.000485112		0.82835	1.13011		0.82835	1.38218		0.85903	3.23644	18.8055		0.85903	-5.36614
7653.69	0.000390967	0.000668732		7620.83	-0.000450261	-0.000590771	7658.87	-0.000347697		0.85903	1.20652		0.85903	1.71704		0.88971	3.27683	18.8954		0.88971	-5.14388
7658.82	0.00072024	0.000991614		7624.8	-0.000414344	-0.000604092	7662.9	-0.000335286		0.88971	1.22618		0.88971	2.01776		0.92039	3.31664	19.0977		0.92039	-4.97131
7663.89	0.00086816	0.00121		7628.79	-0.000265306	-0.000674561	7666.91	-9.75809e-05		0.92039	1.19456		0.92039	2.26166		0.95107	3.36719	19.3834		0.95107	-4.86936
7668.93	0.00117	0.00158		7632.82	-2.22234e-05	-0.000284865	7670.89	7.24399e-05		0.95107	1.12457		0.95107	2.43301		0.98175	3.4402	19.7038		0.98175	-4.85482
7673.72	0.00153	0.00218		7636.84	5.48859e-05	-0.000200705	7674.88	0.000328135		0.98175	1.03481		0.98175	2.5238		1.01243	3.5444	20.0111		1.01243	-4.93904
7678.69	0.0021	0.00306		7640.87	-2.5971e-05	-0.000304164	7678.87	0.000760599		1.01243	0.9451		1.01243	2.53631		1.04311	3.68262	20.2675		1.04311	-5.12552
7683.87	0.00272	0.00387		7644.86	0.000162487	-3.40415e-05	7682.94	0.00117		1.04311	0.8687		1.04311	2.48712		1.07379	3.85099	20.4492		1.07379	-5.40439
7688.91	0.00385	0.00507		7648.81	0.000217583	7.75218e-05	7686.95	0.00184		1.07379	0.80436		1.07379	2.41266		1.10447	4.04059	20.549		1.10447	-5.73575
7693.9	0.00549	0.00621		7652.8	0.00036966	0.000318171	7690.97	0.00278		1.10447	0.73573		1.10447	2.37325		1.13515	4.24011	20.5806		1.13515	-5.995
7698.84	0.00873	0.01512		7656.81	0.000552877	0.000625913	7694.95	0.00398		1.13515	0.64043		1.13515	2.44503		1.16583	4.43837	20.5838		1.16583	-5.92192
7699.38	0.00964	0.01543		7660.85	0.000844163	0.000960937	7698.91	0.006		1.16583	0.50234		1.16583	2.68798		1.1965	4.62611	20.6258		1.1965	-5.44445
7699.85	0.01021	0.01512		7664.85	0.00112	0.00124	7702.91	0.00936		1.1965	0.32678		1.1965	3.11192		1.22718	4.79722	20.7899		1.22718	-4.74933
7700.36	0.01089	0.01518		7668.83	0.00144	0.00173	7703.45	0.01002		1.22718	0.21414		1.22718	3.68037		1.25786	4.94938	21.1445		1.25786	-3.96008
7700.84	0.01163	0.01525		7672.82	0.00186	0.0021	7703.89	0.0106		1.25786	0.38325		1.25786	4.33915		1.28854	5.08419	21.7095		1.28854	-3.13966
7701.34	0.01241	0.01478		7676.81	0.00243	0.00246	7704.43	0.01144		1.28854	0.67165		1.28854	5.03538		1.31922	5.20675	22.4528		1.31922	-2.33093
7701.85	0.01346	0.01427		7680.82	0.00312	0.00312	7704.93	0.01233		1.31922	0.96368		1.31922	5.72282		1.3499	5.32464	23.3131		1.3499	-1.56918
7702.3	0.01456	0.01434		7684.86	0.00413	0.00399	7705.46	0.01334		1.3499	1.21239		1.3499	6.36218		1.38058	5.44637	24.2213		1.38058	-0.88509
7702.8	0.01585	0.01473		7688.84	0.00425	0.00442	7705.92	0.01437		1.38058	1.38434		1.38058	6.92062		1.41126	5.57961	25.1117		1.41126	-0.30505
7703.31	0.01744	0.01516		7688.89	0.00447	0.0049	7706.44	0.01573		1.41126	1.45951		1.41126	7.37161		1.44194	5.72957	25.9254		1.44194	0.14939
7703.85	0.01924	0.01575		7692.85	0.00463	0.00531	7706.92	0.01746		1.44194	1.44223		1.44194	7.69511		1.47262	5.8979	26.6122		1.47262	0.46214
7704.27	0.02138	0.01637		7693.37	0.00478	0.00525	7707.46	0.01995		1.47262	1.38216		1.47262	7.87778		1.5033	6.08237	27.1309		1.5033	0.6231
7704.77	0.02381	0.01743		7693.81	0.00493	0.00562	7707.92	0.02335		1.5033	1.39835		1.5033	7.91313		1.53398	6.27704	27.4507		1.53398	0.62849
7705.28	0.0267	0.01879		7694.29	0.00515	0.0059	7708.47	0.02894		1.53398	1.63554		1.53398	7.80152		1.56466	6.47278	27.5517		1.56466	0.48087
7705.81	0.03013	0.02036		7694.81	0.00531	0.00625	7708.94	0.03375		1.56466	2.12553		1.56466	7.54987		1.59534	6.65775	27.4251		1.59534	0.18881
7706.29	0.03434	0.02222		7695.32	0.00547	0.00635	7709.47	0.03867		1.59534	2.78439		1.59534	7.17112		1.62602	6.81772	27.0739		1.62602	-0.23363
7706.83	0.03963	0.02465		7695.78	0.00568	0.00654	7709.94	0.04254		1.62602	3.51266		1.62602	6.68342		1.6567	6.93651	26.5116		1.6567	-0.76776
7707.31	0.04674	0.02764		7696.28	0.00592	0.00665	7710.48	0.0469		1.6567	4.23262		1.6567	6.10914		1.68738	6.99657	25.7624		1.68738	-1.39131
7707.84	0.05655	0.03198		7696.34	0.00621	0.00691	7710.96	0.05194		1.68738	4.89618		1.68738	5.47363		1.71806	6.97999	24.8592		1.71806	-2.0796
7708.35	0.07165	0.0372		7696.76	0.00648	0.00692	7711.48	0.06048		1.71806	5.49693		1.71806	4.80396		1.74874	6.86998	23.8423		1.74874	-2.80688
7708.83	0.09306	0.04359		7697.25	0.00675	0.00706	7711.94	0.07201		1.74874	6.0878		1.74874	4.12749		1.77942	6.65283	22.7584		1.77942	-3.54753
7709.31	0.12372	0.05111		7697.76	0.00692	0.00744	7712.48	0.09451		1.77942	6.792		1.77942	3.47044		1.8101	6.32023	21.6591		1.8101	-4.27736
7709.81	0.16191	0.05875		7698.25	0.00723	0.00777	7712.95	0.12275		1.8101	7.78344		1.8101	2.85648		1.84078	5.87197	20.602		1.84078	-4.97461
7710.32	0.20192	0.06473		7698.73	0.00748	0.00802	7713.47	0.16354		1.84078	9.22358		1.84078	2.30508		1.87146	5.31945	19.6562		1.87146	-5.62087
7710.91	0.24159	0.07163		7699.22	0.00774	0.00835	7713.94	0.20602		1.87146	11.1928		1.87146	1.8297		1.90214	4.69186	18.9169		1.90214	-6.20151
7711.36	0.27737	0.07923		7699.73	0.00805	0.00861	7714.47	0.26305		1.90214	13.671		1.90214	1.43543		1.93282	4.05158	18.5127		1.93282	-6.7042
7711.9	0.3085	0.09052		7700.27	0.00837	0.00874	7714.95	0.33105		1.93282	16.5627		1.93282	1.11673		1.9635	3.53822	18.4901		1.9635	-6.85053
7712.38	0.33376	0.10479		7700.75	0.00878	0.00915	7715.47	0.41552		1.9635	19.7285		1.9635	0.85679		1.99418	3.4106	18.6718		1.99418	-6.51473
7712.91	0.35317	0.13064		7701.22	0.00928	0.0095	7715.95	0.466		1.99418	23.0064		1.99418	0.63088		2.02485	3.75654	18.857		2.02485	-6.25004
7713.42	0.3672	0.16123		7701.71	0.00975	0.00974	7716.49	0.47288		2.02485	26.2242		2.02485	0.41368		2.05553	4.31765	18.9501		2.05553	-6.05741
7713.93	0.37733	0.2025		7702.21	0.01023	0.00979	7716.93	0.4523		2.05553	29.2104		2.05553	0.18608		2.08621	4.88788	18.9212		2.08621	-5.92914
7714.41	0.38628	0.25011		7702.71	0.01077	0.01032	7717.48	0.42215		2.08621	31.8034		2.08621	0.06196		2.11689	5.37578	18.771		2.11689	-5.85553
7714.92	0.3963	0.30491		7703.2	0.01135	0.01059	7717.96	0.41117		2.11689	33.8603		2.11689	0.33194		2.14757	5.74916	18.516		2.14757	-5.82583
7715.45	0.40955	0.35569		7703.7	0.01187	0.01112	7718.47	0.41746		2.14757	35.2658		2.14757	0.61992		2.17825	6.01977	18.1831		2.17825	-5.8286
7715.96	0.42683	0.392		7704.21	0.01251	0.01178	7718.93	0.43408		2.17825	35.9384		2.17825	0.91856		2.20893	6.24579	17.8113		2.20893	-5.85162
7716.47	0.44708	0.40605		7704.7	0.01323	0.01238	7719.45	0.45713		2.20893	35.836		2.20893	1.21932		2.23961	6.53174	17.4766		2.23961	-5.8813
7716.98	0.46939	0.40362		7705.22	0.01398	0.0128	7719.92	0.47974		2.23961	34.9577		2.23961	1.51383		2.27029	7.00438	17.4079		2.27029	-5.90219
7717.49	0.49277	0.39951		7705.73	0.01501	0.01353	7720.47	0.51195		2.27029	33.3436		2.27029	1.79477		2.30097	7.75897	17.6624		2.30097	-5.89764
7717.97	0.51561	0.40339		7706.22	0.01608	0.01394	7720.95	0.54832		2.30097	31.072		2.30097	2.05623		2.33165	8.81532	17.965		2.33165	-5.8529
7718.48	0.5393	0.41945		7706.72	0.0176	0.01518	7721.44	0.589		2.33165	28.2534		2.33165	2.29376		2.36233	10.1228	18.2212		2.36233	-5.75992
7718.95	0.563	0.44325		7707.22	0.01958	0.01625	7721.91	0.62705		2.36233	25.0232		2.36233	2.50413		2.39301	11.5933	18.4029		2.39301	-5.62009
7719.41	0.58867	0.47171		7707.73	0.02241	0.01719	7722.45	0.66354		2.39301	21.5323		2.39301	2.68493		2.42369	13.1278	18.4993		2.42369	-5.44249
7719.92	0.61454	0.50784		7708.24	0.02682	0.01946	7722.91	0.69345		2.42369	17.9371		2.42369	2.83413		2.45437	14.6286	18.5085		2.45437	-5.24009
7720.48	0.64269	0.54974		7708.72	0.03269	0.02306	7723.45	0.73015		2.45437	14.3903		2.45437	2.94975		2.48505	16.0061	18.4353		2.48505	-5.02669
7720.96	0.67072	0.58504		7709.21	0.03897	0.02902	7723.9	0.76428		2.48505	11.0312		2.48505	3.02969		2.51573	17.1821	18.2897		2.51573	-4.81534
7721.44	0.70058	0.62708		7709.73	0.04412	0.03809	7724.4	0.79665		2.51573	7.98032		2.51573	3.0718		2.54641	18.0928	18.0863		2.54641	-4.61765
7721.95	0.73109	0.67075		7710.25	0.04595	0.04581	7724.89	0.83041		2.54641	5.33674		2.54641	3.07416		2.57709	18.6915	17.8428		2.57709	-4.44345
7722.43	0.76328	0.70878		7710.74	0.04554	0.04703	7725.43	0.87271		2.57709	3.19069		2.57709	3.03554		2.60777	18.9501	17.5806		2.60777	-4.30044
7722.94	0.7952	0.74648		7711.25	0.04541	0.04159	7725.88	0.91097		2.60777	1.69553		2.60777	2.95598		2.63845	18.8602	17.3307		2.63845	-4.19404
7723.42	0.82738	0.78208		7711.74	0.04731	0.03525	7726.42	0.95684		2.63845	1.25431		2.63845	2.83731		2.66913	18.4326	17.1918		2.66913	-4.12729
7723.93	0.85689	0.81459		7712.21	0.05168	0.03238	7726.89	0.99803		2.66913	1.63821		2.66913	2.68372		2.69981	17.6962	17.3064		2.69981	-4.10083
7724.35	0.88455	0.8495		7712.75	0.05818	0.03239	7727.38	1.03998		2.69981	2.0155		2.69981	2.50211		2.73049	16.6953	17.4814		2.73049	-4.1131
7724.78	0.90784	0.88328		7713.25	0.06769	0.03454	7727.89	1.07393		2.73049	2.1806		2.73049	2.30236		2.76117	15.4859	17.6273		2.76117	-4.16065
7725.32	0.92671	0.92421		7713.7	0.08137	0.03821	7728.41	1.10375		2.76117	2.14375		2.76117	2.09731		2.79184	14.1324	17.7272		2.79184	-4.23861
7725.8	0.94053	0.95887		7714.23	0.09983	0.04467	7728.87	1.12279		2.79184	1.95173		2.79184	1.90223		2.82252	12.7021	17.7776		2.82252	-4.34124
7726.31	0.94997	0.99759		7714.72	0.11925	0.05267	7729.39	1.13597		2.82252	1.65013		2.82252	1.73333		2.8532	11.261	17.7808		2.8532	-4.46254
7726.79	0.95544	1.02965		7715.23	0.14905	0.06694	7729.87	1.14133		2.8532	1.27181		2.8532	1.60454		2.88388	9.86847	17.7433		2.88388	-4.59679
7727.3	0.958	1.06265		7715.75	0.18188	0.08424	7730.43	1.14042		2.88388	0.83476		2.88388	1.52285		2.91456	8.57321	17.675		2.91456	-4.73904
7727.81	0.95905	1.09058		7716.24	0.22894	0.10877	7730.91	1.1366		2.91456	0.34606		2.91456	1.48449		2.94524	7.40905	17.5892		2.94524	-4.88538
7728.26	0.9584	1.11422		7716.71	0.27836	0.13639	7731.42	1.13502		2.94524	0.19379		2.94524	1.47556		2.97592	6.3924	17.5021		2.97592	-5.03299
7728.83	0.95708	1.13488		7717.22	0.32925	0.16344	7731.9	1.13426		2.97592	0.77425		2.97592	1.47711		3.0066	5.52175	17.4318		3.0066	-5.18
7729.28	0.95576	1.14583		7717.74	0.3898	0.18849	7732.41	1.13461		3.0066	1.38551		3.0066	1.47098		3.03728	4.78067	17.3942		3.03728	-5.32522
7729.73	0.95508	1.15013		7718.22	0.44885	0.20815	7732.89	1.136		3.03728	2.00606		3.03728	1.44326		3.06796	4.14461	17.3918		3.06796	-5.46783
7730.24	0.95584	1.15337		7718.72	0.50445	0.22386	7733.44	1.13774		3.06796	2.60952		3.06796	1.38542		3.09864	3.59048	17.4106		3.09864	-5.6072
7730.78	0.95865	1.15844		7719.19	0.56047	0.24175	7733.9	1.1399		3.09864	3.16795		3.09864	1.29413		3.12932	3.10708	17.432		3.12932	-5.74285
7731.29	0.96366	1.16105		7719.7	0.62248	0.26457	7734.42	1.14556		3.12932	3.6561		3.12932	1.17074		3.16	2.70912	17.4422		3.16	-5.87469
7731.77	0.97067	1.16631		7720.21	0.68899	0.29372	7734.89	1.15191		3.16	4.05505		3.16	1.02095		3.19068	2.47112	17.4346		3.19068	-6.0033
7732.31	0.97955	1.17359		7720.71	0.77683	0.3362	7735.44	1.15805		3.19068	4.35481		3.19068	0.85506		3.22136	2.49273	17.4073		3.22136	-6.13022
7732.79	0.98908	1.18165		7721.2	0.86587	0.38581	7735.94	1.16157		3.22136	4.55528		3.22136	0.68982		3.25204	2.64159	17.3624		3.25204	-6.25801
7733.3	0.9979	1.19056		7721.67	0.98252	0.45476	7736.45	1.16403		3.25204	4.66569		3.25204	0.55304		3.28272	2.76135	17.3047		3.28272	-6.3899
7733.84	1.00547	1.20023		7722.18	1.08214	0.53855	7736.93	1.16446		3.28272	4.70239		3.28272	0.4863		3.3134	2.79946	17.2414		3.3134	-6.52879
7734.32	1.00971	1.20738		7722.69	1.17446	0.63668	7737.43	1.16108		3.3134	4.68538		3.3134	0.5173		3.34408	2.74836	17.1833		3.34408	-6.67496
7734.84	1.01111	1.21354		7723.17	1.24493	0.74543	7737.92	1.15259		3.34408	4.63434		3.34408	0.62059		3.37476	2.64046	17.1462		3.37476	-6.81499
7735.32	1.00936	1.21687		7723.66	1.30781	0.87838	7738.45	1.1373		3.37476	4.56514		3.37476	0.75162		3.40544	2.59127	17.1444		3.40544	-6.84806
7735.83	1.00486	1.2177		7724.14	1.36135	0.98211	7738.92	1.11819		3.40544	4.48783		3.40544	0.88193		3.43612	2.77339	17.1689		3.43612	-6.70209
7736.37	0.99901	1.21577		7724.66	1.4228	1.0809	7739.43	1.09501		3.43612	4.40693		3.43612	0.99728		3.4668	3.17655	17.1992		3.4668	-6.50527
7736.88	0.99271	1.21108		7725.16	1.48657	1.14479	7739.91	1.07241		3.4668	4.32357		3.4668	1.09102		3.49748	3.69956	17.2233		3.49748	-6.29496
7737.36	0.98673	1.20155		7725.66	1.54974	1.17953	7740.44	1.04797		3.49748	4.23874		3.49748	1.16062		3.52816	4.27942	17.2365		3.52816	-6.08332
7737.87	0.98137	1.19182		7726.16	1.60572	1.18856	7740.92	1.02576		3.52816	4.15644		3.52816	1.20595		3.55884	4.87547	17.2376		3.55884	-5.87951
7738.44	0.97728	1.17656		7726.63	1.62954	1.18178	7741.46	1.00276		3.55884	4.08609		3.55884	1.22831		3.58952	5.45627	17.2279		3.58952	-5.69206
7738.9	0.97397	1.1618		7727.13	1.61263	1.17084	7741.93	0.98585		3.58952	4.04429		3.58952	1.22975		3.62019	5.99628	17.2094		3.62019	-5.52894
7739.43	0.9708	1.14106		7727.65	1.56607	1.16426	7742.42	0.97193		3.62019	4.0555		3.62019	1.21252		3.65087	6.47555	17.1849		3.65087	-5.39714
7739.89	0.96793	1.12334		7728.13	1.5005	1.16513	7742.92	0.96126		3.65087	4.15102		3.65087	1.17865		3.68155	6.87998	17.1574		3.68155	-5.30227
7740.4	0.96476	1.10298		7728.64	1.42507	1.17181	7743.43	0.95261		3.68155	4.36455		3.68155	1.12977		3.71223	7.20157	17.1295		3.71223	-5.24816
7740.91	0.96168	1.08589		7729.12	1.34875	1.1847	7743.91	0.94672		3.71223	4.72402		3.71223	1.06704		3.74291	7.43824	17.1036		3.74291	-5.23659
7741.42	0.958	1.0689		7729.17	1.28163	1.19854	7744.44	0.94183		3.74291	5.24274		3.74291	0.99133		3.77359	7.5934	17.0815		3.77359	-5.26713
7741.93	0.95469	1.05341		7729.62	1.2278	1.21213	7744.9	0.93845		3.77359	5.91455		3.77359	0.90347		3.80427	7.67489	17.0653		3.80427	-5.33716
7742.45	0.95191	1.04024		7730.19	1.17748	1.22619	7745.42	0.93547		3.80427	6.71467		3.80427	0.80459		3.83495	7.69373	17.0577		3.83495	-5.44197
7742.93	0.94928	1.02788		7730.67	1.13658	1.23685	7745.93	0.93306		3.83495	7.6037		3.83495	0.69649		3.86563	7.66244	17.0605		3.86563	-5.57502
7743.41	0.94755	1.01893		7731.15	1.10024	1.24498	7746.46	0.93006		3.86563	8.53218		3.86563	0.58205		3.89631	7.59332	17.0716		3.89631	-5.72829
7743.98	0.94599	1.00914		7731.67	1.06896	1.24919	7746.91	0.92822		3.89631	9.44474		3.89631	0.46575		3.92699	7.49686	17.0866		3.92699	-5.89272
7744.44	0.94474	1.00207		7732.14	1.03303	1.24965	7747.44	0.92832		3.92699	10.2839		3.92699	0.35482		3.95767	7.38057	17.1019		3.95767	-6.05858
7744.95	0.94442	0.99443		7732.67	0.99857	1.24652	7747.9	0.92774		3.95767	10.9939		3.95767	0.26212		3.98835	7.24856	17.1146		3.98835	-6.21594
7745.43	0.94385	0.98874		7733.16	0.96277	1.24108	7748.42	0.92674		3.98835	11.5245		3.98835	0.2101		4.01903	7.10198	17.1224		4.01903	-6.355
7745.92	0.94399	0.98371		7733.67	0.92734	1.23264	7748.88	0.92652		4.01903	11.8348		4.01903	0.21614		4.04971	6.94026	17.1235		4.04971	-6.46663
7746.46	0.94435	0.97848		7734.15	0.90126	1.22297	7749.4	0.92701		4.04971	11.8964		4.04971	0.25964		4.08039	6.76291	17.1168		4.08039	-6.5437
7746.94	0.94528	0.97384		7734.68	0.8776	1.21126	7749.86	0.927		4.08039	11.6959		4.08039	0.30863		4.11107	6.57153	17.1017		4.11107	-6.58364
7747.4	0.94683	0.97016		7735.18	0.86169	1.20148	7750.39	0.9267		4.11107	11.2377		4.11107	0.34543		4.14175	6.37167	17.0785		4.14175	-6.59028
7747.91	0.949	0.96606		7735.69	0.85377	1.19299	7750.87	0.92466		4.14175	10.5448		4.14175	0.36185		4.17243	6.17406	17.0483		4.17243	-6.57132
7748.39	0.95191	0.963		7736.21	0.85058	1.1839	7751.4	0.92151		4.17243	9.66132		4.17243	0.35411		4.20311	5.99504	17.015		4.20311	-6.5336
7748.9	0.95574	0.96034		7736.69	0.85321	1.17599	7751.87	0.91778		4.20311	8.65444		4.20311	0.321		4.23379	5.85528	17.0299		4.23379	-6.48149
7749.33	0.95968	0.95807		7737.19	0.86135	1.16897	7752.38	0.91384		4.23379	7.6192		4.23379	0.26315		4.26447	5.77632	17.0692		4.26447	-6.41847
7749.84	0.96462	0.9556		7737.69	0.87406	1.16204	7752.84	0.90961		4.26447	6.6839		4.26447	0.18281		4.29515	5.77503	17.1073		4.29515	-6.34884
7750.3	0.96989	0.95336		7738.2	0.89058	1.15476	7753.39	0.90221		4.29515	6.00656		4.29515	0.08406		4.32583	5.85803	17.1411		4.32583	-6.27827
7750.78	0.97634	0.95103		7738.68	0.91049	1.14785	7753.85	0.89507		4.32583	5.73375		4.32583	0.03783		4.35651	6.0193	17.168		4.35651	-6.21341
7751.3	0.98306	0.94821		7739.18	0.93297	1.14061	7754.38	0.88702		4.35651	5.91285		4.35651	0.15837		4.38719	6.24239	17.1862		4.38719	-6.16114
7751.78	0.98986	0.94501		7739.66	0.95305	1.13371	7754.83	0.87967		4.38719	6.45116		4.38719	0.28634		4.41786	6.5057	17.1944		4.41786	-6.12782
7752.27	0.99716	0.94064		7740.19	0.9718	1.12662	7755.37	0.87164		4.41786	7.18936		4.41786	0.41293		4.44854	6.78734	17.1921		4.44854	-6.11864
7752.75	1.00508	0.93534		7740.23	0.98253	1.12043	7755.86	0.86396		4.44854	7.98681		4.44854	0.53236		4.47922	7.06826	17.1795		4.47922	-6.13718
7753.26	1.01302	0.92984		7740.67	0.98819	1.11347	7756.4	0.85555		4.47922	8.74749		4.47922	0.63958		4.5099	7.33342	17.1579		4.5099	-6.18496
7753.75	1.02123	0.92369		7741.18	0.9873	1.10602	7756.86	0.84853		4.5099	9.41301		4.5099	0.7304		4.54058	7.57184	17.1288		4.54058	-6.26117
7754.23	1.02926	0.9178		7741.68	0.98153	1.0984	7757.4	0.84162		4.54058	9.95054		4.54058	0.80172		4.57126	7.77599	17.0951		4.57126	-6.36213
7754.77	1.03752	0.90997		7742.15	0.97136	1.09045	7757.84	0.83892		4.57126	10.3436		4.57126	0.85176		4.60194	7.94097	17.0608		4.60194	-6.48016
7755.23	1.04536	0.9033		7742.66	0.95767	1.08093	7758.41	0.83562		4.60194	10.5859		4.60194	0.88017		4.63262	8.06368	17.0364		4.63262	-6.5999
7755.72	1.05278	0.89664		7743.16	0.94492	1.07107	7758.88	0.83349		4.63262	10.6774		4.63262	0.88812		4.6633	8.14204	17.0432		4.6633	-6.68823
7756.23	1.05976	0.88981		7743.65	0.92969	1.05968	7759.41	0.83298		4.6633	10.6221		4.6633	0.87824		4.69398	8.17441	17.0673		4.69398	-6.69185
7756.8	1.06615	0.8856		7744.17	0.91718	1.04854	7759.87	0.8332		4.69398	10.4266		4.69398	0.85445		4.72466	8.15923	17.0898		4.72466	-6.60423
7757.26	1.07128	0.88105		7744.65	0.90537	1.03712	7760.38	0.83408		4.72466	10.1001		4.72466	0.82164		4.75534	8.09491	17.1056		4.75534	-6.47588
7757.77	1.07546	0.87661		7745.13	0.89591	1.02505	7760.88	0.83712		4.75534	9.65403		4.75534	0.78508		4.78602	7.97976	17.1132		4.78602	-6.34266
7758.26	1.0781	0.87283		7745.66	0.88826	1.01575	7761.95	0.84806		4.78602	9.10325		4.78602	0.74959		4.8167	7.81221	17.1122		4.8167	-6.22196
7758.77	1.07981	0.87044		7746.16	0.8794	1.00362	7762.92	0.86281		4.8167	8.46598		4.8167	0.71856		4.84738	7.591	17.1031		4.84738	-6.12318
7759.85	1.079	0.86949		7746.67	0.87139	0.993	7763.95	0.88442		4.84738	7.76436		4.84738	0.69308		4.87806	7.31538	17.0876		4.87806	-6.05178
7760.83	1.0737	0.87164		7747.12	0.86432	0.98176	7764.94	0.90396		4.87806	7.02443		4.87806	0.67168		4.90874	6.98529	17.0684		4.90874	-6.01049
7761.91	1.06445	0.88051		7747.62	0.85667	0.97095	7765.94	0.92277		4.90874	6.27585		4.90874	0.65088		4.93942	6.60148	17.0506		4.93942	-5.99982
7762.88	1.05119	0.89283		7748.14	0.85005	0.96147	7766.97	0.93706		4.93942	5.55105		4.93942	0.62632		4.9701	6.16555	17.044		4.9701	-6.01819
7763.94	1.03591	0.90921		7748.62	0.84396	0.95193	7766.99	0.93734		4.9701	4.88378		4.9701	0.59403		5.00078	5.68	17.0545		5.00078	-6.06208
7765	1.01981	0.92719		7749.1	0.83862	0.94149	7767.91	0.94512		5.00078	4.30611		5.00078	0.55133		5.03146	5.14832	17.0729		5.03146	-6.12617
7765.97	1.00432	0.94293		7750.16	0.834	0.93208	7768.94	0.94948		5.03146	3.84334		5.03146	0.49757		5.06214	4.57512	17.091		5.06214	-6.20336
7766.97	0.99025	0.95437		7751.15	0.83041	0.92295	7769.91	0.95014		5.06214	3.50669		5.06214	0.43471		5.09282	3.96674	17.1051		5.09282	-6.28486
7768	0.97733	0.96356		7752.15	0.82785	0.91343	7770.93	0.94853		5.09282	3.28729		5.09282	0.36826		5.1235	3.33346	17.1137		5.1235	-6.36041
7768.98	0.96511	0.96926		7753.15	0.82625	0.9047	7771.93	0.94686		5.1235	3.15704		5.1235	0.30896		5.15418	2.70375	17.1162		5.15418	-6.41933
7769.98	0.95501	0.97271		7754.15	0.82525	0.89645	7772.88	0.94544		5.15418	3.07798		5.15418	0.27404		5.18486	2.34701	17.113		5.18486	-6.45314
7770.92	0.94729	0.97405		7755.15	0.8255	0.88874	7773.89	0.94445		5.18486	3.01399		5.18486	0.27944		5.21553	2.84237	17.1051		5.21553	-6.45962
7771.95	0.94194	0.97472		7756.17	0.82665	0.88137	7774.9	0.94546		5.21553	2.93816		5.21553	0.32234		5.24621	3.50401	17.0946		5.24621	-6.44434
7772.93	0.9388	0.9751		7757.13	0.82902	0.87442	7775.88	0.94738		5.24621	2.8346		5.24621	0.3844		5.27689	4.17028	17.0842		5.27689	-6.41758
7773.96	0.93687	0.97589		7758.16	0.83255	0.86804	7776.86	0.95027		5.27689	2.69703		5.27689	0.44874		5.30757	4.81301	17.077		5.30757	-6.38955
7774.91	0.93553	0.97757		7759.17	0.83657	0.86238	7777.86	0.95383		5.30757	2.52622		5.30757	0.5044		5.33825	5.41427	17.0755		5.33825	-6.36798
7775.85	0.93421	0.97974		7760.15	0.84139	0.8574	7778.85	0.95759		5.33825	2.32751		5.33825	0.54461		5.36893	5.95794	17.0795		5.36893	-6.35776
7776.8	0.93266	0.98244		7761.18	0.84635	0.85303	7779.86	0.96176		5.36893	2.10879		5.36893	0.56523		5.39961	6.42877	17.0863		5.39961	-6.36142
7777.83	0.93053	0.98578		7762.15	0.85196	0.84895	7780.82	0.96585		5.39961	1.87892		5.39961	0.56415		5.43029	6.81274	17.0929		5.43029	-6.37976
7778.86	0.92885	0.98892		7763.17	0.85774	0.84609	7781.85	0.96988		5.43029	1.64666		5.43029	0.54083		5.46097	7.09766	17.0969		5.46097	-6.41227
7779.78	0.92758	0.99191		7764.18	0.86254	0.84346	7782.89	0.97317		5.46097	1.42009		5.46097	0.49619		5.49165	7.27392	17.0969		5.49165	-6.45746
7780.82	0.92765	0.99545		7765.17	0.86725	0.8422	7783.83	0.97547		5.49165	1.20639		5.49165	0.43244		5.52233	7.33517	17.0925		5.52233	-6.51298
7781.85	0.92921	0.99855		7766.14	0.87226	0.84068	7784.9	0.97841		5.52233	1.01214		5.52233	0.35289		5.55301	7.2789	17.0837		5.55301	-6.57554
7782.8	0.93196	1.00105		7767.19	0.87714	0.84097	7785.89	0.9807		5.55301	0.84386		5.55301	0.26204		5.58369	7.10687	17.0711		5.58369	-6.6405
7783.78	0.936	1.00318		7768.16	0.88135	0.84124	7786.86	0.98303		5.58369	0.70853		5.58369	0.16642		5.61437	6.82523	17.0555		5.61437	-6.70086
7784.81	0.94082	1.00529		7769.18	0.88543	0.84214	7786.91	0.98315		5.61437	0.61307		5.61437	0.08325		5.64505	6.44458	17.0386		5.64505	-6.74567
7785.82	0.94589	1.00714		7770.12	0.8894	0.84387	7787.91	0.98594		5.64505	0.56121		5.64505	0.08915		5.67573	5.97958	17.0233		5.67573	-6.76137
7786.82	0.95039	1.00929		7771.15	0.89926	0.84719	7788.85	0.98829		5.67573	0.5488		5.67573	0.16908		5.70641	5.44856	17.019		5.70641	-6.74203
7787.89	0.95504	1.01208		7772.14	0.91425	0.85418	7789.9	0.99127		5.70641	0.56336		5.70641	0.25225		5.73709	4.87284	17.0298		5.73709	-6.69687
7788.9	0.96006	1.01583		7773.1	0.93594	0.86301	7790.85	0.99439		5.73709	0.58985		5.73709	0.32552		5.76777	4.2763	17.0441		5.76777	-6.63997
7789.9	0.96578	1.01879		7774.12	0.96309	0.87297	7791.89	0.99764		5.76777	0.61596		5.76777	0.3847		5.79845	3.6856	17.0573		5.79845	-6.58166
7790.91	0.9721	1.02135		7775.11	0.99786	0.88721	7792.91	1.00066		5.79845	0.63365		5.79845	0.42778		5.82913	3.13377	17.068		5.82913	-6.52841
7791.86	0.97891	1.02386		7776.05	1.02861	0.90021	7793.86	1.00276		5.82913	0.63862		5.82913	0.45397		5.85981	2.68005	17.0757		5.85981	-6.48427
7792.9	0.986	1.02604		7777.1	1.05751	0.91445	7794.9	1.00431		5.85981	0.62966		5.85981	0.46352		5.89049	2.48751	17.0804		5.89049	-6.45183
7793.94	0.99277	1.0282		7778.09	1.08205	0.92989	7795.83	1.00487		5.89049	0.60836		5.89049	0.45755		5.92117	2.65252	17.0822		5.92117	-6.43257
7794.94	0.99877	1.0294		7779.05	1.10043	0.94426	7796.87	1.00482		5.92117	0.57903		5.92117	0.43787		5.95185	2.90966	17.0812		5.95185	-6.42694
7795.95	1.00513	1.0305		7780.07	1.11388	0.95719	7797.84	1.0047		5.95185	0.54873		5.95185	0.40684		5.98253	3.12387	17.0779		5.98253	-6.43442
7796.9	1.01189	1.03106		7781.03	1.12463	0.96987	7798.86	1.00491		5.98253	0.52655		5.98253	0.36715		6.0132	3.26415	17.0727		6.0132	-6.45345
7797.91	1.01879	1.03118		7782.08	1.13427	0.98122	7799.82	1.00549		6.0132	0.52129		6.0132	0.32165		6.04388	3.32532	17.066		6.04388	-6.48142
7798.9	1.02714	1.031		7783.09	1.14223	0.99069	7800.83	1.00463		6.04388	0.53749		6.04388	0.2731		6.07456	3.31215	17.0587		6.07456	-6.51465
7799.91	1.03593	1.03105		7784.05	1.14507	0.99896	7801.8	1.00589		6.07456	0.5727		6.07456	0.224		6.10524	3.23556	17.052		6.10524	-6.54854
7800.83	1.04561	1.03124		7785.1	1.14107	1.0064	7802.84	1.0057		6.10524	0.61886		6.10524	0.17644		6.13592	3.1115	17.0473		6.13592	-6.57796
7801.78	1.05541	1.03163		7786.06	1.13118	1.0138	7803.81	1.0051		6.13592	0.66611		6.13592	0.13199		6.1666	2.96121	17.0464		6.1666	-6.59834
7802.77	1.06519	1.03117		7786.11	1.11653	1.02296	7804.83	1.0061		6.1666	0.70585		6.1666	0.09181		6.19728	2.81257	17.0499		6.19728	-6.60709
7803.75	1.07471	1.03197		7787.07	1.10121	1.03298	7805.81	1.00755		6.19728	0.73234		6.19728	0.05736		6.22796	2.70099	17.0568		6.22796	-6.60491
7804.76	1.08293	1.03243		7788.1	1.08491	1.04229	7806.78	1.00731		6.22796	0.74363		6.22796	0.03468		6.25864	2.66034	17.0653		6.25864	-6.59552
7805.8	1.08987	1.03195		7789.05	1.06817	1.04852	7807.85	1.00692		6.25864	0.74246		6.25864	0.04002		6.28932	2.69642	17.0737		6.28932	-6.58415
7806.72	1.09479	1.0308		7790.1	1.05094	1.05235	7808.84	1.00593		6.28932	0.73708		6.28932	0.06493		6.32	2.77908	17.0807		6.32	-6.57589
7807.71	1.09732	1.03016		7791.04	1.03521	1.05475	7809.86	1.0028		6.32	0.74115		6.32	0.0949		6.35068	2.87076	17.0854		6.35068	-6.57482
7808.72	1.09766	1.0295		7792.09	1.01909	1.05686	7810.86	1.00199		6.35068	0.77061		6.35068	0.12661		6.38136	2.94517	17.0871		6.38136	-6.58362
7809.76	1.09614	1.02867		7793.07	1.0077	1.05915	7811.85	1.00024		6.38136	0.83679		6.38136	0.15903		6.41204	2.98727	17.0854		6.41204	-6.60368
7810.8	1.09229	1.02765		7794.08	0.99734	1.06144	7812.9	0.99846		6.41204	0.94028		6.41204	0.19132		6.44272	2.98954	17.0804		6.44272	-6.6352
7811.79	1.08698	1.02611		7795.05	0.9873	1.0637	7813.89	0.99631		6.44272	1.07137		6.44272	0.22255		6.4734	2.94938	17.0721		6.4734	-6.67732
7812.74	1.08064	1.02566		7796.01	0.97698	1.06626	7814.9	0.99331		6.4734	1.21523		6.4734	0.25173		6.50408	2.86767	17.0614		6.50408	-6.72826
7813.81	1.07389	1.02676		7797.03	0.96668	1.06837	7815.9	0.99024		6.50408	1.35628		6.50408	0.2779		6.53476	2.74792	17.0496		6.53476	-6.78529
7814.83	1.06671	1.02164		7798.02	0.95699	1.0704	7816.87	0.98724		6.53476	1.48046		6.53476	0.30022		6.56544	2.59598	17.0399		6.56544	-6.8444
7815.87	1.05826	1.01758		7799.03	0.94798	1.07199	7817.91	0.98391		6.56544	1.57617		6.56544	0.318		6.59612	2.4211	17.0375		6.59612	-6.89817
7816.86	1.05022	1.01445		7799.99	0.93992	1.07315	7818.88	0.98077		6.59612	1.63494		6.59612	0.33076		6.6268	2.24496	17.0453		6.6268	-6.92736
7817.81	1.04159	1.01649		7800.96	0.93341	1.07389	7819.87	0.98001		6.6268	1.65211		6.6268	0.33824		6.65748	2.17333	17.0594		6.65748	-6.90992
7818.86	1.03306	1.01551		7802	0.92962	1.07447	7820.87	0.9793		6.65748	1.6277		6.65748	0.34038		6.68816	2.32201	17.0755		6.68816	-6.87047
7819.9	1.02414	1.01334		7802.98	0.92683	1.07456	7821.89	0.97778		6.68816	1.56765		6.68816	0.33728		6.71884	2.53397	17.0913		6.71884	-6.83161
7820.92	1.01654	1.01321		7803.99	0.92689	1.074	7822.86	0.97602		6.71884	1.48554		6.71884	0.32924		6.74952	2.75259	17.1053		6.74952	-6.8007
7821.94	1.00964	1.01214		7804.96	0.92907	1.07279	7823.86	0.97387		6.74952	1.40432		6.74952	0.31671		6.7802	2.96364	17.1169		6.7802	-6.78059
7822.84	1.00293	1.011		7805.97	0.93309	1.07102	7824.85	0.97309		6.7802	1.35617		6.7802	0.30028		6.81087	3.1594	17.1257		6.81087	-6.77247
7823.82	0.99622	1.00676		7806.98	0.93914	1.06813	7825.88	0.9737		6.81087	1.37506		6.81087	0.2807		6.84155	3.33409	17.1313		6.84155	-6.7766
7824.81	0.98911	1.00394		7807.98	0.94588	1.06452	7826.82	0.97323		6.84155	1.48062		6.84155	0.25895		6.87223	3.48304	17.134		6.87223	-6.79242
7825.8	0.98133	1.00282		7808.98	0.95326	1.06112	7827.82	0.9723		6.87223	1.66713		6.87223	0.23628		6.90291	3.60251	17.1338		6.90291	-6.81875
7826.82	0.97306	1.00052		7809.95	0.95987	1.05732	7828.83	0.97111		6.90291	1.91061		6.90291	0.2143		6.93359	3.68962	17.1313		6.93359	-6.85375
7827.78	0.96435	0.99889		7811.01	0.96669	1.05216	7829.86	0.97135		6.93359	2.18278		6.93359	0.19509		6.96427	3.74238	17.1269		6.96427	-6.89476
7828.71	0.95604	0.99763		7811.98	0.97119	1.04715	7830.82	0.96955		6.96427	2.45872		6.96427	0.18115		6.99495	3.75979	17.1209		6.99495	-6.93693
7829.73	0.94796	0.99683		7812.99	0.97373	1.04184	7831.84	0.97067		6.99495	2.71851		6.99495	0.17485		7.02563	3.74183	17.1139		7.02563	-6.96177
7830.71	0.94037	0.99587		7813.99	0.97462	1.03759	7832.83	0.96973		7.02563	2.94684		7.02563	0.17751		7.05631	3.68958	17.1061		7.05631	-6.93707
7831.73	0.93436	0.99511		7815.02	0.97456	1.03173	7833.83	0.96824		7.05631	3.13241		7.05631	0.18863		7.08699	3.60533	17.0978		7.08699	-6.89553
7832.72	0.92964	0.99382		7816	0.97404	1.02663	7834.85	0.9681		7.08699	3.26741		7.08699	0.20619		7.11767	3.49269	17.0891		7.11767	-6.85535
7833.65	0.92615	0.993		7816.97	0.97381	1.02162	7835.83	0.96843		7.11767	3.34716		7.11767	0.2277		7.14835	3.35697	17.0798		7.14835	-6.82105
7834.76	0.92443	0.99201		7817.98	0.97418	1.01655	7836.89	0.96738		7.14835	3.36985		7.14835	0.25086		7.17903	3.20573	17.0699		7.17903	-6.79485
7835.72	0.92409	0.99125		7819.03	0.97496	1.01152	7837.85	0.96731		7.17903	3.33627		7.17903	0.27389		7.20971	3.05	17.0596		7.20971	-6.77815
7836.68	0.92534	0.99021		7819.98	0.97643	1.00715	7838.89	0.96747		7.20971	3.24947		7.20971	0.29544		7.24039	2.90641	17.0489		7.24039	-6.77175
7837.76	0.92763	0.9894		7820.98	0.97841	1.00316	7839.89	0.96634		7.24039	3.11453		7.24039	0.31449		7.27107	2.79938	17.0387		7.27107	-6.77589
7838.7	0.9307	0.98827		7821.95	0.9813	0.99969	7840.87	0.96547		7.27107	2.93812		7.27107	0.33032		7.30175	2.75784	17.0306		7.30175	-6.79029
7839.8	0.93478	0.98751		7822.94	0.98643	0.99591	7841.87	0.96496		7.30175	2.72829		7.30175	0.3424		7.33243	2.79809	17.0274		7.33243	-6.8141
7840.82	0.93961	0.98589		7823.94	0.99266	0.99285	7842.85	0.9641		7.33243	2.49404		7.33243	0.35034		7.36311	2.9084	17.0311		7.36311	-6.84583
7841.85	0.94445	0.98487		7824.93	1.00054	0.98992	7843.86	0.96247		7.36311	2.24512		7.36311	0.35392		7.39379	3.06119	17.0393		7.39379	-6.88303
7842.87	0.94987	0.9838		7825.94	1.00961	0.98757	7844.86	0.96127		7.39379	1.99174		7.39379	0.35299		7.42447	3.23133	17.0488		7.42447	-6.92061
7843.8	0.95505	0.98261		7826.92	1.01907	0.98524	7845.84	0.96021		7.42447	1.74437		7.42447	0.34753		7.45515	3.4009	17.0579		7.45515	-6.94313
7844.88	0.96067	0.98113		7827.91	1.02741	0.98333	7846.85	0.95925		7.45515	1.51355		7.45515	0.3376		7.48583	3.55739	17.0656		7.48583	-6.9264
7845.85	0.96601	0.9792		7828.91	1.03513	0.98113	7847.84	0.95822		7.48583	1.30949		7.48583	0.32333		7.51651	3.69158	17.0715		7.51651	-6.88605
7846.87	0.97082	0.97849		7829.9	1.04034	0.9794	7848.84	0.9577		7.51651	1.14118		7.51651	0.30496		7.54719	3.79638	17.0754		7.54719	-6.84109
7847.86	0.97503	0.97777		7829.94	1.04282	0.97799	7849.85	0.95717		7.54719	1.01461		7.54719	0.28279		7.57787	3.8663	17.0773		7.57787	-6.79792
7848.86	0.9783	0.97709		7830.86	1.04278	0.97718	7850.83	0.95686		7.57787	0.93018		7.57787	0.25721		7.60854	3.8973	17.0778		7.60854	-6.75945
7849.85	0.98068	0.97655		7831.89	1.04056	0.97613	7851.82	0.95721		7.60854	0.88124		7.60854	0.22873		7.63922	3.88688	17.0775		7.63922	-6.72748
7850.88	0.98234	0.97649		7832.85	1.03675	0.97525	7852.81	0.9578		7.63922	0.85565		7.63922	0.19791		7.6699	3.83418	17.0774		7.6699	-6.70323
7851.84	0.98297	0.97689		7833.89	1.0317	0.97514	7853.8	0.95863		7.6699	0.83989		7.6699	0.16542		7.70058	3.74018	17.0784		7.70058	-6.68746
7852.81	0.98309	0.97683		7834.89	1.0253	0.97514	7854.8	0.95956		7.70058	0.82257		7.70058	0.13207		7.73126	3.60787	17.081		7.73126	-6.68054
7853.77	0.98289	0.97734		7835.87	1.01739	0.97502	7855.8	0.96119		7.73126	0.79586		7.73126	0.09879		7.76194	3.44244	17.0854		7.76194	-6.68244
7854.74	0.98232	0.97774		7836.89	1.009	0.97554	7856.78	0.96298		7.76194	0.75538		7.76194	0.06693		7.79262	3.25147	17.0911		7.79262	-6.69278
7855.71	0.9823	0.97859		7837.88	0.9999	0.97583	7857.81	0.96523		7.79262	0.69948		7.79262	0.03935		7.8233	3.04538	17.0971		7.8233	-6.71085
7856.73	0.98291	0.97968		7838.89	0.99014	0.97601	7858.8	0.96694		7.8233	0.62872		7.8233	0.02677		7.85398	2.83855	17.1025		7.85398	-6.73567
7857.7	0.98454	0.98128		7839.91	0.9808	0.97663	7860.78	0.97229		7.85398	0.54561		7.85398	0.03957		7.88466	2.65206	17.1064		7.88466	-6.76601
7858.75	0.98775	0.98297		7840.87	0.97085	0.97699	7862.79	0.97745		7.88466	0.45507		7.88466	0.05972		7.91534	2.51805	17.1081		7.91534	-6.80044
7860.54	0.9976	0.9861		7841.89	0.9612	0.97758	7864.78	0.98365		7.91534	0.3663		7.91534	0.07839		7.94602	2.47265	17.107		7.94602	-6.83734
7862.54	1.01471	0.99048		7842.87	0.95286	0.97838	7866.8	0.98983		7.94602	0.29745		7.94602	0.09358		7.9767	2.51496	17.1031		7.9767	-6.87486
7864.56	1.03499	0.9961		7843.88	0.94512	0.97921	7868.79	0.9953		7.9767	0.27816		7.9767	0.10466		8.00738	2.5992	17.0962		8.00738	-6.91059
7866.65	1.05596	1.00117		7844.9	0.93996	0.97992	7870.79	1.0006		8.00738	0.32462		8.00738	0.11149		8.03806	2.68438	17.0866		8.03806	-6.94044
7868.7	1.07294	1.0063		7845.88	0.93701	0.98092	7872.77	1.00603		8.03806	0.41675		8.03806	0.11423		8.06874	2.75004	17.0748		8.06874	-6.95535
7870.65	1.08547	1.01066		7846.88	0.9375	0.98193	7874.76	1.01061		8.06874	0.52918		8.06874	0.11336		8.09942	2.78928	17.0613		8.09942	-6.94818
7872.7	1.09457	1.01517		7848.81	0.94098	0.98298	7876.75	1.01309		8.09942	0.64722		8.09942	0.10958		8.1301	2.80371	17.0469		8.1301	-6.93078
7874.68	1.10066	1.01918		7850.8	0.94812	0.98418	7878.73	1.01458		8.1301	0.76292		8.1301	0.10389		8.16078	2.80141	17.0325		8.16078	-6.91375
7876.74	1.10372	1.02151		7852.76	0.95733	0.98548	7880.71	1.01541		8.16078	0.87138		8.16078	0.09751		8.19146	2.79558	17.0192		8.19146	-6.90074
7878.62	1.10334	1.0233		7854.75	0.96796	0.98662	7882.68	1.01515		8.19146	0.96932		8.19146	0.09178		8.22214	2.80191	17.0101		8.22214	-6.89296
7880.54	1.0975	1.02474		7856.72	0.98082	0.98769	7884.68	1.01443		8.22214	1.05457		8.22214	0.08795		8.25282	2.83339	17.0119		8.25282	-6.89071
7882.57	1.08698	1.02519		7858.71	0.99172	0.98895	7886.7	1.01241		8.25282	1.12581		8.25282	0.08677		8.2835	2.8946	17.0184		8.2835	-6.89377
7884.52	1.07183	1.02448		7860.73	1.00261	0.99011	7888.7	1.01052		8.2835	1.18254		8.2835	0.08816		8.31418	2.98016	17.0234		8.31418	-6.90151
7886.56	1.0527	1.02304		7862.73	1.01212	0.99151	7890.73	1.0092		8.31418	1.22494		8.31418	0.09126		8.34486	3.07855	17.0256		8.34486	-6.91284
7888.54	1.02947	1.02175		7864.74	1.01878	0.99329	7892.77	1.00747		8.34486	1.25387		8.34486	0.09487		8.37554	3.17703	17.0248		8.37554	-6.92606
7890.61	1.00435	1.02065		7866.75	1.02324	0.99483	7894.76	1.00635		8.37554	1.27066		8.37554	0.09781		8.40621	3.26472	17.0211		8.40621	-6.9384
7892.62	0.9791	1.01936		7868.75	1.02539	0.99649	7896.73	1.00552		8.40621	1.277		8.40621	0.09915		8.43689	3.33368	17.0149		8.43689	-6.94558
7894.63	0.95623	1.01821		7870.73	1.02528	0.99827	7898.73	1.00514		8.43689	1.27469		8.43689	0.09826		8.46757	3.37912	17.0072		8.46757	-6.94364
7896.67	0.93895	1.01677		7872.72	1.02299	0.99989	7900.71	1.00489		8.46757	1.26543		8.46757	0.09481		8.49825	3.39913	17.0068		8.49825	-6.93334
7898.72	0.92889	1.01588		7874.71	1.01928	1.00142	7902.71	1.00432		8.49825	1.25062		8.49825	0.08872		8.52893	3.3942	17.0168		8.52893	-6.91893
7900.76	0.92617	1.01495		7876.69	1.01488	1.00286	7904.67	1.00292		8.52893	1.23117		8.52893	0.08012		8.55961	3.36666	17.0279		8.55961	-6.90403
7902.66	0.92981	1.01409		7878.68	1.01025	1.00457	7906.63	1.0016		8.55961	1.2074		8.55961	0.0693		8.59029	3.31998	17.0386		8.59029	-6.8908
7904.7	0.93845	1.01261		7880.64	1.00553	1.00593	7908.63	1.0001		8.59029	1.17904		8.59029	0.05667		8.62097	3.2581	17.0481		8.62097	-6.8805
7906.57	0.94908	1.01189		7882.65	1.00144	1.00738	7910.62	0.99928		8.62097	1.14532		8.62097	0.04279		8.65165	3.18486	17.0558		8.65165	-6.87381
7908.56	0.96054	1.01285		7884.65	0.9987	1.00887	7912.63	0.99682		8.65165	1.10509		8.65165	0.02847		8.68233	3.10363	17.0611		8.68233	-6.87095
7910.49	0.9714	1.00905		7886.66	0.99743	1.01013	7914.65	0.99514		8.68233	1.05707		8.68233	0.01583		8.71301	3.0173	17.0637		8.71301	-6.87173
7912.49	0.98158	1.00721		7888.64	0.99761	1.01172	7916.67	0.99453		8.71301	1.00001		8.71301	0.01413		8.74369	2.92869	17.0635		8.74369	-6.87554
7914.57	0.98969	1.00569		7890.65	1.00226	1.01466	7918.66	0.99385		8.74369	0.9329		8.74369	0.02569		8.77437	2.84123	17.0604		8.77437	-6.88129
7916.56	0.99628	1.00454		7892.69	1.01068	1.01637	7920.66	0.99341		8.77437	0.85514		8.77437	0.03997		8.80505	2.75989	17.0547		8.80505	-6.88746
7918.59	1.00032	1.00314		7894.69	1.01995	1.01889	7922.62	0.9929		8.80505	0.7666		8.80505	0.05439		8.83573	2.69175	17.0469		8.83573	-6.89219
7920.67	1.00227	1.00229		7896.63	1.02989	1.02104	7924.67	0.99295		8.83573	0.66772		8.83573	0.06842		8.86641	2.64535	17.0379		8.86641	-6.89367
7922.67	1.00342	1.00135		7898.64	1.03845	1.02341	7926.66	0.99337		8.86641	0.55947		8.86641	0.08189		8.89709	2.62768	17.0291		8.89709	-6.89085
7924.73	1.00349	1.00169		7900.63	1.04581	1.0247	7928.6	0.99321		8.89709	0.44336		8.89709	0.09476		8.92777	2.63962	17.0236		8.92777	-6.88398
7926.69	1.00255	1.00401		7902.63	1.0498	1.02621	7930.6	0.99341		8.92777	0.32134		8.92777	0.10702		8.95845	2.67406	17.0248		8.95845	-6.8744
7928.73	1.00073	1.0041		7904.57	1.05052	1.02687	7932.59	0.99356		8.95845	0.19573		8.95845	0.11865		8.98913	2.71894	17.0318		8.98913	-6.86386
7930.7	0.99843	1.00119		7906.56	1.04797	1.02773	7934.56	0.99377		8.98913	0.06906		8.98913	0.12961		9.01981	2.76177	17.0408		9.01981	-6.85402
7932.67	0.99532	1.00027		7908.56	1.04167	1.02847	7936.55	0.99379		9.01981	0.05604		9.01981	0.13983		9.05049	2.79219	17.0496		9.05049	-6.84617
7934.58	0.99226	1.00032		7910.54	1.03272	1.02809	7938.54	0.99456		9.05049	0.17693		9.05049	0.1492		9.08117	2.80276	17.0569		9.08117	-6.84125
7936.56	0.99023	1.00027		7912.53	1.02072	1.02793	7940.56	0.99435		9.08117	0.2912		9.08117	0.15756		9.11185	2.78899	17.0623		9.11185	-6.83982
7938.56	0.99075	0.99998		7914.55	1.00623	1.02731	7942.57	0.99455		9.11185	0.39666		9.11185	0.16476		9.14253	2.74906	17.0653		9.14253	-6.84214
7940.63	0.99447	1.00058		7916.53	0.99187	1.02694	7944.56	0.99482		9.14253	0.4915		9.14253	0.17061		9.17321	2.68363	17.0661		9.17321	-6.84816
7942.63	1.00207	1.00043		7918.54	0.97654	1.02598	7946.6	0.99526		9.17321	0.57437		9.17321	0.17495		9.20388	2.59554	17.0648		9.20388	-6.85761
7944.67	1.01199	1.00024		7920.54	0.96203	1.02454	7948.57	0.99511		9.20388	0.64436		9.20388	0.17762		9.23456	2.4895	17.0617		9.23456	-6.86997
7946.71	1.02226	1.00027		7922.52	0.95001	1.0231	7950.54	0.99504		9.23456	0.70107		9.23456	0.1785		9.26524	2.3719	17.0572		9.26524	-6.88459
7948.72	1.03152	1.00161		7924.55	0.9406	1.02184	7952.55	0.9948		9.26524	0.74458		9.26524	0.17754		9.29592	2.2511	17.0519		9.29592	-6.90066
7950.73	1.03973	1.00037		7926.52	0.9378	1.02	7954.53	0.99447		9.29592	0.77539		9.29592	0.1747		9.3266	2.14143	17.0463		9.3266	-6.91724
7952.78	1.04679	0.99944		7928.47	0.94027	1.01807	7956.55	0.99413		9.3266	0.79445		9.3266	0.17004		9.35728	2.09194	17.0411		9.35728	-6.93328
7954.82	1.05228	1.00117		7930.47	0.94717	1.01592	7958.52	0.99393		9.35728	0.80304		9.35728	0.1637		9.38796	2.14735	17.0365		9.38796	-6.94754
7956.8	1.05613	0.99929		7932.44	0.95868	1.01452	7960.47	0.99337		9.38796	0.80272		9.38796	0.15586		9.41864	2.22198	17.0328		9.41864	-6.95853
7958.73	1.058	0.99815		7934.43	0.97053	1.0126	7962.51	0.993		9.41864	0.79532		9.41864	0.14683		9.44932	2.28225	17.0297		9.44932	-6.96473
7960.69	1.05777	0.99796		7936.41	0.98382	1.01025	7964.51	0.9933		9.44932	0.78281		9.44932	0.13695		9.48	2.3212	17.0268		9.48	-6.96586
7962.61	1.0546	0.9974		7936.47	0.99527	1.00805	7966.5	0.99308		9.48	0.76722		9.48	0.12664		9.51068	2.33738	17.0237		9.51068	-6.96374
7964.63	1.0488	0.99715		7938.38	1.00533	1.00639	7968.52	0.9932		9.51068	0.75055		9.51068	0.11637		9.54136	2.33216	17.0199		9.54136	-6.96074
7966.59	1.04107	0.9969		7940.4	1.013	1.00458	7970.54	0.99334		9.54136	0.7346		9.54136	0.1066		9.57204	2.30931	17.0153		9.57204	-6.95834
7968.64	1.03133	0.99687		7942.39	1.01831	1.00287	7972.54	0.99357		9.57204	0.7208		9.57204	0.09781		9.60272	2.27533	17.01		9.60272	-6.95719
7970.69	1.02095	0.9965		7944.39	1.02191	1.00111	7974.54	0.99346		9.60272	0.71003		9.60272	0.09043		9.6334	2.24035	17.0043		9.6334	-6.9574
7972.69	1.01055	0.99629		7946.41	1.02309	1.00016	7976.55	0.99391		9.6334	0.70254		9.6334	0.08483		9.66408	2.21856	17.0035		9.66408	-6.95883
7974.77	1.00092	0.99622		7948.39	1.02313	0.99852	7978.57	0.99484		9.66408	0.69784		9.66408	0.08133		9.69476	2.22289	17.0096		9.69476	-6.9612
7976.86	0.99296	0.99639		7950.37	1.02212	0.99746	7980.55	0.99533		9.69476	0.69485		9.69476	0.08018		9.72544	2.25355	17.0157		9.72544	-6.96416
7978.88	0.9866	0.99701		7952.37	1.02118	0.99678	7982.55	0.99595		9.72544	0.69204		9.72544	0.08158		9.75612	2.29887	17.0215		9.75612	-6.96737
7980.85	0.98222	1.00064		7954.35	1.02016	0.996	7984.56	0.99713		9.75612	0.68762		9.75612	0.08564		9.7868	2.34672	17.0264		9.7868	-6.97048
7982.88	0.97966	1.00109		7956.34	1.01917	0.99512	7986.51	0.99758		9.7868	0.67985		9.7868	0.09237		9.81748	2.38891	17.0305		9.81748	-6.97318
7984.82	0.97861	1.00218		7958.29	1.01789	0.9945	7986.57	0.99759		9.81748	0.66714		9.81748	0.10156		9.84816	2.42061	17.0338		9.84816	-6.97512
7986.79	0.97788	0.99994		7960.28	1.0166	0.99451	7988.48	0.99837		9.84816	0.64825		9.84816	0.11288		9.87884	2.4393	17.0362		9.87884	-6.97598
7988.7	0.97762	0.99935		7962.28	1.01566	0.99401	7990.48	0.99934		9.87884	0.62237		9.87884	0.1258		9.90952	2.44419	17.038		9.90952	-6.97547
7990.7	0.97704	0.99988		7964.26	1.01517	0.99386	7992.47	0.99995		9.90952	0.58913		9.90952	0.13972		9.9402	2.43587	17.0394		9.9402	-6.97351
7992.7	0.97674	0.99995		7966.24	1.01426	0.994	7994.51	1.0007		9.9402	0.54868		9.9402	0.15394		9.97088	2.41621	17.0406		9.97088	-6.97023
7994.65	0.97592	1.00033		7968.28	1.01317	0.99464	7996.52	1.00146		9.97088	0.50163		9.97088	0.16779
7996.71	0.97552	1.00068		7970.27	1.01083	0.99441	7998.53	1.00235
7998.75	0.97513	1.00113		7972.27	1.00814	0.9948	8000.57	1.00303
8000.76	0.97539	1.00192		7974.27	1.00478	0.99578	8002.56	1.00345
8002.82	0.97602	1.00244		7976.28	1.00242	0.99605	8004.55	1.00479
8004.83	0.97722	1.00308		7978.28	1.00022	0.99676	8006.56	1.00567
8006.88	0.97913	1.00422		7980.24	0.99917	0.99764	8009.44	1.0068
8008.92	0.98169	1.00496		7982.23	0.99928	0.99858	8012.43	1.00822
8012	0.98562	1.00538		7984.24	0.99994	0.99888	8015.39	1.00964
8014.93	0.98981	1.00589		7986.21	1.00032	0.99978	8018.38	1.01074
8017.68	0.99389	1.00642		7988.17	1.00021	1.00138	8021.39	1.01104
8020.82	0.99741	1.00709		7990.17	0.99864	1.00173	8024.43	1.01052
8023.73	1.00018	1.00691		7992.16	0.99583	1.00236	8027.46	1.00863
8026.88	1.00261	1.00638		7994.15	0.99223	1.0043	8030.46	1.00686
8029.98	1.00583	1.0054		7997.06	0.98843	1.00454	8033.45	1.00577
8032.98	1.00939	1.00442		8000.09	0.98474	1.00525	8036.46	1.00422
8036.02	1.01344	1.00339		8003.07	0.9822	1.0065	8039.45	1.00188
8039.09	1.01823	1.00202		8006.07	0.981	1.00696	8042.41	0.99892
8041.98	1.02198	1.00082		8009.04	0.98083	1.00742	8045.4	0.99661
8044.9	1.02405	0.99931		8012.03	0.98153	1.00876	8048.38	0.99606
8047.92	1.02425	0.99821		8014.97	0.98328	1.00857	8051.4	0.99618
8050.85	1.02261	0.99707		8017.97	0.98556	1.00887	8054.42	0.99551
8053.9	1.0194	0.99642		8020.93	0.98842	1.00982	8057.43	0.99526
8056.92	1.01475	0.99604		8023.94	0.99137	1.00945	8060.44	0.99597
8059.98	1.00936	0.99574		8026.94	0.99465	1.00989	8063.45	0.99609
8063.04	1.00469	0.99514		8029.96	0.99789	1.01051	8066.46	0.99462
8066.01	1.0013	0.99476		8032.95	1.00138	1.0101	8069.4	0.99472
8068.89	1.00004	0.99482		8035.94	1.00498	1.00964	8072.39	0.99606
8071.89	1.00006	0.99494		8038.92	1.00779	1.01035	8075.38	0.99659
8074.86	1.00054	0.99488		8041.89	1.01025	1.00977	8078.42	0.99661
8077.81	1.00059	0.995		8044.86	1.01235	1.00887	8081.41	0.99659
8080.76	0.99886	0.99527		8047.83	1.01369	1.00944	8084.44	0.99669
8083.96	0.99532	0.99528		8047.9	1.01466	1.00838	8087.42	0.99729
8087.04	0.99081	0.99539		8050.86	1.01536	1.00767	8090.44	0.99775
8090.06	0.98754	0.99557		8053.84	1.01566	1.00752	8093.43	0.99874
8093.01	0.98588	0.9959		8056.86	1.01532	1.00604	8096.42	0.99942
8095.88	0.98565	0.99669		8059.82	1.01316	1.00544	8099.41	0.99956
8098.94	0.98579	0.99723		8062.85	1.00861	1.00368	8102.44	0.99945
8101.84	0.98559	0.99713		8065.81	1.00141	1.00278	8105.45	0.99919
8104.87	0.98584	0.99728		8068.78	0.9959	1.00155	8108.48	0.99992
8107.84	0.9863	0.9973		8071.75	0.99195	1.00058	8114.56	0.99957
8110.9	0.9874	0.99762		8074.74	0.98986	0.99979	8117.51	0.99941
8114	0.98878	0.99789		8077.75	0.99011	0.99861	8120.49	0.99911
8117.04	0.9906	0.99791		8080.74	0.99146	0.99833	8123.5	0.99906
8120.08	0.99253	0.99775		8083.77	0.99279	0.99659	8126.46	0.99841
8122.88	0.99438	0.99735		8086.76	0.99371	0.99577	8129.45	0.99909
8125.98	0.99646	0.99798		8089.76	0.9935	0.99517	8132.43	1.00028
8128.72	0.99864	0.99789		8092.73	0.99237	0.99509	8138.49	1.00188
8131.83	1.00074	0.99859		8095.71	0.99104	0.99494	8141.48	1.00287
8134.91	1.00243	0.99873		8098.67	0.99042	0.99444	8144.5	1.00396
8137.75	1.00414	0.99874		8098.75	0.99107	0.99462	8147.49	1.00463
8140.87	1.00545	0.99889		8101.65	0.99335	0.99404	8150.49	1.00472
8143.84	1.00741	0.99914		8104.66	0.99582	0.99423	8153.47	1.00456
8147.02	1.0088	0.99927		8107.68	0.99856	0.99456	8156.44	1.00464
8149.87	1.00948	0.99952		8110.7	1.00122	0.99425	8159.43	1.00445
8153	1.0099	0.99979		8113.69	1.00373	0.99456	8162.45	1.00422
8155.72	1.00953	0.99953		8116.68	1.00646	0.99468	8165.47	1.00412
8158.79	1.00825	0.99978		8119.68	1.00851	0.99474	8168.5	1.00398
8161.77	1.00642	0.99937		8122.65	1.00961	0.99563	8171.48	1.00378
8164.78	1.0041	0.99963		8125.59	1.00963	0.99526	8174.52	1.00357
8167.83	1.00235	0.99956		8128.59	1.00884	0.99606	8177.47	1.00327
8171	1.0009	0.99955		8131.55	1.00768	0.99686	8180.46	1.0032
8173.86	0.99946	0.99983		8134.57	1.006	0.99671	8183.41	1.00307
8176.98	0.99899	0.99946		8137.58	1.00328	0.99684	8186.44	1.0029
8180.03	0.99912	0.99937		8140.57	1.00016	0.99797	8189.42	1.00289
8182.81	0.99939	0.99934		8143.53	0.99601	0.99799	8192.43	1.00274
8185.84	1.00005	0.99913		8146.55	0.99283	0.99797	8195.45	1.00288
8188.74	1.00032	0.99933		8149.5	0.99083	0.9992	8198.47	1.0027
8191.8	1.00028	1.00073		8152.47	0.99035	0.99906	8201.48	1.00259
8194.87	0.99992	0.99986		8155.45	0.99093	0.9992	8204.47	1.00256
8197.91	0.99895	0.99933		8158.42	0.99259	1.00018	8207.47	1.00241
8200.92	0.9979	0.99949		8161.42	0.9948	0.9997	8210.45	1.0023
8203.99	0.99675	0.99951		8164.41	0.99666	0.99999	8213.45	1.00228
8206.94	0.99573	0.99938		8167.43	0.99785	1.00058	8216.45	1.00205
8209.95	0.99512	0.99981		8170.43	0.99829	1.00027	8219.49	1.00163
8212.84	0.99455	0.99951		8173.45	0.99821	1.00015	8222.5	1.00114
8215.67	0.9939	0.99923		8176.41	0.99791	1.00056	8225.54	1.00096
8218.66	0.99361	0.99897		8179.38	0.99772	1.0002	8228.55	1.00061
8221.81	0.99274	0.99898		8182.33	0.99742	1.00003	8231.55	1.00014
8224.87	0.99228	0.99874		8185.32	0.99706	0.99925	8234.53	0.99958
8227.83	0.99198	0.99869		8188.29	0.9969	0.99979	8237.53	0.99929
8230.9	0.9917	0.99811		8191.29	0.99688	0.99917	8240.49	0.99901
8233.9	0.99253	0.9982		8194.3	0.99719	0.99877	8243.48	0.99866
8236.97	0.99295	0.99813		8197.33	0.99772	0.99866	8246.46	0.99841
8239.94	0.99381	0.99802		8200.29	0.99826	0.99839	8249.5	0.99819
8242.75	0.99465	0.99788		8203.3	0.99886	0.99786	8252.5	0.99794
8245.79	0.99578	0.99786		8206.25	0.99946	0.99752	8255.53	0.99778
8248.68	0.99692	0.99818		8209.25	1.00023	0.99731	8258.51	0.99816
8251.85	0.99864	0.99799		8212.2	1.00146	0.99715	8261.53	0.99828
8254.87	1.00034	0.99832		8215.17	1.00276	0.99633	8264.51	0.99827
8257.82	1.00214	0.99836		8218.15	1.00389	0.99635	8267.5	0.99853
8260.91	1.00353	0.99785		8221.17	1.00438	0.996	8270.48	0.99871
8264	1.00523	0.99818		8224.16	1.00438	0.99579	8273.46	0.9989
8266.86	1.00618	0.99826		8227.17	1.0037	0.99539	8276.44	0.999
8269.82	1.00658	0.99856		8230.17	1.0032	0.99522	8279.46	0.99905
8272.69	1.00637	0.99866		8233.19	1.00271	0.99472	8282.48	0.99954
8275.69	1.00575	0.99874		8236.16	1.00212	0.99493	8285.48	0.99997
8278.76	1.00489	0.99912		8239.13	1.00153	0.99484	8288.51	1.00002
8281.83	1.00387	0.99929		8242.09	1.00091	0.9944	8291.48	1.00012
8284.83	1.00294	1.00018		8245.08	1.00021	0.99453	8294.48	1.00036
8287.94	1.00185	0.99978		8248.08	0.99971	0.99438	8297.44	1.0003
8290.95	1.00116	1.00003		8251.11	0.999	0.99482	8300.43	1.00056
8293.9	1.00083	1.00022		8254.11	0.99853	0.9948	8303.4	1.00061
8296.85	1.00028	1.00028		8257.11	0.99814	0.99488	8307.37	1.00072
8299.83	0.99983	1.00052		8260.1	0.99764	0.99487	8311.37	1.00043
8302.69	0.99965	1.00103		8263.1	0.99751	0.99481	8315.33	1.00049
8305.71	0.99941	1.00109		8266.06	0.99769	0.9952	8319.37	1.00016
8308.67	0.99949	1.00132		8269.02	0.99802	0.99549	8319.43	1.00016
8312.82	0.9995	1.0011		8272.01	0.9982	0.9955	8323.29	0.99979
8316.93	0.99954	1.00115		8274.99	0.99812	0.99589	8327.25	0.99918
8320.95	0.99904	1.00218		8277.97	0.99805	0.99613	8331.22	0.99852
8324.95	0.99922	1.00145		8280.98	0.99769	0.99605	8335.17	0.99799
8328.85	0.99873	1.00111		8284	0.99742	0.99653	8339.19	0.99607
8332.72	0.99877	1.00106		8286.99	0.99737	0.99682	8343.22	0.99578
8336.72	0.9987	1.00118		8290.95	0.99752	0.99717	8347.2	0.99633
8340.83	0.99842	1.00132		8294.9	0.99793	0.9976	8351.18	0.99641
8344.87	0.99838	1.00146		8298.85	0.99841	0.99783	8355.15	0.99597
8348.86	0.99821	1.00179		8302.8	0.99938	0.99794	8355.22	0.99596
8352.98	0.99811	1.00301		8306.76	1.00039	0.99791	8359.08	0.99553
8356.9	0.99815	1.00273		8310.76	1.00158	0.99808	8363.07	0.99506
8360.6	0.99818	1.00219		8314.76	1.00275	0.99853	8367.09	0.99447
8364.73	0.99845	1.00155		8318.73	1.00358	0.99863	8371.06	0.99422
8368.67	0.99882	1.00112		8322.72	1.00402	0.99857	8375.07	0.9945
8372.74	0.99835	0.99973		8326.65	1.0042	0.99879	8379.06	0.9933
8376.89	0.99976	1.00187		8330.58	1.00378	0.99881	8383.05	0.99282
8380.94	1.00042	1.00147		8334.57	1.0031	0.99902	8386.98	0.9923
8384.85	1.00099	1.0009		8338.54	1.00228	0.99937	8390.95	0.99211
8388.88	1.00124	1.00086		8342.54	1.00158	0.9992	8394.93	0.99185
8392.64	1.00182	1.00047		8346.53	1.00095	0.99925	8398.89	0.99155
8396.63	1.00215	1.00044		8350.52	1.00065	0.99916	8402.95	0.99117
8400.74	1.00246	1.00067		8354.48	1.00063	0.99935	8406.9	0.99075
8404.74	1.00255	1.00037		8358.45	1.00088	0.99917	8410.88	0.99061
8408.82	1.00256	1.00014		8362.38	1.00116	0.9994	8414.84	0.99029
8412.9	1.00277	1.00059		8366.37	1.00117	0.99919	8418.77	0.99008
8416.75	1.00269	1.0002		8370.37	1.00115	0.9991	8422.76	0.98963
8420.73	1.00244	1.00057		8374.4	1.0008	0.99906	8426.72	0.9896
8424.62	1.00219	1.0007		8378.38	1.00014	0.99902	8430.76	0.98917
8428.62	1.00204	1.0005		8382.36	1.00001	0.99922	8434.76	0.98899
8432.48	1.00157	1.00016		8386.31	0.99981	0.99896	8438.71	0.98829
8436.75	1.00158	1.00056		8390.22	1.00015	0.99915	8442.7	0.98806
8440.69	1.00135	1.0005		8394.23	1.00028	0.99856	8446.66	0.98796
8444.74	1.0011	1.00019		8398.25	1.00057	0.99862	8450.57	0.98744
8448.62	1.00095	0.99999		8402.23	1.00061	0.99874	8454.56	0.98692
8452.7	1.0006	0.99977		8406.22	1.0008	0.99858	8458.56	0.98639
8456.66	1.00051	0.99957		8410.2	1.00095	0.99865	8462.54	0.98587
8460.48	1.00022	0.99937		8414.15	1.00098	0.99822	8466.55	0.98535
8464.71	1.00031	0.99915		8418.1	1.00115	0.99818	8470.53	0.98482
8468.64	1.00002	0.99894		8422.07	1.00137	0.99836	8474.47	0.98431
8472.82	0.99997	0.99872		8426.01	1.00149	0.99821	8478.39	0.98379
8476.66	0.9995	0.99853		8430.01	1.002	0.99826	8482.33	0.98328
8480.74	0.99941	0.99831		8434.04	1.00238	0.99847	8486.3	0.98276
8484.58	0.9994	0.99811		8438.01	1.00263	0.99848	8490.32	0.98223
8488.67	0.99925	0.9979		8441.97	1.00242	0.99855	8494.3	0.98171
8492.69	0.99898	0.99769		8445.93	1.00221	0.99895
8496.61	0.99887	0.99749		8449.86	1.00185	0.99908
8500.78	0.99878	0.99727		8453.83	1.00133	0.99919
8504.85	0.9988	0.99706		8457.82	1.00113	0.9993
8508.68	0.99884	0.99686		8461.83	1.00096	0.99919
				8465.81	1.00065	0.99952
				8469.77	1.00066	0.99981
				8473.74	1.00084	0.99961
				8477.68	1.00127	0.99992
				8481.61	1.00127	1.00115
				8485.59	1.00103	1.00058
				8490.58	1.001	1.00078
				8495.55	1.00079	1.0007
				8500.51	1.00073	1.00111
				8505.46	1.00053	1.00127
				8510.39	1.00038	1.0014
				8515.32	1.00013	1.00151
				8520.27	0.99983	1.00142
				8525.26	0.99983	1.00178
					0.99982	1.00189
					0.99984	1.00197
					0.99982	1.0023
					0.99993	1.00247
					1.00006	1.00238
					1.00019	1.00264
					1.0005	1.00279
					1.00098	1.00295
					1.00128	1.003
					1.00137	1.00298
					1.00136	1.00307
					1.00125	1.00287
					1.00089	1.0027
					1.00051	1.00237
					1.0003	1.0021
					1.00005	1.00192
					0.99982	1.0018
					0.99942	1.00171
					0.99925	1.0015
					0.99913	1.00232
					0.99877	1.00129
					0.99859	1.00137
					0.99826	1.00123
					0.99816	1.00106
					0.99792	1.00075
					0.99787	1.00086
					0.99773	1.00074
					0.99766	1.00083
					0.99748	1.00072
					0.99751	1.00079
					0.99751	1.00091
					0.99751	1.00082
					0.99748	1.0011

## Sheet: Figure 2
Figure 2a	NH3 synthesis rate										Figure 2b										Figure 2c		Stability of CoN5/N-C	Co-N-C
												T/℃	Number of tests	Concentration/ppm	t/s	NH3 synthesis /mmol/gh
	1MPa	WHSV：60000ml/gh															average value	standard deviation
							average value	standard deviation
											Figure 2b-Ba-Co3O4 （0.25g)	350	1	2.043	180.61	0.581743	0.5444	0.0324708			WHSV：60000ml/gh			50MLaq.	1MPa
	T/℃	Number of tests	Concentration/ppm	t/s	NH3 synthesis /mmol/gh								2	1.9537	190.1	0.528543						Time (h)		NH3 concentrarion (PPM)	test time (S)	mmol/g/h
													3	1.8357	180.55	0.522888						2		9.11385	180.57	4.32623
	250	1	1.258	200.52	0.322647		0.320508	0.00302509														4		8.69467	180.5	4.12885
		2	1.1172	180.47	0.318369						Figure2b-Ba-Co/N-C（0.25g)											6		9.14544	180.35	4.34652
												350	1	9.3601	180.77	2.66292	2.356	0.433805				8		9.1068	180.78	4.31786
	275	1	1.446	180.61	0.411747		0.430139	0.026009					2	7.2009	180.7	2.04943						10		8.84696	181.01	4.18933
		2	1.575	180.59	0.44853																	12		9.01868	180.59	4.28058
																						24		9.00515	180.33	4.28032
	300	1	5.624	180.4	1.6033		1.57504	0.0399657			Figure 2b-Co-N-C											26		8.99372	180.79	4.26401
		2	5.387	179.1	1.54678						Mass：0.25g											28		8.80606	180.23	4.18801
												350	1	15.066	180.04	4.30362	4.33603	0.0458359				30		8.69482	180.5	4.12892
Figure 2a-Co-N-C	325	1	8.492	180.5	2.41945		2.61322	0.274025					2	15.332	180.5	4.36844						32		9.03956	184.03	4.21029
		2	11.005	201.63	2.80698																	34		8.72279	185.03	4.04079
Mass：0.25g																						46		8.95961	180.67	4.25066
	350	1	15.066	180.04	4.30362		4.33603	0.0458359			Figure 2b Co@C Sphere											50		14.8666	180.51	4.2356
		2	15.332	180.5	4.36844							350	1	0.7712	182.06	0.21785	0.2164	0.00203122				56		16.3039	193.31	4.33753
													2	0.7566	181	0.214977						68		14.973	180.39	4.26876
																						78		14.9077	180.66	4.24377
																						90		15.1144	180.76	4.30025
																						92		15.084	180.5	4.29778
	250	1	0	180.42	0						Figure 2b Co/AC	350	1	1.603	180.77	0.456049	0.454	0.00252671				94		14.8969	180.7	4.23977
		2	0	180.8									2	1.59	180.72	0.452476						96		14.8918	180.29	4.24796
		3	0	180.92																		98		14.7903	180.66	4.21037
																						100		14.8522	180.51	4.23149
																						102		15.0167	180.54	4.27764
	275	1	0	181.52	0						Figure 2b Co-CeO2@C sphere	350	1	6.3642	259	1.26371	1.289	0.164702
		2	0	181.08							Mass：0.25g		2	3.993	180.38	1.13845
		3	0	180.5									3	5.2671	184.91	1.46493
Figure 2a-N-C
Mass：0.25g	300	1	0.094	180.56	0.0267738		0.0269478	0.000246014			Figure 2b Co-CeO2	350	1	2.3033	182.36	0.649569	0.639	0.0145903
		2	0.095	180.14	0.0271218								2	2.208	180.55	0.628935
		3	0	180.49	0
	325	1	0.312	180.43	0.0889304
		2	0.286	180.49	0.0814924		0.0810725	0.00525944
	350	1	0.895	179	0.257143		0.2565	0.000709867
		2	0.893	179.3	0.256139
	250	1	0	180.12	0
Figure 2a- Co/C		2	0	180.9	0
	275	1	0.309	180.79	0.0878999		0.0900487	0.00303885
		2	0.324	180.73	0.0921975
	300	1	0.304	180.5	0.0866165		0.0853744	0.00315318
		2	0.29	182.35	0.0817893
		3	0.308	180.58	0.0877174
	325	1	0.738	182.36	0.208128		0.218144	0.0141645
		2	0.801	180.55	0.22816
	350	1	1.499	180.2	0.42781		0.398271	0.0852489
		2	0.912	180.56	0.259763
		3	1.293	180.34	0.368732

## Sheet: Figure 3
Figure 3a				Figure 3b							Figure 3c
Time	Hydrogen	Ammonia		Time (s)	Hydrogen	Nitrogen	Water	Ammonia			Time	hydrogen	Ammonia	15NH3	NH	NH2
0.08333	4.08e-11	2.26e-11		0.00167	8.12e-13	2.15e-10	1.39e-08	4.03e-12			0.00167	2.45e-10	4.26e-11	3.73e-12	0	8.27e-10
0.28333	4.03e-11	2.3e-11		0.005	8.32e-13	1.29e-10	1.09e-08	3.9e-12			0.01583	2.57e-09	3.86e-11	3.56e-12	0	4.96e-10
0.46667	3.86e-11	2.38e-11		0.00861	7.79e-13	1.54e-10	9.6e-09	3.82e-12			0.03083	4.2e-09	3.43e-11	3.23e-12	3.75e-11	4.26e-10
0.66667	4.08e-11	2.33e-11		0.01194	8.09e-13	1.51e-10	7.5e-09	3.97e-12			0.04583	4.31e-09	3.11e-11	2.92e-12	2.5e-11	2.22e-10
0.85	3.95e-11	2.3e-11		0.01528	8.26e-13	1.35e-10	5.87e-09	4.08e-12			0.06111	4.39e-09	2.88e-11	2.72e-12	1.01e-11	7.38e-11
1.05	3.91e-11	2.39e-11		0.01861	8.46e-13	1.26e-10	4.83e-09	4.22e-12			0.07611	4.46e-09	2.73e-11	2.57e-12	8.61e-12	5.48e-11
1.25	3.83e-11	2.49e-11		0.02194	8.66e-13	1.18e-10	4.08e-09	3.97e-12			0.09111	4.52e-09	2.63e-11	2.46e-12	8.44e-12	4.68e-11
1.43333	3.83e-11	2.47e-11		0.02528	7.76e-13	1.12e-10	3.45e-09	4.09e-12			0.10639	4.57e-09	2.55e-11	2.4e-12	8.04e-12	4.17e-11
1.63333	3.86e-11	2.5e-11		0.02861	8.37e-13	1.07e-10	2.94e-09	4.3e-12			0.12139	4.6e-09	2.49e-11	2.34e-12	7.68e-12	3.84e-11
1.81667	3.74e-11	2.49e-11		0.03194	8.72e-13	1.02e-10	2.47e-09	4.36e-12			0.13639	4.64e-09	2.43e-11	2.3e-12	7.1e-12	3.57e-11
2.01667	3.85e-11	2.64e-11		0.03528	7.73e-13	9.84e-11	2.16e-09	4.14e-12			0.15167	4.67e-09	2.4e-11	2.26e-12	6.44e-12	3.31e-11
2.21667	3.78e-11	2.7e-11		0.03861	8.11e-13	9.07e-11	1.85e-09	3.78e-12			0.16667	4.72e-09	2.36e-11	2.22e-12	5.88e-12	3.1e-11
2.4	3.7e-11	2.74e-11		0.04194	8.35e-13	8.58e-11	1.6e-09	3.98e-12			0.18167	4.77e-09	2.33e-11	2.19e-12	5.32e-12	2.89e-11
2.6	3.74e-11	2.93e-11		0.04528	8.43e-13	7.79e-11	1.16e-09	4.1e-12			0.19694	4.79e-09	2.31e-11	2.18e-12	4.76e-12	2.68e-11
2.78333	3.77e-11	3.04e-11		0.04861	7.89e-13	7.25e-11	1e-09	4.16e-12			0.21194	4.81e-09	2.28e-11	2.16e-12	4.28e-12	2.51e-11
2.98333	3.73e-11	3.09e-11		0.05194	8.09e-13	6.91e-11	9.03e-10	4.43e-12			0.22722	4.85e-09	2.26e-11	2.14e-12	3.89e-12	2.34e-11
3.16667	2.57e-10	4.13e-11		0.05528	7.61e-13	6.61e-11	8.41e-10	4.18e-12			0.24222	4.87e-09	2.24e-11	2.11e-12	3.64e-12	2.18e-11
3.36667	2.45e-08	3.75e-11		0.05861	9.13e-13	6.4e-11	7.95e-10	4.15e-12			0.25722	4.91e-09	2.22e-11	2.1e-12	3.31e-12	2.05e-11
3.56667	1.39e-08	3.69e-11		0.06194	7.96e-13	6.2e-11	7.57e-10	4.05e-12			0.2725	4.94e-09	2.21e-11	2.09e-12	3.09e-12	1.92e-11
3.73333	2.72e-09	3.63e-11		0.06528	8.4e-13	6.08e-11	7.24e-10	4.18e-12			0.2875	4.96e-09	2.19e-11	2.07e-12	2.91e-12	1.79e-11
3.9	5.36e-10	3.57e-11		0.06861	8.05e-13	5.96e-11	6.96e-10	3.65e-12			0.3025	4.96e-09	2.17e-11	2.07e-12	2.65e-12	1.68e-11
4.08333	1.02e-10	3.69e-11		0.07194	8.41e-13	5.84e-11	6.69e-10	4.23e-12			0.31778	4.97e-09	2.16e-11	2.05e-12	2.44e-12	1.59e-11
4.26667	6.18e-11	3.73e-11		0.07528	7.97e-13	5.73e-11	6.46e-10	4.16e-12			0.33278	4.99e-09	2.14e-11	2.04e-12	2.32e-12	1.5e-11
4.46667	5.3e-11	3.71e-11		0.07861	8.18e-13	5.61e-11	6.26e-10	3.9e-12			0.34778	5.01e-09	2.12e-11	2.03e-12	2.15e-12	1.43e-11
4.65	4.83e-11	3.88e-11		0.08194	8.81e-13	5.5e-11	6.09e-10	3.89e-12			0.36306	5.02e-09	2.1e-11	2.01e-12	2.06e-12	1.35e-11
4.85	4.47e-11	3.99e-11		0.08528	8.14e-13	5.43e-11	5.9e-10	3.68e-12			0.37806	5.04e-09	2.09e-11	2e-12	2e-12	1.29e-11
5.03333	4.46e-11	4.04e-11		0.08861	8.38e-13	5.34e-11	5.75e-10	4.05e-12			0.39222	5.07e-09	2.07e-11	1.97e-12	1.88e-12	1.23e-11
5.23333	4.44e-11	4.12e-11		0.09194	8.11e-13	5.27e-11	5.64e-10	4.11e-12			0.40722	5.09e-09	2.05e-11	1.97e-12	1.75e-12	1.18e-11
5.43333	4.43e-11	4.18e-11		0.09556	8.22e-13	5.22e-11	5.54e-10	3.82e-12			0.4225	5.12e-09	2.03e-11	1.94e-12	1.68e-12	1.13e-11
5.61667	4.08e-11	4.27e-11		0.09889	7.54e-13	5.14e-11	5.46e-10	4.01e-12			0.4375	5.12e-09	2.01e-11	1.93e-12	1.64e-12	1.09e-11
5.81667	4.13e-11	4.38e-11		0.10222	9.05e-13	5.08e-11	5.36e-10	3.7e-12			0.45278	5.15e-09	1.99e-11	1.92e-12	1.61e-12	1.05e-11
6	4.06e-11	4.46e-11		0.10556	7.86e-13	5e-11	5.3e-10	3.79e-12			0.46778	5.16e-09	1.97e-11	1.91e-12	1.52e-12	1.02e-11
6.2	4.03e-11	4.55e-11		0.10889	7.97e-13	4.95e-11	5.22e-10	3.87e-12			0.48278	5.17e-09	1.96e-11	1.89e-12	1.47e-12	9.72e-12
6.38333	2.57e-10	5.55e-11		0.11222	8.77e-13	4.89e-11	5.19e-10	3.86e-12			0.49806	5.19e-09	1.95e-11	1.87e-12	1.44e-12	9.43e-12
6.58333	2.45e-08	5.34e-11		0.11556	8.49e-13	4.82e-11	5.15e-10	3.82e-12			0.51306	5.17e-09	1.93e-11	1.86e-12	1.35e-12	9.19e-12
6.78333	1.6e-08	5.2e-11		0.11889	7.67e-13	4.79e-11	5.09e-10	3.95e-12			0.52806	5.18e-09	1.93e-11	1.86e-12	1.32e-12	8.72e-12
6.95	3.17e-09	5.17e-11		0.12222	8.71e-13	4.72e-11	5.04e-10	3.82e-12			0.54333	5.2e-09	1.91e-11	1.83e-12	1.29e-12	8.49e-12
7.11667	6.25e-10	5.13e-11		0.12556	8.16e-13	4.66e-11	5.02e-10	3.58e-12			0.55833	5.2e-09	1.91e-11	1.84e-12	1.3e-12	8.3e-12
7.3	1.15e-10	5.06e-11		0.12889	7.5e-13	4.61e-11	5e-10	3.71e-12			0.5725	5.2e-09	1.89e-11	1.82e-12	1.23e-12	8.09e-12
7.48333	6.31e-11	5.23e-11		0.13222	8.06e-13	4.58e-11	4.93e-10	4.16e-12			0.5875	5.22e-09	1.89e-11	1.82e-12	1.17e-12	7.8e-12
7.68333	5.2e-11	5.2e-11		0.13556	7.51e-13	4.52e-11	4.9e-10	3.81e-12			0.60278	5.2e-09	1.88e-11	1.83e-12	1.14e-12	7.71e-12
7.86667	4.89e-11	5.21e-11		0.13889	8.08e-13	4.48e-11	4.87e-10	3.58e-12			0.61778	5.22e-09	1.87e-11	1.8e-12	1.18e-12	7.42e-12
8.06667	4.67e-11	5.3e-11		0.14222	8.18e-13	4.43e-11	4.81e-10	3.91e-12			0.63278	5.22e-09	1.86e-11	1.81e-12	1.11e-12	7.19e-12
8.25	4.33e-11	5.37e-11		0.14556	7.85e-13	4.39e-11	4.78e-10	3.85e-12			0.64806	5.22e-09	1.85e-11	1.79e-12	1.04e-12	7.04e-12
8.45	4.39e-11	5.42e-11		0.14889	8e-13	4.37e-11	4.71e-10	3.78e-12			0.66306	5.23e-09	1.85e-11	1.79e-12	1.03e-12	6.82e-12
8.65	4.29e-11	5.35e-11		0.15222	8.09e-13	4.31e-11	4.68e-10	3.71e-12			0.67833	5.23e-09	1.84e-11	1.78e-12	9.7e-13	6.64e-12
8.83333	4.16e-11	5.52e-11		0.15556	7.68e-13	4.27e-11	4.63e-10	3.75e-12			0.69333	5.23e-09	1.83e-11	1.78e-12	9.98e-13	6.46e-12
9.03333	4.2e-11	5.39e-11		0.15889	7.86e-13	4.23e-11	4.58e-10	3.84e-12			0.70833	5.24e-09	1.83e-11	1.78e-12	1e-12	6.36e-12
9.21667	4.15e-11	5.4e-11		0.16222	7.86e-13	4.2e-11	4.54e-10	3.45e-12			0.72361	5.24e-09	1.82e-11	1.78e-12	9.46e-13	6.09e-12
9.41667	4.01e-11	5.36e-11		0.16556	7.91e-13	4.15e-11	4.48e-10	3.63e-12			0.73861	5.24e-09	1.81e-11	1.76e-12	9.1e-13	6.03e-12
9.61667	2.58e-10	6.61e-11		0.16889	7.96e-13	4.1e-11	4.43e-10	3.8e-12			0.75361	5.25e-09	1.8e-11	1.76e-12	9.44e-13	5.9e-12
9.8	2.45e-08	6.34e-11		0.17222	8.53e-13	4.07e-11	4.37e-10	3.65e-12			0.76889	5.23e-09	1.8e-11	1.77e-12	8.82e-13	5.73e-12
10	1.85e-08	6.13e-11		0.17556	8.16e-13	4.05e-11	4.29e-10	3.8e-12			0.78389	5.23e-09	1.79e-11	1.76e-12	9.06e-13	5.61e-12
10.1667	3.71e-09	5.93e-11		0.17889	7.5e-13	4e-11	4.26e-10	3.79e-12			0.79889	5.23e-09	1.79e-11	1.73e-12	8.65e-13	5.4e-12
10.3333	7.12e-10	5.9e-11		0.1825	8.29e-13	3.97e-11	4.2e-10	3.78e-12			0.81417	5.22e-09	1.78e-11	1.74e-12	8.34e-13	5.26e-12
10.5167	1.25e-10	5.76e-11		0.18583	7.8e-13	3.93e-11	4.13e-10	3.82e-12			0.82917	5.24e-09	1.77e-11	1.75e-12	8.27e-13	5.16e-12
10.7	6.4e-11	5.7e-11		0.18917	8.11e-13	3.92e-11	4.06e-10	3.63e-12			0.84417	5.23e-09	1.77e-11	1.74e-12	8.65e-13	5.01e-12
10.9	5.31e-11	5.8e-11		0.1925	7.57e-13	3.87e-11	4.01e-10	3.61e-12			0.85944	5.24e-09	1.76e-11	1.74e-12	8.21e-13	4.87e-12
11.0833	4.94e-11	5.67e-11		0.19583	8.18e-13	3.84e-11	3.92e-10	3.67e-12			0.87444	5.22e-09	1.75e-11	1.74e-12	8.01e-13	4.73e-12
11.2833	4.65e-11	5.72e-11		0.19917	7.79e-13	3.82e-11	3.89e-10	3.35e-12			0.88944	5.23e-09	1.74e-11	1.74e-12	7.76e-13	4.66e-12
11.4667	4.52e-11	5.74e-11		0.2025	8.06e-13	3.79e-11	3.82e-10	3.94e-12			0.90472	5.23e-09	1.74e-11	1.73e-12	7.6e-13	4.56e-12
11.6667	4.32e-11	5.67e-11		0.20583	8.44e-13	3.74e-11	3.76e-10	3.81e-12			0.91972	5.22e-09	1.73e-11	1.73e-12	7.6e-13	4.48e-12
11.8667	4.35e-11	5.72e-11		0.20917	7.89e-13	3.75e-11	3.7e-10	3.7e-12			0.93472	5.21e-09	1.73e-11	1.72e-12	7.71e-13	4.39e-12
12.05	4.23e-11	5.65e-11		0.2125	8.67e-13	3.7e-11	3.63e-10	3.76e-12			0.95	5.21e-09	1.72e-11	1.72e-12	7.35e-13	4.26e-12
12.25	4.04e-11	5.72e-11		0.21583	7.77e-13	3.65e-11	3.58e-10	3.61e-12			0.965	5.22e-09	1.71e-11	1.71e-12	6.98e-13	4.19e-12
12.4333	4.1e-11	5.69e-11		0.21917	8.67e-13	3.62e-11	3.52e-10	3.67e-12			0.98	5.21e-09	1.7e-11	1.7e-12	6.85e-13	4.09e-12
12.6333	4.15e-11	5.55e-11		0.2225	8.29e-13	3.59e-11	3.46e-10	3.58e-12			0.99528	5.21e-09	1.69e-11	1.69e-12	6.84e-13	4.05e-12
12.8333	2.58e-10	6.92e-11		0.22583	8.48e-13	3.57e-11	3.42e-10	3.6e-12			1.01028	5.22e-09	1.69e-11	1.68e-12	6.71e-13	3.88e-12
13.0167	2.45e-08	6.64e-11		0.22917	7.63e-13	3.54e-11	3.36e-10	3.65e-12			1.02528	5.21e-09	1.68e-11	1.69e-12	6.89e-13	3.84e-12
13.2167	2.13e-08	6.42e-11		0.2325	7.68e-13	3.52e-11	3.3e-10	3.74e-12			1.04056	5.21e-09	1.67e-11	1.67e-12	6.6e-13	3.76e-12
13.3833	4.33e-09	6.18e-11		0.23583	7.65e-13	3.47e-11	3.24e-10	3.68e-12			1.05556	5.21e-09	1.66e-11	1.67e-12	6.72e-13	3.66e-12
13.55	8.42e-10	5.97e-11		0.23917	7.8e-13	3.49e-11	3.19e-10	3.54e-12			1.07056	5.21e-09	1.66e-11	1.67e-12	6.09e-13	3.53e-12
13.7333	1.37e-10	5.86e-11		0.2425	7.99e-13	3.46e-11	3.14e-10	3.74e-12			1.08583	5.2e-09	1.66e-11	1.66e-12	6.18e-13	3.51e-12
13.9167	6.8e-11	5.7e-11		0.24583	8.55e-13	3.42e-11	3.08e-10	3.66e-12			1.10083	5.2e-09	1.65e-11	1.67e-12	6.37e-13	3.45e-12
14.1167	5.49e-11	5.68e-11		0.24917	7.57e-13	3.37e-11	3.02e-10	3.57e-12			1.11583	5.19e-09	1.64e-11	1.65e-12	5.77e-13	3.43e-12
14.3	5.04e-11	5.7e-11		0.2525	7.44e-13	3.34e-11	2.98e-10	3.48e-12			1.13111	5.19e-09	1.63e-11	1.65e-12	6e-13	3.35e-12
14.5	4.71e-11	5.58e-11		0.25583	8.43e-13	3.28e-11	2.93e-10	3.68e-12			1.14611	5.19e-09	1.63e-11	1.65e-12	6.14e-13	3.39e-12
14.6833	4.44e-11	5.63e-11		0.25917	7.89e-13	3.24e-11	2.88e-10	3.78e-12			1.16111	5.18e-09	1.63e-11	1.64e-12	5.99e-13	3.23e-12
14.8833	4.4e-11	5.55e-11		0.2625	7.6e-13	3.22e-11	2.85e-10	3.7e-12			1.17639	5.18e-09	1.62e-11	1.64e-12	5.75e-13	3.12e-12
15.0833	4.25e-11	5.61e-11		0.26583	8.17e-13	3.21e-11	2.8e-10	3.74e-12			1.19139	5.18e-09	1.62e-11	1.64e-12	5.79e-13	3.07e-12
15.2667	4.12e-11	5.43e-11		0.26944	8.06e-13	3.17e-11	2.74e-10	3.78e-12			1.20667	5.18e-09	1.61e-11	1.63e-12	5.8e-13	3.06e-12
15.4667	4.11e-11	5.57e-11		0.27278	8.16e-13	3.16e-11	2.7e-10	3.66e-12			1.22167	5.17e-09	1.61e-11	1.63e-12	5.47e-13	2.98e-12
15.65	4.03e-11	5.53e-11		0.27611	7.25e-13	3.14e-11	2.67e-10	3.44e-12			1.23667	5.16e-09	1.6e-11	1.62e-12	5.39e-13	2.95e-12
15.85	4.08e-11	5.58e-11		0.27944	8.37e-13	3.13e-11	2.61e-10	3.7e-12			1.25194	5.16e-09	1.6e-11	1.62e-12	5.55e-13	2.92e-12
16.05	2.57e-10	6.9e-11		0.28278	7.99e-13	3.09e-11	2.57e-10	3.36e-12			1.26694	5.16e-09	1.59e-11	1.62e-12	5.31e-13	2.89e-12
16.2333	2.45e-08	6.62e-11		0.28611	7.7e-13	3.07e-11	2.54e-10	3.71e-12			1.28194	5.14e-09	1.59e-11	1.62e-12	5.26e-13	2.83e-12
16.4333	2.45e-08	6.34e-11		0.28944	7.45e-13	3.05e-11	2.5e-10	3.65e-12			1.29722	5.15e-09	1.58e-11	1.62e-12	5.18e-13	2.74e-12
16.6	6.14e-09	6.07e-11		0.29278	8e-13	3.03e-11	2.46e-10	3.62e-12			1.31222	5.15e-09	1.58e-11	1.62e-12	5.22e-13	2.8e-12
16.75	1.51e-09	5.86e-11		0.29611	8.44e-13	3e-11	2.43e-10	3.63e-12			1.32639	5.13e-09	1.57e-11	1.61e-12	5.06e-13	2.77e-12
16.9167	2.78e-10	5.78e-11		0.29944	8.09e-13	2.96e-11	2.38e-10	3.18e-12			1.34139	5.12e-09	1.57e-11	1.6e-12	5.05e-13	2.73e-12
17.0833	8.24e-11	5.67e-11		0.30278	8.71e-13	2.96e-11	2.33e-10	3.37e-12			1.35667	5.13e-09	1.56e-11	1.6e-12	5.3e-13	2.59e-12
17.2833	6.02e-11	5.69e-11		0.30611	7.22e-13	2.95e-11	2.3e-10	3.23e-12			1.37167	5.13e-09	1.56e-11	1.6e-12	4.78e-13	2.58e-12
17.4667	5.31e-11	5.59e-11		0.30944	8.54e-13	2.91e-11	2.27e-10	3.62e-12			1.38667	5.14e-09	1.56e-11	1.59e-12	4.86e-13	2.61e-12
17.6667	5.04e-11	5.53e-11		0.31278	7.28e-13	2.88e-11	2.26e-10	3.7e-12			1.40194	5.12e-09	1.55e-11	1.6e-12	4.73e-13	2.56e-12
17.85	4.81e-11	5.52e-11		0.31611	8.03e-13	2.86e-11	2.21e-10	3.46e-12			1.41694	5.12e-09	1.55e-11	1.58e-12	4.96e-13	2.59e-12
18.05	4.53e-11	5.39e-11		0.31944	8.05e-13	2.82e-11	2.18e-10	3.4e-12			1.43222	5.11e-09	1.54e-11	1.58e-12	4.96e-13	2.5e-12
18.25	4.62e-11	5.41e-11		0.32278	8.11e-13	2.8e-11	2.15e-10	3.31e-12			1.44722	5.11e-09	1.54e-11	1.59e-12	4.54e-13	2.43e-12
18.4333	4.36e-11	5.26e-11		0.32611	7.33e-13	2.8e-11	2.1e-10	3.75e-12			1.46222	5.1e-09	1.53e-11	1.58e-12	4.67e-13	2.39e-12
18.6333	4.23e-11	5.33e-11		0.32944	8.57e-13	2.79e-11	2.07e-10	3.45e-12			1.4775	5.06e-09	1.53e-11	1.57e-12	4.91e-13	2.41e-12
18.8167	4.2e-11	5.36e-11		0.33278	8.15e-13	2.76e-11	2.06e-10	3.46e-12			1.4925	5.09e-09	1.52e-11	1.58e-12	4.33e-13	2.35e-12
19.0167	4.18e-11	5.26e-11		0.33611	7.74e-13	2.74e-11	2.03e-10	3.11e-12			1.5075	5.07e-09	1.52e-11	1.57e-12	4.54e-13	2.37e-12
19.2167	1.94e-10	5.99e-11		0.33944	7.8e-13	2.71e-11	2e-10	3.61e-12			1.52278	5.08e-09	1.51e-11	1.56e-12	4.43e-13	2.32e-12
19.4	2.57e-10	6.58e-11		0.34278	8.09e-13	2.7e-11	1.97e-10	3.48e-12			1.53778	5.07e-09	1.51e-11	1.55e-12	4.55e-13	2.33e-12
19.6	2.44e-08	6.23e-11		0.34611	8e-13	2.66e-11	1.95e-10	3.44e-12			1.55278	5.08e-09	1.5e-11	1.55e-12	4.2e-13	2.28e-12
19.7833	8.02e-09	5.93e-11		0.34944	8e-13	2.65e-11	1.92e-10	3.25e-12			1.56806	5.07e-09	1.5e-11	1.54e-12	4.32e-13	2.25e-12
19.95	1.54e-09	5.88e-11		0.35278	7.65e-13	2.64e-11	1.89e-10	3.41e-12			1.58306	5.08e-09	1.48e-11	1.53e-12	4.53e-13	2.31e-12
20.1333	2.14e-10	5.7e-11		0.35639	7.09e-13	2.62e-11	1.85e-10	3.41e-12			1.59806	5.06e-09	1.48e-11	1.52e-12	4.51e-13	2.2e-12
20.3167	8.43e-11	5.64e-11		0.35972	7.62e-13	2.59e-11	1.84e-10	3.13e-12			1.61333	5.06e-09	1.48e-11	1.54e-12	3.9e-13	2.24e-12
20.5167	5.89e-11	5.44e-11		0.36306	8.5e-13	2.57e-11	1.81e-10	3.22e-12			1.62833	5.04e-09	1.47e-11	1.52e-12	4.35e-13	2.19e-12
20.7	5.22e-11	5.5e-11		0.36639	8.46e-13	2.57e-11	1.8e-10	3.49e-12			1.64333	5.05e-09	1.47e-11	1.51e-12	4.15e-13	2.17e-12
20.9	4.98e-11	5.38e-11		0.36972	7.97e-13	2.56e-11	1.76e-10	3.43e-12			1.65861	5.04e-09	1.46e-11	1.53e-12	4.76e-13	2.16e-12
21.1	4.74e-11	5.38e-11		0.37306	8.29e-13	2.53e-11	1.75e-10	3.35e-12			1.67361	5.04e-09	1.46e-11	1.51e-12	3.07e-12	4.43e-12
21.2833	4.71e-11	5.33e-11		0.37639	7.62e-13	2.51e-11	1.71e-10	3.34e-12			1.68861	5.02e-09	1.45e-11	1.52e-12	5.42e-12	8.66e-12
21.4833	4.61e-11	5.28e-11		0.37972	7.51e-13	2.52e-11	1.68e-10	3.6e-12			1.70389	5.03e-09	1.45e-11	1.51e-12	2.79e-12	3.69e-11
21.6667	4.34e-11	5.33e-11		0.38306	7.5e-13	2.5e-11	1.67e-10	3.38e-12			1.71889	5.01e-09	1.45e-11	1.49e-12	2.52e-12	3.66e-11
21.8667	4.25e-11	5.2e-11		0.38639	8.26e-13	2.48e-11	1.65e-10	3.21e-12			1.73389	5e-09	1.45e-11	1.49e-12	2.38e-12	3.32e-11
22.05	4.35e-11	5.25e-11		0.38972	8.44e-13	2.47e-11	1.63e-10	3.51e-12			1.74917	5.01e-09	1.44e-11	1.5e-12	2.28e-12	3e-11
22.25	4.15e-11	5.21e-11		0.39306	8.06e-13	2.46e-11	1.62e-10	3.39e-12			1.76417	5.01e-09	1.44e-11	1.49e-12	2.17e-12	2.77e-11
22.45	2e-10	5.93e-11		0.39639	8.31e-13	2.43e-11	1.59e-10	3.47e-12			1.77917	5e-09	1.44e-11	1.49e-12	2.06e-12	2.6e-11
22.6333	2.56e-10	6.64e-11		0.39972	8.67e-13	2.43e-11	1.59e-10	3.38e-12			1.79444	4.99e-09	1.43e-11	1.48e-12	1.99e-12	2.51e-11
22.8333	2.44e-08	6.22e-11		0.40306	7.97e-13	2.42e-11	1.56e-10	3.28e-12			1.80944	5.01e-09	1.43e-11	1.48e-12	1.98e-12	2.41e-11
23.0167	7.96e-09	5.84e-11		0.40639	8.49e-13	2.39e-11	1.54e-10	3.44e-12			1.82444	5e-09	1.43e-11	1.48e-12	1.87e-12	2.35e-11
23.2	1.53e-09	5.67e-11		0.40972	7.74e-13	2.4e-11	1.53e-10	3.63e-12			1.83972	4.99e-09	1.42e-11	1.48e-12	1.88e-12	2.31e-11
23.3667	2.12e-10	5.65e-11		0.41306	7.11e-13	2.38e-11	1.51e-10	3.52e-12			1.85472	4.98e-09	1.42e-11	1.48e-12	1.89e-12	2.26e-11
23.55	8.53e-11	5.47e-11		0.41639	7.59e-13	2.38e-11	1.49e-10	3.34e-12			1.86889	4.98e-09	1.42e-11	1.47e-12	1.89e-12	2.24e-11
23.75	6.14e-11	5.41e-11		0.41972	8.84e-13	2.37e-11	1.45e-10	3.32e-12			1.88417	4.99e-09	1.41e-11	1.48e-12	1.84e-12	2.21e-11
23.9333	5.4e-11	5.32e-11		0.42306	7.13e-13	2.35e-11	1.46e-10	3.29e-12			1.89917	4.97e-09	1.41e-11	1.47e-12	1.82e-12	2.18e-11
24.1333	4.98e-11	5.3e-11		0.42639	7.8e-13	2.35e-11	1.44e-10	3.22e-12			1.91417	4.96e-09	1.41e-11	1.47e-12	1.83e-12	2.16e-11
24.3333	4.97e-11	5.29e-11		0.42972	7.67e-13	2.32e-11	1.41e-10	3.25e-12			1.92944	4.96e-09	1.41e-11	1.47e-12	1.79e-12	2.14e-11
24.5167	4.79e-11	5.24e-11		0.43306	7.76e-13	2.33e-11	1.41e-10	3.2e-12			1.94444	4.95e-09	1.4e-11	1.46e-12	1.76e-12	2.13e-11
24.7167	4.45e-11	5.33e-11		0.43639	7.84e-13	2.31e-11	1.39e-10	3.28e-12			1.95944	4.95e-09	1.4e-11	1.47e-12	1.75e-12	2.12e-11
24.9	4.53e-11	5.17e-11		0.43972	8.18e-13	2.29e-11	1.38e-10	3.34e-12			1.97472	4.94e-09	1.4e-11	1.46e-12	1.75e-12	2.1e-11
25.1	4.5e-11	5.17e-11		0.44333	2.25e-12	2.28e-11	1.35e-10	3.36e-12			1.98972	4.94e-09	1.39e-11	1.47e-12	1.74e-12	2.08e-11
25.3	4.19e-11	5.12e-11		0.44667	6.69e-11	2.28e-11	1.34e-10	7.3e-12			2.00472	4.94e-09	1.39e-11	1.47e-12	1.73e-12	2.06e-11
25.4833	4.44e-11	5.14e-11		0.45	2.45e-10	2.26e-11	1.31e-10	1.04e-11			2.02	4.93e-09	1.39e-11	1.46e-12	1.73e-12	2.06e-11
25.6833	2.06e-10	5.8e-11		0.45111	6.81e-10	2.26e-11	1.31e-10	1.25e-11			2.035	4.92e-09	1.38e-11	1.47e-12	1.73e-12	2.04e-11
25.8667	2.57e-10	6.5e-11		0.45167	8.38e-10	2.24e-11	1.28e-10	1.49e-11			2.05	4.91e-09	1.38e-11	1.46e-12	1.75e-12	2.03e-11
26.0667	2.43e-08	6.06e-11		0.45222	1e-09	2.23e-11	1.28e-10	1.71e-11			2.06528	4.92e-09	1.38e-11	1.45e-12	1.71e-12	2.03e-11
26.25	7.85e-09	5.78e-11		0.45278	1.18e-09	2.22e-11	1.27e-10	1.95e-11			2.08028	4.91e-09	1.37e-11	1.44e-12	1.73e-12	2e-11
26.4333	1.5e-09	5.59e-11		0.45333	1.35e-09	2.2e-11	1.25e-10	2.15e-11			2.09528	4.93e-09	1.36e-11	1.44e-12	1.7e-12	1.98e-11
26.6	2.14e-10	5.47e-11		0.45389	1.53e-09	2.22e-11	1.24e-10	2.41e-11			2.11056	4.91e-09	1.36e-11	1.43e-12	1.65e-12	1.97e-11
26.8	8.72e-11	5.37e-11		0.45472	1.7e-09	2.2e-11	1.22e-10	2.49e-11			2.12556	4.91e-09	1.35e-11	1.44e-12	1.67e-12	1.96e-11
26.9833	6.47e-11	5.24e-11		0.45528	1.86e-09	2.21e-11	1.21e-10	2.68e-11			2.14083	4.91e-09	1.35e-11	1.44e-12	1.62e-12	1.94e-11
27.1833	5.51e-11	5.18e-11		0.45583	2.02e-09	2.17e-11	1.2e-10	2.83e-11			2.15583	4.91e-09	1.35e-11	1.43e-12	1.59e-12	1.91e-11
27.3667	5.2e-11	5.18e-11		0.45639	2.16e-09	2.19e-11	1.18e-10	2.97e-11			2.17083	4.9e-09	1.34e-11	1.42e-12	1.56e-12	1.9e-11
27.5667	5.08e-11	5.15e-11		0.45694	2.3e-09	2.17e-11	1.17e-10	3.08e-11			2.18611	4.89e-09	1.34e-11	1.4e-12	1.58e-12	1.89e-11
27.75	4.82e-11	5.16e-11		0.4575	2.44e-09	2.18e-11	1.16e-10	3.15e-11			2.20111	4.89e-09	1.33e-11	1.4e-12	1.58e-12	1.89e-11
27.95	4.59e-11	5.16e-11		0.45833	2.55e-09	2.17e-11	1.15e-10	3.21e-11			2.21611	4.88e-09	1.33e-11	1.4e-12	1.55e-12	1.86e-11
28.15	4.6e-11	5.14e-11		0.45889	2.67e-09	2.17e-11	1.14e-10	3.35e-11			2.23139	4.9e-09	1.33e-11	1.4e-12	1.59e-12	1.86e-11
28.3333	4.41e-11	5.01e-11		0.45944	2.77e-09	2.17e-11	1.13e-10	3.39e-11			2.24639	4.87e-09	1.32e-11	1.4e-12	1.54e-12	1.85e-11
28.5333	4.34e-11	4.97e-11		0.46	2.86e-09	2.16e-11	1.11e-10	3.48e-11			2.26139	4.87e-09	1.32e-11	1.41e-12	1.57e-12	1.84e-11
28.7167	4.13e-11	4.98e-11		0.46056	2.94e-09	2.16e-11	1.11e-10	3.49e-11			2.27667	4.86e-09	1.32e-11	1.39e-12	1.53e-12	1.83e-11
28.9167	2.13e-10	5.81e-11		0.46139	3.01e-09	2.14e-11	1.1e-10	3.6e-11			2.29167	4.86e-09	1.31e-11	1.39e-12	1.54e-12	1.83e-11
29.1167	2.56e-10	6.44e-11		0.46194	3.09e-09	2.15e-11	1.08e-10	3.63e-11			2.30667	4.87e-09	1.31e-11	1.39e-12	1.51e-12	1.82e-11
29.3	2.43e-08	6.05e-11		0.4625	3.14e-09	2.16e-11	1.07e-10	3.7e-11			2.32194	4.85e-09	1.31e-11	1.39e-12	1.49e-12	1.81e-11
29.5	7.79e-09	5.73e-11		0.46306	3.2e-09	2.15e-11	1.05e-10	3.81e-11			2.33694	4.85e-09	1.31e-11	1.39e-12	1.47e-12	1.81e-11
29.6667	1.5e-09	5.55e-11		0.46389	3.27e-09	2.14e-11	1.05e-10	3.75e-11			2.35194	4.86e-09	1.3e-11	1.38e-12	1.48e-12	1.8e-11
29.8333	2.14e-10	5.37e-11		0.46472	3.33e-09	2.13e-11	1.04e-10	3.89e-11			2.36722	4.86e-09	1.3e-11	1.38e-12	1.54e-12	1.8e-11
30.0333	8.79e-11	5.28e-11		0.46583	3.37e-09	2.14e-11	1.04e-10	3.89e-11			2.38222	4.85e-09	1.29e-11	1.38e-12	1.5e-12	1.78e-11
30.2167	6.42e-11	5.14e-11		0.46667	3.41e-09	2.13e-11	1.02e-10	3.98e-11			2.39722	4.85e-09	1.3e-11	1.38e-12	1.52e-12	1.78e-11
30.4167	5.74e-11	5.14e-11		0.4675	3.47e-09	2.13e-11	1.01e-10	4.02e-11			2.4125	4.85e-09	1.29e-11	1.38e-12	1.49e-12	1.78e-11
30.6	5.32e-11	5.09e-11		0.46833	3.5e-09	2.13e-11	9.9e-11	4.01e-11			2.4275	4.85e-09	1.29e-11	1.37e-12	1.5e-12	1.77e-11
30.8	5.06e-11	4.97e-11		0.46917	3.52e-09	2.1e-11	9.92e-11	4.03e-11			2.4425	4.84e-09	1.29e-11	1.37e-12	1.47e-12	1.78e-11
30.9833	4.7e-11	5.04e-11		0.47	3.55e-09	2.13e-11	9.83e-11	4.12e-11			2.45778	4.85e-09	1.29e-11	1.36e-12	1.48e-12	1.78e-11
31.1833	4.7e-11	5.06e-11		0.47083	3.58e-09	2.1e-11	9.76e-11	4.13e-11			2.47278	4.84e-09	1.29e-11	1.37e-12	1.49e-12	1.76e-11
31.3833	4.63e-11	4.96e-11		0.47167	3.6e-09	2.09e-11	9.71e-11	4.16e-11			2.48778	4.83e-09	1.29e-11	1.37e-12	1.46e-12	1.76e-11
31.5667	4.44e-11	4.99e-11		0.4725	3.62e-09	2.12e-11	9.59e-11	4.21e-11			2.50306	4.83e-09	1.28e-11	1.37e-12	1.54e-12	1.76e-11
31.7667	4.34e-11	4.82e-11		0.47333	3.64e-09	2.1e-11	9.41e-11	4.24e-11			2.51806	4.85e-09	1.28e-11	1.36e-12	1.5e-12	1.74e-11
31.95	4.36e-11	4.82e-11		0.47417	3.66e-09	2.09e-11	9.43e-11	4.3e-11			2.53306	4.83e-09	1.28e-11	1.36e-12	1.55e-12	1.76e-11
32.15	2.18e-10	5.82e-11		0.475	3.66e-09	2.09e-11	9.24e-11	4.32e-11			2.54833	4.83e-09	1.28e-11	1.37e-12	1.56e-12	1.75e-11
32.35	2.56e-10	6.36e-11		0.47583	3.67e-09	2.07e-11	9.21e-11	4.31e-11			2.56333	4.82e-09	1.28e-11	1.36e-12	1.56e-12	1.74e-11
32.5333	2.43e-08	5.79e-11		0.47694	3.69e-09	2.07e-11	9.06e-11	4.32e-11			2.57833	4.81e-09	1.27e-11	1.36e-12	1.58e-12	1.74e-11
32.7333	7.79e-09	5.67e-11		0.47778	3.71e-09	2.08e-11	9.01e-11	4.36e-11			2.59361	4.82e-09	1.27e-11	1.36e-12	1.53e-12	1.73e-11
32.9	1.49e-09	5.44e-11		0.47861	3.7e-09	2.08e-11	8.99e-11	4.39e-11			2.60861	4.8e-09	1.27e-11	1.36e-12	1.53e-12	1.73e-11
33.0667	2.17e-10	5.32e-11		0.47944	3.71e-09	2.07e-11	8.84e-11	4.43e-11			2.62278	4.81e-09	1.27e-11	1.36e-12	1.54e-12	1.73e-11
33.2667	9.08e-11	5.18e-11		0.48028	3.73e-09	2.06e-11	8.74e-11	4.42e-11			2.63806	4.8e-09	1.26e-11	1.35e-12	1.53e-12	1.73e-11
33.45	6.66e-11	5e-11		0.48111	3.74e-09	2.05e-11	8.73e-11	4.42e-11			2.65306	4.77e-09	1.26e-11	1.35e-12	1.56e-12	1.71e-11
33.65	5.83e-11	5.08e-11		0.48194	3.75e-09	2.05e-11	8.59e-11	4.43e-11			2.66806	4.78e-09	1.26e-11	1.35e-12	1.6e-12	1.71e-11
33.8333	5.36e-11	5.04e-11		0.48278	3.76e-09	2.05e-11	8.52e-11	4.41e-11			2.68333	4.78e-09	1.26e-11	1.35e-12	1.51e-12	1.71e-11
34.0333	5.09e-11	4.99e-11		0.48361	3.77e-09	2.03e-11	8.48e-11	4.48e-11			2.69833	4.76e-09	1.26e-11	1.35e-12	1.54e-12	1.71e-11
34.2333	5.06e-11	4.8e-11		0.48444	3.78e-09	2.04e-11	8.33e-11	4.4e-11			2.71333	4.76e-09	1.25e-11	1.35e-12	1.53e-12	1.7e-11
34.4167	4.81e-11	4.94e-11		0.48528	3.78e-09	2.06e-11	8.26e-11	4.48e-11			2.72861	4.75e-09	1.25e-11	1.35e-12	1.52e-12	1.68e-11
34.6167	4.8e-11	4.94e-11		0.48611	3.8e-09	2.06e-11	8.22e-11	4.51e-11			2.74361	4.75e-09	1.25e-11	1.35e-12	1.5e-12	1.68e-11
34.8	4.55e-11	4.89e-11		0.48694	3.81e-09	2.03e-11	8.14e-11	4.48e-11			2.75861	4.75e-09	1.24e-11	1.34e-12	1.54e-12	1.68e-11
35	4.53e-11	4.84e-11		0.48806	3.81e-09	2.02e-11	8.07e-11	4.44e-11			2.77389	4.75e-09	1.24e-11	1.32e-12	1.54e-12	1.68e-11
35.2	4.43e-11	4.85e-11		0.48889	3.82e-09	2.03e-11	7.99e-11	4.48e-11			2.78889	4.74e-09	1.24e-11	1.33e-12	1.5e-12	1.67e-11
35.3833	2.28e-10	5.79e-11		0.48972	3.83e-09	2.03e-11	7.94e-11	4.44e-11			2.80389	4.75e-09	1.23e-11	1.32e-12	1.54e-12	1.67e-11
35.5833	2.57e-10	6.27e-11		0.49056	3.83e-09	2.02e-11	7.84e-11	4.45e-11			2.81917	4.76e-09	1.23e-11	1.32e-12	1.51e-12	1.66e-11
35.7667	2.42e-08	5.78e-11		0.49139	3.84e-09	2.02e-11	7.83e-11	4.47e-11			2.83417	4.74e-09	1.22e-11	1.33e-12	1.49e-12	1.65e-11
35.9667	7.68e-09	5.52e-11		0.49222	3.86e-09	2.01e-11	7.82e-11	4.38e-11			2.84917	4.75e-09	1.22e-11	1.33e-12	1.5e-12	1.65e-11
36.1333	1.49e-09	5.31e-11		0.49306	3.85e-09	1.99e-11	7.65e-11	4.46e-11			2.86444	4.73e-09	1.22e-11	1.3e-12	1.54e-12	1.65e-11
36.3	2.18e-10	5.24e-11		0.49389	3.87e-09	2e-11	7.66e-11	4.35e-11			2.87944	4.75e-09	1.22e-11	1.31e-12	1.52e-12	1.63e-11
36.5	8.95e-11	5.21e-11		0.49472	3.87e-09	1.98e-11	7.54e-11	4.37e-11			2.89472	4.73e-09	1.22e-11	1.31e-12	1.54e-12	1.64e-11
36.6833	6.7e-11	5.11e-11		0.49556	3.89e-09	1.97e-11	7.49e-11	4.39e-11			2.90972	4.73e-09	1.21e-11	1.3e-12	1.51e-12	1.63e-11
36.8833	5.97e-11	4.98e-11		0.49639	3.89e-09	1.98e-11	7.35e-11	4.36e-11			2.92472	4.73e-09	1.21e-11	1.31e-12	1.51e-12	1.63e-11
37.0833	5.41e-11	4.97e-11		0.49722	3.9e-09	1.97e-11	7.44e-11	4.34e-11			2.93889	4.73e-09	1.21e-11	1.3e-12	1.55e-12	1.62e-11
37.2667	5.38e-11	4.96e-11		0.49806	3.92e-09	1.95e-11	7.31e-11	4.31e-11			2.95417	4.74e-09	1.21e-11	1.29e-12	1.5e-12	1.62e-11
37.4667	5.13e-11	4.86e-11		0.49917	3.91e-09	1.96e-11	7.24e-11	4.29e-11			2.96917	4.72e-09	1.2e-11	1.29e-12	1.5e-12	1.61e-11
37.65	4.87e-11	4.82e-11		0.5	3.93e-09	1.96e-11	7.14e-11	4.32e-11			2.98417	4.73e-09	1.2e-11	1.28e-12	1.51e-12	1.63e-11
37.85	4.78e-11	4.79e-11		0.50083	3.91e-09	1.98e-11	7.02e-11	4.23e-11			2.99944	4.71e-09	1.2e-11	1.29e-12	1.49e-12	1.62e-11
38.05	4.52e-11	4.86e-11		0.50167	3.92e-09	1.98e-11	6.94e-11	4.27e-11			3.01444	4.71e-09	1.2e-11	1.29e-12	1.53e-12	1.6e-11
38.2333	4.53e-11	4.79e-11		0.5025	3.93e-09	1.99e-11	6.93e-11	4.21e-11			3.02944	4.7e-09	1.19e-11	1.29e-12	1.51e-12	1.6e-11
38.4333	4.45e-11	4.76e-11		0.50333	3.95e-09	1.99e-11	6.86e-11	4.22e-11			3.04472	4.72e-09	1.19e-11	1.29e-12	1.53e-12	1.61e-11
38.6167	2.32e-10	5.66e-11		0.50417	3.94e-09	1.98e-11	6.79e-11	4.22e-11			3.05972	4.7e-09	1.19e-11	1.28e-12	1.49e-12	1.6e-11
38.8167	2.56e-10	6.23e-11		0.505	3.94e-09	1.98e-11	6.75e-11	4.22e-11			3.07472	4.71e-09	1.19e-11	1.29e-12	1.55e-12	1.6e-11
39.0167	2.41e-08	5.77e-11		0.50583	3.96e-09	1.98e-11	6.81e-11	4.14e-11			3.09	4.7e-09	1.19e-11	1.28e-12	1.51e-12	1.6e-11
39.2	7.68e-09	5.49e-11		0.50667	3.96e-09	2e-11	6.65e-11	4.15e-11			3.105	4.69e-09	1.19e-11	1.28e-12	1.51e-12	1.6e-11
39.3667	1.48e-09	5.26e-11		0.5075	3.96e-09	1.99e-11	6.56e-11	4.15e-11			3.12028	4.69e-09	1.18e-11	1.28e-12	1.55e-12	1.57e-11
39.55	2.19e-10	5.12e-11		0.50833	3.96e-09	1.98e-11	6.54e-11	4.1e-11			3.13528	4.69e-09	1.18e-11	1.28e-12	1.47e-12	1.59e-11
39.7333	9.56e-11	4.99e-11		0.50917	3.98e-09	1.99e-11	6.57e-11	4.09e-11			3.15028	4.69e-09	1.18e-11	1.27e-12	1.51e-12	1.58e-11
39.9167	6.89e-11	4.95e-11		0.51028	3.98e-09	1.98e-11	6.52e-11	4.07e-11			3.16556	4.68e-09	1.18e-11	1.27e-12	1.52e-12	1.58e-11
40.1167	6.04e-11	4.9e-11		0.51111	3.98e-09	1.98e-11	6.45e-11	4.06e-11			3.17972	4.68e-09	1.18e-11	1.28e-12	1.49e-12	1.58e-11
40.3167	5.78e-11	4.88e-11		0.51194	3.98e-09	2e-11	6.32e-11	3.97e-11			3.19472	4.68e-09	1.18e-11	1.28e-12	1.52e-12	1.58e-11
40.5	5.2e-11	4.94e-11		0.51278	4e-09	1.98e-11	6.27e-11	4.04e-11			3.20972	4.68e-09	1.18e-11	1.28e-12	1.52e-12	1.57e-11
40.7	5.08e-11	4.77e-11		0.51361	4e-09	1.98e-11	6.34e-11	4.01e-11			3.225	4.68e-09	1.17e-11	1.28e-12	1.47e-12	1.55e-11
40.8833	4.95e-11	4.76e-11		0.51444	4.02e-09	1.99e-11	6.23e-11	3.91e-11			3.24	4.67e-09	1.17e-11	1.28e-12	1.48e-12	1.55e-11
41.0833	4.85e-11	4.78e-11		0.51528	4.02e-09	1.99e-11	6.14e-11	3.97e-11			3.255	4.67e-09	1.17e-11	1.27e-12	1.48e-12	1.54e-11
41.2833	4.72e-11	4.69e-11		0.51611	4.01e-09	1.98e-11	6.14e-11	3.93e-11			3.27028	4.66e-09	1.17e-11	1.27e-12	1.45e-12	1.54e-11
41.4667	4.58e-11	4.68e-11		0.51694	4.02e-09	1.99e-11	6.05e-11	3.92e-11			3.28528	4.66e-09	1.17e-11	1.26e-12	1.45e-12	1.53e-11
41.6667	4.45e-11	4.67e-11		0.51778	4.02e-09	1.99e-11	6.01e-11	3.89e-11			3.30028	4.67e-09	1.17e-11	1.26e-12	1.46e-12	1.53e-11
41.85	2.38e-10	5.57e-11		0.51861	4.05e-09	1.98e-11	5.88e-11	3.92e-11			3.31556	4.65e-09	1.17e-11	1.26e-12	1.48e-12	1.52e-11
42.05	2.57e-10	6.18e-11		0.51944	4.03e-09	1.99e-11	5.94e-11	3.85e-11			3.33056	4.66e-09	1.16e-11	1.27e-12	1.43e-12	1.53e-11
42.25	2.41e-08	5.67e-11		0.52028	4.04e-09	1.98e-11	5.89e-11	3.87e-11			3.34583	4.65e-09	1.16e-11	1.26e-12	1.46e-12	1.52e-11
42.4333	7.56e-09	5.48e-11		0.52139	4.04e-09	1.98e-11	5.77e-11	3.81e-11			3.36083	4.66e-09	1.16e-11	1.27e-12	1.48e-12	1.52e-11
42.6	1.46e-09	5.2e-11		0.52222	4.05e-09	1.98e-11	5.74e-11	3.77e-11			3.37583	4.65e-09	1.16e-11	1.27e-12	1.44e-12	1.52e-11
42.7833	2.18e-10	5.04e-11		0.52306	4.05e-09	1.97e-11	5.76e-11	3.79e-11			3.39111	4.64e-09	1.16e-11	1.25e-12	1.45e-12	1.5e-11
42.9667	9.4e-11	4.99e-11		0.52389	4.05e-09	1.96e-11	5.7e-11	3.75e-11			3.40611	4.64e-09	1.16e-11	1.26e-12	1.49e-12	1.5e-11
43.1667	7.01e-11	4.88e-11		0.52472	4.07e-09	1.97e-11	5.66e-11	3.74e-11			3.42111	4.64e-09	1.16e-11	1.26e-12	1.44e-12	1.5e-11
43.35	6.26e-11	4.83e-11		0.52556	4.06e-09	1.96e-11	5.57e-11	3.71e-11			3.43639	4.62e-09	1.16e-11	1.26e-12	1.44e-12	1.5e-11
43.55	5.9e-11	4.8e-11		0.52639	4.06e-09	1.98e-11	5.54e-11	3.75e-11			3.45139	4.63e-09	1.15e-11	1.26e-12	1.44e-12	1.5e-11
43.7333	5.5e-11	4.75e-11		0.52722	4.07e-09	1.97e-11	5.51e-11	3.68e-11			3.46639	4.64e-09	1.16e-11	1.25e-12	1.41e-12	1.49e-11
43.9333	5.19e-11	4.78e-11		0.52806	4.07e-09	1.96e-11	5.47e-11	3.66e-11			3.48167	4.62e-09	1.16e-11	1.25e-12	1.41e-12	1.49e-11
44.1333	5.1e-11	4.67e-11		0.52889	4.09e-09	1.96e-11	5.47e-11	3.68e-11			3.49667	4.61e-09	1.15e-11	1.27e-12	1.42e-12	1.48e-11
44.3167	4.93e-11	4.74e-11		0.52972	4.08e-09	1.95e-11	5.43e-11	3.63e-11			3.51167	4.6e-09	1.15e-11	1.27e-12	1.47e-12	1.5e-11
44.5167	4.84e-11	4.65e-11		0.53056	4.09e-09	1.95e-11	5.36e-11	3.6e-11			3.52694	4.61e-09	1.15e-11	1.26e-12	1.43e-12	1.47e-11
44.7	4.48e-11	4.58e-11		0.53139	4.09e-09	1.96e-11	5.32e-11	3.62e-11			3.54194	4.59e-09	1.15e-11	1.25e-12	1.4e-12	1.48e-11
44.9	4.67e-11	4.6e-11		0.53222	4.09e-09	1.94e-11	5.34e-11	3.59e-11			3.55694	4.59e-09	1.15e-11	1.26e-12	1.43e-12	1.48e-11
45.1	2.41e-10	5.59e-11		0.53333	4.11e-09	1.94e-11	5.29e-11	3.53e-11			3.57222	4.59e-09	1.15e-11	1.26e-12	1.46e-12	1.48e-11
45.2833	2.45e-08	6.13e-11		0.53417	4.11e-09	1.95e-11	5.17e-11	3.55e-11			3.58722	4.58e-09	1.15e-11	1.25e-12	1.41e-12	1.49e-11
45.4833	2.45e-08	5.7e-11		0.535	4.13e-09	1.96e-11	5.09e-11	3.59e-11			3.60222	4.58e-09	1.14e-11	1.26e-12	1.42e-12	1.47e-11
45.65	9.93e-09	5.43e-11		0.53583	4.1e-09	1.93e-11	5.16e-11	3.53e-11			3.6175	4.59e-09	1.14e-11	1.26e-12	1.42e-12	1.47e-11
45.8	2.61e-09	5.18e-11		0.53667	4.1e-09	1.92e-11	5.08e-11	3.49e-11			3.6325	4.58e-09	1.15e-11	1.25e-12	1.46e-12	1.47e-11
45.9667	5e-10	5.05e-11		0.5375	4.12e-09	2.02e-11	5.01e-11	3.51e-11			3.6475	4.57e-09	1.14e-11	1.25e-12	1.39e-12	1.47e-11
46.1333	1.19e-10	4.92e-11		0.53833	4.12e-09	6.07e-11	5.07e-11	3.54e-11			3.66278	4.57e-09	1.14e-11	1.25e-12	1.43e-12	1.46e-11
46.3333	7.54e-11	4.85e-11		0.53917	4.13e-09	1.94e-11	5.1e-11	3.49e-11			3.67778	4.58e-09	1.14e-11	1.24e-12	1.43e-12	1.45e-11
46.5167	6.52e-11	4.87e-11		0.54	4.13e-09	1.88e-11	4.92e-11	3.47e-11			3.69278	4.58e-09	1.14e-11	1.25e-12	1.42e-12	1.46e-11
46.7167	5.88e-11	4.8e-11		0.54083	4.13e-09	1.84e-11	4.93e-11	3.45e-11			3.70806	4.58e-09	1.13e-11	1.24e-12	1.41e-12	1.46e-11
46.9	5.65e-11	4.66e-11		0.54167	4.14e-09	1.82e-11	4.95e-11	3.46e-11			3.72306	4.56e-09	1.13e-11	1.26e-12	1.44e-12	1.46e-11
47.1	5.34e-11	4.75e-11		0.5425	4.12e-09	1.8e-11	4.88e-11	3.41e-11			3.73806	4.58e-09	1.13e-11	1.25e-12	1.46e-12	1.47e-11
47.3	5.22e-11	4.71e-11		0.54333	4.14e-09	1.78e-11	4.72e-11	3.41e-11			3.75333	4.57e-09	1.13e-11	1.23e-12	1.41e-12	1.46e-11
47.4833	5.14e-11	4.66e-11		0.54444	4.16e-09	1.78e-11	4.82e-11	3.42e-11			3.76833	4.57e-09	1.12e-11	1.23e-12	1.41e-12	1.45e-11
47.6833	4.95e-11	4.62e-11		0.54528	4.15e-09	1.75e-11	4.76e-11	3.38e-11			3.78333	4.58e-09	1.13e-11	1.23e-12	1.39e-12	1.44e-11
47.8667	4.76e-11	4.58e-11		0.54611	4.16e-09	1.75e-11	4.74e-11	3.37e-11			3.79861	4.57e-09	1.12e-11	1.22e-12	1.42e-12	1.43e-11
48.0667	4.71e-11	4.6e-11		0.54694	4.16e-09	1.74e-11	4.75e-11	3.35e-11			3.81361	4.57e-09	1.12e-11	1.23e-12	1.42e-12	1.44e-11
48.2667	4.71e-11	4.62e-11		0.54778	4.15e-09	1.75e-11	4.62e-11	3.28e-11			3.82889	4.57e-09	1.11e-11	1.22e-12	1.42e-12	1.44e-11
48.45	2.56e-10	6.31e-11		0.55083	4.18e-09	1.73e-11	4.67e-11	3.28e-11			3.84389	4.58e-09	1.11e-11	1.22e-12	1.37e-12	1.42e-11
48.65	2.45e-08	5.88e-11		0.55389	4.2e-09	1.74e-11	4.62e-11	3.27e-11			3.85889	4.57e-09	1.1e-11	1.22e-12	1.39e-12	1.42e-11
48.8333	1.63e-08	5.37e-11		0.55694	4.21e-09	1.74e-11	4.55e-11	3.19e-11			3.87417	4.59e-09	1.1e-11	1.21e-12	1.38e-12	1.42e-11
49.0167	3.28e-09	5.2e-11		0.56028	4.21e-09	1.73e-11	4.48e-11	3.21e-11			3.88917	4.57e-09	1.1e-11	1.21e-12	1.38e-12	1.42e-11
49.1833	6.63e-10	5.09e-11		0.56333	4.23e-09	1.72e-11	4.49e-11	3.18e-11			3.90417	4.57e-09	1.09e-11	1.19e-12	1.35e-12	1.42e-11
49.35	1.39e-10	4.85e-11		0.56639	4.24e-09	1.72e-11	4.47e-11	3.12e-11			3.91944	4.57e-09	1.09e-11	1.19e-12	1.39e-12	1.41e-11
49.55	8.36e-11	4.87e-11		0.56944	4.26e-09	1.72e-11	4.45e-11	3.09e-11			3.93444	4.57e-09	1.09e-11	1.19e-12	1.38e-12	1.4e-11
49.7333	6.67e-11	4.86e-11		0.5725	4.25e-09	1.72e-11	4.37e-11	3.07e-11			3.94944	4.56e-09	1.09e-11	1.19e-12	1.4e-12	1.41e-11
49.9333	6.25e-11	4.74e-11		0.57583	4.27e-09	1.7e-11	4.43e-11	3.04e-11			3.96472	4.56e-09	1.09e-11	1.19e-12	1.35e-12	1.4e-11
50.1167	6.02e-11	4.75e-11		0.57889	4.29e-09	1.7e-11	4.34e-11	3.07e-11			3.97972	4.55e-09	1.08e-11	1.2e-12	1.38e-12	1.39e-11
50.3167	5.58e-11	4.72e-11		0.58194	4.32e-09	1.69e-11	4.39e-11	3e-11			3.99472	4.57e-09	1.08e-11	1.19e-12	1.38e-12	1.39e-11
50.5167	5.36e-11	4.67e-11		0.585	4.31e-09	1.7e-11	4.29e-11	2.97e-11			4.01	4.55e-09	1.08e-11	1.19e-12	1.33e-12	1.38e-11
50.7	5.14e-11	4.58e-11		0.58806	4.33e-09	1.7e-11	4.22e-11	3e-11			4.025	4.55e-09	1.08e-11	1.18e-12	1.37e-12	1.39e-11
50.9	4.99e-11	4.74e-11		0.59139	4.34e-09	1.68e-11	4.21e-11	2.96e-11			4.03917	4.55e-09	1.08e-11	1.19e-12	1.33e-12	1.38e-11
51.0833	4.81e-11	4.6e-11		0.59444	4.35e-09	1.67e-11	4.2e-11	2.93e-11			4.05444	4.55e-09	1.08e-11	1.19e-12	1.36e-12	1.38e-11
51.2833	4.84e-11	4.67e-11		0.5975	4.38e-09	1.69e-11	4.17e-11	2.92e-11			4.06944	4.54e-09	1.08e-11	1.19e-12	1.37e-12	1.37e-11
51.4833	4.69e-11	4.76e-11		0.60056	4.38e-09	1.69e-11	4.16e-11	2.91e-11			4.08444	4.56e-09	1.08e-11	1.18e-12	1.35e-12	1.37e-11
51.6667	2.57e-10	6.46e-11		0.60361	4.41e-09	1.67e-11	4.02e-11	2.86e-11			4.09972	4.53e-09	1.08e-11	1.19e-12	1.35e-12	1.36e-11
51.8667	2.45e-08	6e-11		0.60694	4.42e-09	1.66e-11	4.15e-11	2.86e-11			4.11472	4.54e-09	1.08e-11	1.18e-12	1.29e-12	1.38e-11
52.05	1.9e-08	5.64e-11		0.61	4.41e-09	1.67e-11	4.1e-11	2.91e-11			4.12972	4.55e-09	1.08e-11	1.19e-12	1.35e-12	1.38e-11
52.2333	3.86e-09	5.3e-11		0.61306	4.43e-09	1.66e-11	4.05e-11	2.87e-11			4.145	4.54e-09	1.08e-11	1.19e-12	1.32e-12	1.37e-11
52.4	7.61e-10	5.2e-11		0.61611	4.44e-09	1.66e-11	3.94e-11	2.83e-11			4.16	4.55e-09	1.08e-11	1.18e-12	1.32e-12	1.38e-11
52.5667	1.52e-10	5.1e-11		0.61917	4.46e-09	1.67e-11	3.96e-11	2.88e-11			4.175	4.53e-09	1.07e-11	1.18e-12	1.3e-12	1.37e-11
52.7667	8.65e-11	4.94e-11		0.6225	4.46e-09	1.67e-11	3.97e-11	2.85e-11			4.19028	4.55e-09	1.08e-11	1.18e-12	1.37e-12	1.37e-11
52.95	7.03e-11	4.92e-11		0.62556	4.47e-09	1.68e-11	3.97e-11	2.84e-11			4.20528	4.55e-09	1.07e-11	1.18e-12	1.34e-12	1.37e-11
53.15	6.3e-11	4.89e-11		0.62861	4.48e-09	1.67e-11	3.92e-11	2.8e-11			4.22028	4.54e-09	1.07e-11	1.17e-12	1.36e-12	1.36e-11
53.3333	5.91e-11	4.77e-11		0.63167	4.49e-09	1.68e-11	3.88e-11	2.79e-11			4.23556	4.53e-09	1.07e-11	1.19e-12	1.35e-12	1.36e-11
53.5333	5.65e-11	4.79e-11		0.63472	4.48e-09	1.68e-11	3.88e-11	2.76e-11			4.25056	4.53e-09	1.07e-11	1.18e-12	1.35e-12	1.37e-11
53.7333	5.41e-11	4.78e-11		0.63806	4.52e-09	1.7e-11	3.84e-11	2.8e-11			4.26556	4.51e-09	1.07e-11	1.18e-12	1.32e-12	1.36e-11
53.9167	5.14e-11	4.71e-11		0.64111	4.52e-09	1.7e-11	3.85e-11	2.75e-11			4.28083	4.5e-09	1.07e-11	1.16e-12	1.32e-12	1.36e-11
54.1167	5.13e-11	4.78e-11		0.64417	4.52e-09	1.71e-11	3.8e-11	2.78e-11			4.29583	4.5e-09	1.06e-11	1.17e-12	1.29e-12	1.36e-11
54.3	4.84e-11	4.72e-11		0.64722	4.53e-09	1.73e-11	3.74e-11	2.73e-11			4.31083	4.51e-09	1.06e-11	1.17e-12	1.32e-12	1.36e-11
54.5	4.99e-11	4.68e-11		0.65028	4.53e-09	1.74e-11	3.71e-11	2.75e-11			4.32611	4.5e-09	1.06e-11	1.16e-12	1.34e-12	1.36e-11
54.7	4.65e-11	4.73e-11		0.65361	4.53e-09	1.75e-11	3.8e-11	2.72e-11			4.34111	4.52e-09	1.06e-11	1.16e-12	1.27e-12	1.35e-11
54.8833	2.56e-10	6.58e-11		0.65667	4.57e-09	1.76e-11	3.73e-11	2.67e-11			4.35611	4.52e-09	1.05e-11	1.17e-12	1.36e-12	1.35e-11
55.0833	2.45e-08	6.13e-11		0.65972	4.58e-09	1.77e-11	3.68e-11	2.75e-11			4.37139	4.52e-09	1.06e-11	1.15e-12	1.33e-12	1.34e-11
55.2667	2.2e-08	5.87e-11		0.66278	4.57e-09	1.76e-11	3.66e-11	2.68e-11			4.38639	4.52e-09	1.05e-11	1.17e-12	1.3e-12	1.34e-11
55.45	4.61e-09	5.52e-11		0.66583	4.59e-09	1.78e-11	3.67e-11	2.67e-11			4.40139	4.52e-09	1.06e-11	1.17e-12	1.33e-12	1.35e-11
55.6167	9.04e-10	5.31e-11		0.66917	4.61e-09	1.79e-11	3.65e-11	2.7e-11			4.41667	4.52e-09	1.06e-11	1.16e-12	1.35e-12	1.35e-11
55.7833	1.67e-10	5.23e-11		0.67222	4.6e-09	1.79e-11	3.61e-11	2.68e-11			4.43167	4.52e-09	1.05e-11	1.16e-12	1.31e-12	1.34e-11
55.9833	8.82e-11	5.1e-11		0.67528	4.6e-09	1.81e-11	3.56e-11	2.64e-11			4.44667	4.52e-09	1.05e-11	1.15e-12	1.32e-12	1.34e-11
56.1667	7.19e-11	5.05e-11		0.67833	4.61e-09	1.79e-11	3.55e-11	2.65e-11			4.46194	4.52e-09	1.05e-11	1.15e-12	1.33e-12	1.33e-11
56.3667	6.37e-11	5.04e-11		0.68139	4.64e-09	1.79e-11	3.54e-11	2.62e-11			4.47694	4.52e-09	1.05e-11	1.15e-12	1.31e-12	1.32e-11
56.55	6.1e-11	4.93e-11		0.68472	4.64e-09	1.81e-11	3.5e-11	2.67e-11			4.49194	4.52e-09	1.05e-11	1.15e-12	1.28e-12	1.32e-11
56.75	5.81e-11	4.95e-11		0.68778	4.66e-09	1.8e-11	3.51e-11	2.65e-11			4.50722	4.51e-09	1.05e-11	1.15e-12	1.26e-12	1.33e-11
56.95	5.59e-11	4.95e-11		0.69083	4.65e-09	1.81e-11	3.46e-11	2.62e-11			4.52222	4.52e-09	1.05e-11	1.16e-12	1.26e-12	1.33e-11
57.1333	5.28e-11	4.93e-11		0.69389	4.66e-09	1.82e-11	3.44e-11	2.61e-11			4.53722	4.52e-09	1.05e-11	1.15e-12	1.27e-12	1.32e-11
57.3333	5.19e-11	4.95e-11		0.69694	4.66e-09	1.81e-11	3.42e-11	2.61e-11			4.5525	4.51e-09	1.05e-11	1.15e-12	1.3e-12	1.32e-11
57.5167	5.02e-11	4.87e-11		0.70028	4.68e-09	1.82e-11	3.42e-11	2.59e-11			4.5675	4.51e-09	1.05e-11	1.15e-12	1.24e-12	1.31e-11
57.7167	4.87e-11	4.74e-11		0.70333	4.69e-09	1.83e-11	3.43e-11	2.6e-11			4.58278	4.52e-09	1.05e-11	1.15e-12	1.27e-12	1.3e-11
57.9167	4.82e-11	4.83e-11		0.70639	4.7e-09	1.83e-11	3.38e-11	2.62e-11			4.59778	4.52e-09	1.05e-11	1.16e-12	1.27e-12	1.3e-11
58.1	2.56e-10	6.29e-11		0.70944	4.71e-09	1.83e-11	3.38e-11	2.6e-11			4.61278	4.52e-09	1.05e-11	1.15e-12	1.25e-12	1.31e-11
58.3	2.45e-08	6.34e-11		0.7125	4.71e-09	1.84e-11	3.33e-11	2.6e-11			4.62806	4.51e-09	1.05e-11	1.15e-12	1.23e-12	1.31e-11
58.4833	2.45e-08	6.03e-11		0.71583	4.72e-09	1.85e-11	3.37e-11	2.62e-11			4.64306	4.51e-09	1.04e-11	1.15e-12	1.28e-12	1.3e-11
58.6667	7.02e-09	5.68e-11		0.71889	4.71e-09	1.84e-11	3.31e-11	2.61e-11			4.65806	4.51e-09	1.04e-11	1.16e-12	1.25e-12	1.3e-11
58.8167	1.82e-09	5.65e-11		0.72194	4.72e-09	1.84e-11	3.31e-11	2.6e-11			4.67333	4.5e-09	1.04e-11	1.14e-12	1.26e-12	1.29e-11
58.9667	3.64e-10	5.36e-11		0.725	4.73e-09	1.85e-11	3.25e-11	2.61e-11			4.68833	4.5e-09	1.04e-11	1.15e-12	1.26e-12	1.29e-11
59.15	1.09e-10	5.28e-11		0.72806	4.72e-09	1.87e-11	3.32e-11	2.57e-11			4.70333	4.51e-09	1.04e-11	1.14e-12	1.27e-12	1.29e-11
59.3333	8.01e-11	5.18e-11		0.73139	4.74e-09	1.86e-11	3.22e-11	2.56e-11			4.71861	4.49e-09	1.03e-11	1.14e-12	1.29e-12	1.28e-11
59.5333	6.84e-11	5.09e-11		0.73444	4.76e-09	1.88e-11	3.27e-11	2.56e-11			4.73361	4.5e-09	1.04e-11	1.15e-12	1.26e-12	1.3e-11
59.7167	6.43e-11	5.18e-11		0.7375	4.76e-09	1.88e-11	3.22e-11	2.57e-11			4.74861	4.49e-09	1.03e-11	1.14e-12	1.22e-12	1.29e-11
59.9167	6.18e-11	5.07e-11		0.74056	4.75e-09	1.87e-11	3.17e-11	2.53e-11			4.76389	4.51e-09	1.03e-11	1.14e-12	1.29e-12	1.29e-11
60.1167	5.77e-11	5.13e-11		0.74361	4.76e-09	1.88e-11	3.14e-11	2.54e-11			4.77889	4.49e-09	1.03e-11	1.15e-12	1.24e-12	1.29e-11
60.3	5.57e-11	5.01e-11		0.74694	4.78e-09	1.88e-11	3.21e-11	2.56e-11			4.79389	4.5e-09	1.03e-11	1.13e-12	1.28e-12	1.28e-11
60.5	5.26e-11	4.92e-11		0.75	4.77e-09	1.87e-11	3.15e-11	2.56e-11			4.80917	4.5e-09	1.03e-11	1.13e-12	1.23e-12	1.28e-11
60.6833	5.13e-11	4.97e-11		0.75306	4.79e-09	1.88e-11	3.12e-11	2.53e-11			4.82417	4.49e-09	1.02e-11	1.13e-12	1.21e-12	1.28e-11
60.8833	5.05e-11	4.89e-11		0.75611	4.78e-09	1.89e-11	3.14e-11	2.54e-11			4.83917	4.49e-09	1.02e-11	1.12e-12	1.23e-12	1.28e-11
61.0833	4.92e-11	5.01e-11		0.75917	4.79e-09	1.89e-11	3.08e-11	2.5e-11			4.85444	4.48e-09	1.02e-11	1.13e-12	1.25e-12	1.28e-11
61.2667	5.86e-11	5.33e-11		0.7625	4.8e-09	1.9e-11	3.06e-11	2.55e-11			4.86944	4.49e-09	1.02e-11	1.12e-12	1.27e-12	1.28e-11
61.4667	2.56e-10	6.64e-11		0.76556	4.8e-09	1.91e-11	3.1e-11	2.51e-11			4.88444	4.49e-09	1.02e-11	1.13e-12	1.24e-12	1.29e-11
61.65	2.45e-08	6.22e-11		0.76861	4.8e-09	1.92e-11	3.03e-11	2.58e-11			4.89972	4.48e-09	1.02e-11	1.11e-12	1.23e-12	1.28e-11
61.85	9.71e-09	5.95e-11		0.77167	4.82e-09	1.91e-11	3.03e-11	2.5e-11			4.91472	4.49e-09	1.01e-11	1.11e-12	1.26e-12	1.28e-11
62.0167	1.92e-09	5.59e-11		0.77472	4.83e-09	1.92e-11	3.02e-11	2.5e-11			4.92972	4.49e-09	1.01e-11	1.11e-12	1.26e-12	1.27e-11
62.2	2.75e-10	5.43e-11		0.77806	4.82e-09	1.92e-11	3.04e-11	2.52e-11			4.945	4.48e-09	1.01e-11	1.12e-12	1.2e-12	1.27e-11
62.3833	1.11e-10	5.33e-11		0.78111	4.83e-09	1.94e-11	3.04e-11	2.47e-11			4.96	4.48e-09	1.01e-11	1.12e-12	1.21e-12	1.28e-11
62.5667	8.05e-11	5.24e-11		0.78417	4.84e-09	1.93e-11	3.06e-11	2.46e-11			4.975	4.49e-09	1.01e-11	1.11e-12	1.25e-12	1.26e-11
62.7667	6.87e-11	5.17e-11		0.78722	4.84e-09	1.93e-11	2.98e-11	2.49e-11			4.99028	4.48e-09	1.01e-11	1.11e-12	1.26e-12	1.27e-11
62.9667	6.33e-11	5.15e-11		0.79028	4.86e-09	1.95e-11	2.89e-11	2.47e-11			5.00528	4.46e-09	1.01e-11	1.1e-12	1.21e-12	1.26e-11
63.15	6.08e-11	5.08e-11		0.79361	4.87e-09	1.95e-11	2.99e-11	2.53e-11			5.02028	4.47e-09	1.01e-11	1.12e-12	1.23e-12	1.26e-11
63.35	5.78e-11	4.91e-11		0.79667	4.85e-09	1.94e-11	2.91e-11	2.47e-11			5.03556	4.47e-09	1.01e-11	1.12e-12	1.18e-12	1.26e-11
63.5333	5.58e-11	4.99e-11		0.79972	4.86e-09	1.96e-11	2.94e-11	2.45e-11			5.05056	4.48e-09	1.01e-11	1.11e-12	1.26e-12	1.26e-11
63.7333	5.46e-11	4.92e-11		0.80278	4.87e-09	1.96e-11	2.92e-11	2.47e-11			5.06583	4.48e-09	1.01e-11	1.11e-12	1.23e-12	1.26e-11
63.9333	5.24e-11	4.84e-11		0.80583	4.87e-09	1.95e-11	2.88e-11	2.45e-11			5.08083	4.47e-09	1.01e-11	1.12e-12	1.25e-12	1.26e-11
64.1167	5.04e-11	4.94e-11		0.80889	4.86e-09	1.94e-11	2.89e-11	2.46e-11			5.09583	4.47e-09	1.01e-11	1.12e-12	1.2e-12	1.26e-11
64.3167	5.11e-11	4.75e-11		0.81222	4.88e-09	1.95e-11	2.87e-11	2.48e-11			5.11111	4.47e-09	1.01e-11	1.12e-12	1.22e-12	1.26e-11
64.5	6.21e-11	5.39e-11		0.81528	4.89e-09	1.96e-11	2.89e-11	2.44e-11			5.12611	4.47e-09	1.01e-11	1.11e-12	1.22e-12	1.26e-11
64.7	2.56e-10	6.6e-11		0.81833	4.88e-09	1.96e-11	2.87e-11	2.43e-11			5.14111	4.46e-09	1e-11	1.12e-12	1.23e-12	1.26e-11
64.9	2.45e-08	6.07e-11		0.82139	4.9e-09	1.95e-11	2.85e-11	2.44e-11			5.15639	4.46e-09	1e-11	1.12e-12	1.25e-12	1.26e-11
65.0833	9.66e-09	5.67e-11		0.82444	4.9e-09	1.97e-11	2.83e-11	2.41e-11			5.17139	4.45e-09	1.01e-11	1.11e-12	1.2e-12	1.26e-11
65.25	1.89e-09	5.44e-11		0.82778	4.9e-09	1.96e-11	2.8e-11	2.42e-11			5.18639	4.46e-09	1e-11	1.11e-12	1.24e-12	1.26e-11
65.4333	2.77e-10	5.34e-11		0.83083	4.9e-09	1.97e-11	2.8e-11	2.42e-11			5.20167	4.45e-09	1.01e-11	1.11e-12	1.27e-12	1.26e-11
65.6167	1.13e-10	5.05e-11		0.83389	4.91e-09	1.95e-11	2.78e-11	2.41e-11			5.21667	4.46e-09	1e-11	1.11e-12	1.23e-12	1.26e-11
65.8167	8.13e-11	5.1e-11		0.83694	4.91e-09	1.98e-11	2.81e-11	2.41e-11			5.23167	4.46e-09	1e-11	1.12e-12	1.28e-12	1.25e-11
66	7.14e-11	4.93e-11		0.84	4.91e-09	1.95e-11	2.75e-11	2.46e-11			5.24694	4.46e-09	1e-11	1.11e-12	1.23e-12	1.26e-11
66.2	6.78e-11	4.82e-11		0.84333	4.93e-09	1.96e-11	2.79e-11	2.38e-11			5.26194	4.45e-09	1e-11	1.11e-12	1.26e-12	1.25e-11
66.3833	6.17e-11	4.81e-11		0.84639	4.91e-09	1.95e-11	2.73e-11	2.39e-11			5.27694	4.44e-09	9.98e-12	1.11e-12	1.26e-12	1.27e-11
66.5833	6.09e-11	4.72e-11		0.84944	4.91e-09	1.95e-11	2.75e-11	2.42e-11			5.29222	4.46e-09	1e-11	1.12e-12	1.26e-12	1.26e-11
66.7833	5.8e-11	4.69e-11		0.8525	4.94e-09	1.94e-11	2.78e-11	2.38e-11			5.30722	4.45e-09	1e-11	1.1e-12	1.26e-12	1.26e-11
66.9667	5.41e-11	4.67e-11		0.85556	4.95e-09	1.95e-11	2.69e-11	2.37e-11			5.32222	4.45e-09	1e-11	1.1e-12	1.23e-12	1.25e-11
67.1667	5.42e-11	4.59e-11		0.85889	4.94e-09	1.94e-11	2.77e-11	2.41e-11			5.3375	4.44e-09	9.96e-12	1.11e-12	1.26e-12	1.25e-11
67.35	5.22e-11	4.64e-11		0.86194	4.94e-09	1.94e-11	2.71e-11	2.41e-11			5.3525	4.44e-09	9.97e-12	1.1e-12	1.23e-12	1.26e-11
67.55	5.13e-11	4.6e-11		0.865	4.95e-09	1.93e-11	2.73e-11	2.45e-11			5.3675	4.46e-09	9.91e-12	1.1e-12	1.24e-12	1.25e-11
67.7333	6.84e-11	5.09e-11		0.86806	4.95e-09	1.92e-11	2.68e-11	2.44e-11			5.38278	4.45e-09	9.89e-12	1.1e-12	1.25e-12	1.25e-11
67.9333	2.56e-10	6.27e-11		0.87111	4.93e-09	1.91e-11	2.67e-11	2.39e-11			5.39778	4.44e-09	9.9e-12	1.09e-12	1.26e-12	1.25e-11
68.1333	2.45e-08	5.8e-11		0.87444	4.95e-09	1.92e-11	2.73e-11	2.38e-11			5.41278	4.45e-09	9.86e-12	1.1e-12	1.26e-12	1.24e-11
68.3167	9.58e-09	5.4e-11		0.8775	4.96e-09	1.91e-11	2.68e-11	2.39e-11			5.42806	4.44e-09	9.82e-12	1.09e-12	1.26e-12	1.25e-11
68.4833	1.88e-09	5.17e-11		0.88056	4.97e-09	1.89e-11	2.63e-11	2.36e-11			5.44306	4.44e-09	9.82e-12	1.08e-12	1.26e-12	1.24e-11
68.6667	2.73e-10	5.04e-11		0.88361	4.96e-09	1.9e-11	2.67e-11	2.4e-11			5.45806	4.43e-09	9.8e-12	1.1e-12	1.24e-12	1.24e-11
68.85	1.15e-10	4.89e-11		0.88667	4.97e-09	1.89e-11	2.64e-11	2.4e-11			5.47333	4.43e-09	9.79e-12	1.1e-12	1.2e-12	1.24e-11
69.05	8.51e-11	4.8e-11		0.89	4.98e-09	1.88e-11	2.59e-11	2.41e-11			5.48833	4.44e-09	9.79e-12	1.1e-12	1.23e-12	1.23e-11
69.2333	7.2e-11	4.73e-11		0.89306	4.98e-09	1.87e-11	2.59e-11	2.4e-11			5.50333	4.44e-09	9.76e-12	1.09e-12	1.25e-12	1.23e-11
69.4333	6.72e-11	4.67e-11		0.89611	4.98e-09	1.86e-11	2.64e-11	2.33e-11			5.51861	4.43e-09	9.73e-12	1.09e-12	1.21e-12	1.23e-11
69.6167	6.52e-11	4.66e-11		0.89917	4.99e-09	1.86e-11	2.56e-11	2.35e-11			5.53361	4.43e-09	9.71e-12	1.08e-12	1.2e-12	1.22e-11
69.8167	6.18e-11	4.63e-11		0.90222	4.98e-09	1.84e-11	2.6e-11	2.39e-11			5.54889	4.43e-09	9.72e-12	1.08e-12	1.2e-12	1.21e-11
70.0167	6.15e-11	4.54e-11		0.90556	4.98e-09	1.84e-11	2.64e-11	2.36e-11			5.56389	4.43e-09	9.72e-12	1.07e-12	1.2e-12	1.2e-11
70.2	5.77e-11	4.51e-11		0.90861	4.98e-09	1.83e-11	2.54e-11	2.39e-11			5.57889	4.44e-09	9.7e-12	1.07e-12	1.17e-12	1.2e-11
70.4	5.38e-11	4.45e-11		0.91167	4.99e-09	1.8e-11	2.58e-11	2.38e-11			5.59417	4.44e-09	9.73e-12	1.07e-12	1.21e-12	1.21e-11
70.5833	5.3e-11	4.45e-11		0.91472	5e-09	1.8e-11	2.58e-11	2.36e-11			5.60917	4.43e-09	9.68e-12	1.07e-12	1.17e-12	1.2e-11
70.7833	5.25e-11	4.57e-11		0.91778	5e-09	1.79e-11	2.58e-11	2.37e-11			5.62417	4.43e-09	9.67e-12	1.06e-12	1.16e-12	1.2e-11
70.9833	7.16e-11	4.83e-11		0.92111	5e-09	1.79e-11	2.56e-11	2.36e-11			5.63944	4.43e-09	9.67e-12	1.08e-12	1.18e-12	1.2e-11
71.1667	2.56e-10	6.13e-11		0.92417	5e-09	1.77e-11	2.57e-11	2.36e-11			5.65444	4.44e-09	9.67e-12	1.08e-12	1.16e-12	1.2e-11
71.3667	2.45e-08	5.64e-11		0.92722	5e-09	1.76e-11	2.52e-11	2.35e-11			5.66944	4.43e-09	9.66e-12	1.08e-12	1.15e-12	1.18e-11
71.55	9.58e-09	5.19e-11		0.93028	5e-09	1.74e-11	2.53e-11	2.38e-11			5.68472	4.43e-09	9.66e-12	1.08e-12	1.12e-12	1.19e-11
71.7333	1.88e-09	5.1e-11		0.93333	5e-09	1.72e-11	2.51e-11	2.33e-11			5.69972	4.41e-09	9.65e-12	1.07e-12	1.13e-12	1.2e-11
71.9	2.75e-10	4.86e-11		0.93667	5.01e-09	1.7e-11	2.51e-11	2.3e-11			5.71472	4.43e-09	9.64e-12	1.06e-12	1.13e-12	1.19e-11
72.0833	1.16e-10	4.77e-11		0.93972	5.02e-09	1.7e-11	2.49e-11	2.35e-11			5.73	4.43e-09	9.62e-12	1.07e-12	1.16e-12	1.19e-11
72.2833	8.52e-11	4.66e-11		0.94278	5.01e-09	1.69e-11	2.52e-11	2.29e-11			5.745	4.42e-09	9.62e-12	1.08e-12	1.14e-12	1.19e-11
72.4667	7.37e-11	4.55e-11		0.94583	5.03e-09	1.68e-11	2.5e-11	2.31e-11			5.76	4.43e-09	9.64e-12	1.07e-12	1.12e-12	1.19e-11
72.6667	6.96e-11	4.51e-11		0.94889	5.03e-09	1.64e-11	2.55e-11	2.31e-11			5.77528	4.42e-09	9.61e-12	1.08e-12	1.11e-12	1.19e-11
72.8667	6.6e-11	4.45e-11		0.95222	5.03e-09	1.66e-11	2.52e-11	2.37e-11			5.79028	4.42e-09	9.6e-12	1.08e-12	1.13e-12	1.18e-11
73.05	6.28e-11	4.4e-11		0.95528	5.04e-09	1.63e-11	2.44e-11	2.36e-11			5.80444	4.4e-09	9.61e-12	1.08e-12	1.15e-12	1.19e-11
73.25	6.1e-11	4.36e-11		0.95833	5.03e-09	1.62e-11	2.46e-11	2.33e-11			5.81972	4.41e-09	9.61e-12	1.08e-12	1.12e-12	1.18e-11
73.4333	5.76e-11	4.38e-11		0.96139	5.04e-09	1.6e-11	2.51e-11	2.36e-11			5.83472	4.42e-09	9.63e-12	1.08e-12	1.13e-12	1.18e-11
73.6333	5.57e-11	4.31e-11		0.96444	5.03e-09	1.59e-11	2.5e-11	2.28e-11			5.84972	4.42e-09	9.62e-12	1.08e-12	1.1e-12	1.18e-11
73.8333	5.49e-11	4.34e-11		0.96778	5.04e-09	1.56e-11	2.43e-11	2.3e-11			5.865	4.4e-09	9.59e-12	1.07e-12	1.14e-12	1.18e-11
74.0167	5.44e-11	4.29e-11		0.97083	5.04e-09	1.55e-11	2.45e-11	2.34e-11			5.88	4.41e-09	9.62e-12	1.07e-12	1.09e-12	1.18e-11
74.2167	7.61e-11	4.79e-11		0.97389	5.06e-09	1.54e-11	2.45e-11	2.33e-11			5.895	4.41e-09	9.58e-12	1.07e-12	1.12e-12	1.18e-11
74.4	2.57e-10	5.82e-11		0.97694	5.07e-09	1.53e-11	2.48e-11	2.31e-11			5.91028	4.39e-09	9.63e-12	1.08e-12	1.15e-12	1.18e-11
74.6	2.45e-08	5.48e-11		0.98	5.05e-09	1.51e-11	2.44e-11	2.31e-11			5.92528	4.41e-09	9.58e-12	1.07e-12	1.15e-12	1.18e-11
74.7833	9.47e-09	5.21e-11		0.98333	5.06e-09	1.49e-11	2.45e-11	2.3e-11			5.94028	4.41e-09	9.59e-12	1.07e-12	1.14e-12	1.18e-11
74.9667	1.86e-09	4.97e-11		0.98639	5.08e-09	1.49e-11	2.47e-11	2.31e-11			5.95556	4.4e-09	9.58e-12	1.07e-12	1.16e-12	1.17e-11
75.1333	2.74e-10	4.88e-11		0.98944	5.07e-09	1.46e-11	2.41e-11	2.31e-11			5.97056	4.4e-09	9.6e-12	1.08e-12	1.14e-12	1.18e-11
75.3167	1.15e-10	4.71e-11		0.9925	5.07e-09	1.45e-11	2.43e-11	2.28e-11			5.98556	4.39e-09	9.56e-12	1.07e-12	1.12e-12	1.18e-11
75.5167	8.67e-11	4.67e-11		0.99556	5.08e-09	1.45e-11	2.45e-11	2.29e-11			6.00083	4.41e-09	9.56e-12	1.08e-12	1.14e-12	1.16e-11
75.7167	7.52e-11	4.49e-11		0.99889	5.07e-09	1.43e-11	2.41e-11	2.33e-11			6.01583	4.41e-09	9.53e-12	1.07e-12	1.14e-12	1.16e-11
75.9	7.27e-11	4.53e-11		1.00194	5.08e-09	1.41e-11	2.44e-11	2.29e-11			6.03083	4.41e-09	9.52e-12	1.06e-12	1.09e-12	1.16e-11
76.1	6.52e-11	4.44e-11		1.005	5.07e-09	1.41e-11	2.38e-11	2.29e-11			6.04611	4.41e-09	9.51e-12	1.06e-12	1.08e-12	1.16e-11
76.2833	6.42e-11	4.44e-11		1.00806	5.08e-09	1.38e-11	2.39e-11	2.28e-11			6.06111	4.41e-09	9.51e-12	1.06e-12	1.07e-12	1.16e-11
76.4833	6.18e-11	4.43e-11		1.01111	5.09e-09	1.37e-11	2.37e-11	2.3e-11			6.07611	4.39e-09	9.5e-12	1.06e-12	1.1e-12	1.16e-11
76.6667	5.97e-11	4.35e-11		1.01444	5.09e-09	1.36e-11	2.4e-11	2.32e-11			6.09139	4.4e-09	9.47e-12	1.05e-12	1.09e-12	1.16e-11
76.8667	5.57e-11	4.35e-11		1.0175	5.1e-09	1.35e-11	2.4e-11	2.26e-11			6.10639	4.4e-09	9.46e-12	1.06e-12	1.06e-12	1.16e-11
77.0667	5.51e-11	4.37e-11		1.02056	5.1e-09	1.33e-11	2.38e-11	2.29e-11			6.12139	4.4e-09	9.46e-12	1.06e-12	1.1e-12	1.16e-11
77.25	5.42e-11	4.34e-11		1.02361	5.09e-09	1.33e-11	2.38e-11	2.3e-11			6.13667	4.39e-09	9.43e-12	1.05e-12	1.08e-12	1.16e-11
77.45	8.09e-11	4.79e-11		1.02667	5.11e-09	1.31e-11	2.34e-11	2.28e-11			6.15167	4.38e-09	9.41e-12	1.05e-12	1.12e-12	1.16e-11
77.6333	2.57e-10	5.96e-11		1.03	5.11e-09	1.3e-11	2.31e-11	2.25e-11			6.16667	4.4e-09	9.41e-12	1.04e-12	1.12e-12	1.15e-11
77.8333	2.45e-08	5.63e-11		1.03306	5.12e-09	1.28e-11	2.3e-11	2.32e-11			6.18194	4.4e-09	9.39e-12	1.04e-12	1.05e-12	1.16e-11
78.0333	9.37e-09	5.25e-11		1.03611	5.1e-09	1.27e-11	2.36e-11	2.29e-11			6.19694	4.41e-09	9.41e-12	1.04e-12	1.08e-12	1.15e-11
78.2	1.85e-09	5.07e-11		1.03917	5.11e-09	1.27e-11	2.29e-11	2.28e-11			6.21194	4.38e-09	9.43e-12	1.05e-12	1.07e-12	1.15e-11
78.3667	2.75e-10	4.91e-11		1.04222	5.1e-09	1.25e-11	2.28e-11	2.25e-11			6.22722	4.38e-09	9.4e-12	1.05e-12	1.1e-12	1.15e-11
78.5667	1.2e-10	4.83e-11		1.04556	5.12e-09	1.25e-11	2.26e-11	2.28e-11			6.24222	4.4e-09	9.36e-12	1.04e-12	1.05e-12	1.15e-11
78.75	8.69e-11	4.73e-11		1.04861	5.1e-09	1.23e-11	2.29e-11	2.27e-11			6.25722	4.41e-09	9.34e-12	1.04e-12	1.08e-12	1.15e-11
78.95	7.56e-11	4.56e-11		1.05167	5.1e-09	1.24e-11	2.35e-11	2.28e-11			6.2725	4.4e-09	9.37e-12	1.04e-12	1.09e-12	1.14e-11
79.1333	7.3e-11	4.6e-11		1.05472	5.1e-09	1.21e-11	2.32e-11	2.25e-11			6.2875	4.39e-09	9.36e-12	1.05e-12	1.09e-12	1.15e-11
79.3333	6.59e-11	4.55e-11		1.05778	5.1e-09	1.2e-11	2.29e-11	2.3e-11			6.30278	4.4e-09	9.33e-12	1.04e-12	1.13e-12	1.16e-11
79.5167	6.53e-11	4.45e-11		1.06111	5.11e-09	1.21e-11	2.27e-11	2.28e-11			6.31778	4.39e-09	9.31e-12	1.04e-12	1.08e-12	1.15e-11
79.7167	6.11e-11	4.46e-11		1.06417	5.11e-09	1.19e-11	2.31e-11	2.26e-11			6.33278	4.4e-09	9.31e-12	1.04e-12	1.1e-12	1.15e-11
79.9167	5.95e-11	4.46e-11		1.06722	5.12e-09	1.19e-11	2.33e-11	2.25e-11			6.34806	4.4e-09	9.31e-12	1.04e-12	1.07e-12	1.14e-11
80.1	5.79e-11	4.46e-11		1.07028	5.11e-09	1.17e-11	2.3e-11	2.3e-11			6.36306	4.39e-09	9.3e-12	1.03e-12	1.08e-12	1.15e-11
80.3	5.58e-11	4.5e-11		1.07333	5.1e-09	1.17e-11	2.26e-11	2.23e-11			6.37806	4.4e-09	9.29e-12	1.04e-12	1.07e-12	1.14e-11
80.4833	5.46e-11	4.48e-11		1.07667	5.11e-09	1.15e-11	2.23e-11	2.26e-11			6.39333	4.39e-09	9.28e-12	1.03e-12	1.05e-12	1.15e-11
80.6833	8.38e-11	4.96e-11		1.07972	5.11e-09	1.15e-11	2.27e-11	2.25e-11			6.40833	4.4e-09	9.31e-12	1.04e-12	1.1e-12	1.15e-11
80.8833	2.57e-10	6.3e-11		1.08278	5.11e-09	1.15e-11	2.23e-11	2.24e-11			6.42333	4.38e-09	9.27e-12	1.04e-12	1.08e-12	1.15e-11
81.0667	2.45e-08	5.76e-11		1.08583	5.11e-09	1.14e-11	2.15e-11	2.26e-11			6.43861	4.38e-09	9.29e-12	1.04e-12	1.11e-12	1.14e-11
81.2667	9.4e-09	5.52e-11		1.08889	5.12e-09	1.13e-11	2.21e-11	2.25e-11			6.45361	4.39e-09	9.28e-12	1.04e-12	1.07e-12	1.16e-11
81.4333	1.84e-09	5.27e-11		1.09222	5.11e-09	1.13e-11	2.23e-11	2.26e-11			6.46861	4.37e-09	9.25e-12	1.04e-12	1.07e-12	1.14e-11
81.6	2.78e-10	5.05e-11		1.09528	5.12e-09	1.12e-11	2.28e-11	2.26e-11			6.48389	4.39e-09	9.28e-12	1.05e-12	1.09e-12	1.14e-11
81.8	1.21e-10	5.01e-11		1.09833	5.12e-09	1.12e-11	2.15e-11	2.26e-11			6.49889	4.38e-09	9.26e-12	1.03e-12	1.06e-12	1.13e-11
81.9833	8.9e-11	4.87e-11		1.10139	5.11e-09	1.12e-11	2.2e-11	2.25e-11			6.51389	4.39e-09	9.27e-12	1.03e-12	1.05e-12	1.14e-11
82.1833	7.91e-11	4.72e-11		1.10444	5.1e-09	1.1e-11	2.2e-11	2.22e-11			6.52917	4.38e-09	9.27e-12	1.03e-12	1.06e-12	1.14e-11
82.3667	7.28e-11	4.7e-11		1.1075	5.11e-09	1.1e-11	2.18e-11	2.24e-11			6.54417	4.37e-09	9.26e-12	1.03e-12	1.08e-12	1.13e-11
82.5667	7.13e-11	4.72e-11		1.11083	5.11e-09	1.1e-11	2.16e-11	2.22e-11			6.55917	4.38e-09	9.25e-12	1.03e-12	1.04e-12	1.13e-11
82.7667	6.44e-11	4.69e-11		1.11389	5.11e-09	1.1e-11	2.19e-11	2.24e-11			6.57444	4.37e-09	9.25e-12	1.04e-12	1.06e-12	1.13e-11
82.95	6.31e-11	4.61e-11		1.11694	5.11e-09	1.08e-11	2.18e-11	2.23e-11			6.58944	4.37e-09	9.28e-12	1.04e-12	1.04e-12	1.12e-11
83.15	6.12e-11	4.67e-11		1.12	5.13e-09	1.09e-11	2.18e-11	2.2e-11			6.60444	4.35e-09	9.27e-12	1.04e-12	1.06e-12	1.12e-11
83.3333	5.84e-11	4.68e-11		1.12306	5.12e-09	1.08e-11	2.13e-11	2.22e-11			6.61972	4.37e-09	9.29e-12	1.04e-12	1.08e-12	1.12e-11
83.5333	5.6e-11	4.55e-11		1.12639	5.13e-09	1.07e-11	2.16e-11	2.25e-11			6.63472	4.36e-09	9.26e-12	1.04e-12	1.04e-12	1.12e-11
83.7333	5.62e-11	4.55e-11		1.12944	5.13e-09	1.06e-11	2.14e-11	2.23e-11			6.64972	4.35e-09	9.3e-12	1.04e-12	1.05e-12	1.12e-11
83.9167	9.12e-11	5.19e-11		1.1325	5.13e-09	1.07e-11	2.12e-11	2.2e-11			6.665	4.37e-09	9.28e-12	1.04e-12	1.04e-12	1.1e-11
84.1167	2.57e-10	6.33e-11		1.13556	5.12e-09	1.06e-11	2.12e-11	2.2e-11			6.68	4.36e-09	9.26e-12	1.05e-12	1.04e-12	1.12e-11
84.3	2.45e-08	5.94e-11		1.13861	5.13e-09	1.07e-11	2.11e-11	2.23e-11			6.695	4.36e-09	9.26e-12	1.05e-12	1.05e-12	1.11e-11
84.5	9.18e-09	5.61e-11		1.14194	5.11e-09	1.06e-11	2.09e-11	2.2e-11			6.71028	4.37e-09	9.26e-12	1.03e-12	1.04e-12	1.11e-11
84.6667	1.78e-09	5.38e-11		1.145	5.11e-09	1.06e-11	2.12e-11	2.23e-11			6.72528	4.35e-09	9.23e-12	1.05e-12	1.05e-12	1.11e-11
84.8333	2.75e-10	5.22e-11		1.14806	5.14e-09	1.05e-11	2.11e-11	2.2e-11			6.74028	4.37e-09	9.2e-12	1.03e-12	1e-12	1.12e-11
85.0333	1.21e-10	5.01e-11		1.15111	5.14e-09	1.06e-11	2.11e-11	2.22e-11			6.75556	4.37e-09	9.18e-12	1.04e-12	1.01e-12	1.12e-11
85.2167	9.15e-11	5e-11		1.15417	5.12e-09	1.06e-11	2.07e-11	2.18e-11			6.77056	4.36e-09	9.17e-12	1.03e-12	1.05e-12	1.11e-11
85.4167	7.88e-11	4.97e-11		1.1575	5.12e-09	1.05e-11	2.1e-11	2.17e-11			6.78583	4.36e-09	9.16e-12	1.03e-12	1.03e-12	1.11e-11
85.6167	7.15e-11	4.93e-11		1.16056	5.13e-09	1.04e-11	2.07e-11	2.22e-11			6.80083	4.38e-09	9.16e-12	1.03e-12	1.04e-12	1.11e-11
85.8	7.01e-11	4.9e-11		1.16361	5.12e-09	1.04e-11	2.06e-11	2.18e-11			6.81583	4.36e-09	9.14e-12	1.03e-12	1.04e-12	1.1e-11
86	6.67e-11	4.84e-11		1.16667	5.14e-09	1.04e-11	2.07e-11	2.18e-11			6.83111	4.38e-09	9.14e-12	1.02e-12	1.04e-12	1.11e-11
86.1833	6.51e-11	4.78e-11		1.16972	5.13e-09	1.03e-11	2.08e-11	2.17e-11			6.84611	4.38e-09	9.14e-12	1.03e-12	1.04e-12	1.11e-11
86.3833	6.22e-11	4.79e-11		1.17306	5.13e-09	1.03e-11	2.08e-11	2.24e-11			6.86111	4.36e-09	9.11e-12	1.02e-12	1.02e-12	1.11e-11
86.5667	6.12e-11	4.67e-11		1.17611	5.14e-09	1.04e-11	2.09e-11	2.18e-11			6.87639	4.37e-09	9.08e-12	1.02e-12	1.06e-12	1.11e-11
86.7667	5.87e-11	4.65e-11		1.17917	5.13e-09	1.03e-11	2.08e-11	2.2e-11			6.89139	4.36e-09	9.1e-12	1.02e-12	1.03e-12	1.11e-11
86.9667	5.69e-11	4.72e-11		1.18222	5.12e-09	1.02e-11	2.09e-11	2.14e-11			6.90639	4.37e-09	9.09e-12	1.02e-12	1.02e-12	1.11e-11
87.15	9.8e-11	5.19e-11		1.18528	5.14e-09	1.03e-11	2.1e-11	2.18e-11			6.92167	4.39e-09	9.07e-12	1.02e-12	1.01e-12	1.11e-11
87.35	2.57e-10	6.38e-11		1.18861	5.12e-09	1.02e-11	2.07e-11	2.19e-11			6.93667	4.37e-09	9.06e-12	1.02e-12	1.06e-12	1.11e-11
87.5333	2.45e-08	5.86e-11		1.19167	5.14e-09	1.02e-11	2.09e-11	2.13e-11			6.95167	4.37e-09	9.02e-12	1.02e-12	1.03e-12	1.1e-11
87.7333	9.08e-09	5.66e-11		1.19472	5.14e-09	1.02e-11	2.08e-11	2.18e-11			6.96694	4.37e-09	9.05e-12	1.02e-12	1.03e-12	1.11e-11
87.9	1.8e-09	5.27e-11		1.19778	5.14e-09	2.4e-11	2.07e-11	2.2e-11			6.98194	4.36e-09	9.03e-12	1.01e-12	1.01e-12	1.11e-11
88.0833	2.74e-10	5.16e-11		1.20083	5.15e-09	1.87e-11	2.02e-11	2.15e-11			6.99694	4.37e-09	9.03e-12	1.02e-12	1.06e-12	1.11e-11
88.2667	1.23e-10	4.97e-11		1.20417	5.13e-09	1.93e-11	2.08e-11	2.2e-11			7.01222	4.36e-09	9.02e-12	1e-12	1.03e-12	1.12e-11
88.45	9.27e-11	4.84e-11		1.20722	5.14e-09	1.99e-11	2.1e-11	2.18e-11			7.02722	4.36e-09	8.99e-12	1.01e-12	1.04e-12	1.12e-11
88.65	8.12e-11	4.78e-11		1.21028	5.14e-09	3.46e-10	2.25e-11	2.16e-11			7.04222	4.37e-09	9.02e-12	1.02e-12	1.05e-12	1.11e-11
88.85	7.52e-11	4.75e-11		1.21333	5.14e-09	1.08e-09	6.45e-11	2.08e-11			7.0575	4.37e-09	9.01e-12	1.02e-12	1.03e-12	1.1e-11
89.0333	7.09e-11	4.65e-11		1.21639	5.14e-09	1.08e-09	1.06e-10	2.17e-11			7.0725	4.37e-09	9.01e-12	1e-12	9.99e-13	1.1e-11
89.2333	6.7e-11	4.63e-11		1.21972	5.15e-09	4.88e-09	1.34e-10	2.12e-11			7.0875	4.37e-09	9.01e-12	1.01e-12	1.01e-12	1.1e-11
89.4167	6.43e-11	4.59e-11		1.22278	5.13e-09	4.99e-09	1.64e-10	2.14e-11			7.10278	4.36e-09	8.98e-12	1.01e-12	1.03e-12	1.11e-11
89.6167	6.24e-11	4.53e-11		1.22583	5.13e-09	4.98e-09	1.96e-10	2.15e-11			7.11778	4.35e-09	9e-12	1e-12	1.01e-12	1.09e-11
89.8167	6.08e-11	4.63e-11		1.22889	5.14e-09	4.84e-09	2.27e-10	2.15e-11			7.13278	4.37e-09	8.98e-12	1e-12	1.02e-12	1.09e-11
90	5.88e-11	4.46e-11		1.23194	5.13e-09	4.61e-09	2.55e-10	2.17e-11			7.14806	4.36e-09	8.99e-12	1.01e-12	1.01e-12	1.1e-11
90.2	5.79e-11	4.51e-11		1.23528	5.14e-09	4.31e-09	2.85e-10	2.12e-11			7.16306	4.35e-09	8.99e-12	1.02e-12	1.03e-12	1.1e-11
90.3833	1.05e-10	5.11e-11		1.23833	5.15e-09	4e-09	3.1e-10	2.16e-11			7.17806	4.37e-09	8.99e-12	1.01e-12	9.94e-13	1.08e-11
90.5833	2.56e-10	6.1e-11		1.24139	5.14e-09	3.65e-09	3.32e-10	2.13e-11			7.19333	4.36e-09	8.95e-12	1.02e-12	1.02e-12	1.09e-11
90.7833	2.45e-08	5.69e-11		1.24444	5.14e-09	3.3e-09	3.51e-10	2.13e-11			7.2075	4.35e-09	8.96e-12	1e-12	1e-12	1.08e-11
90.9667	9.09e-09	5.35e-11		1.2475	5.13e-09	2.97e-09	3.68e-10	2.16e-11			7.2225	4.35e-09	8.96e-12	1.01e-12	1e-12	1.08e-11
91.1333	1.78e-09	5.19e-11		1.25083	5.15e-09	2.67e-09	3.84e-10	2.11e-11			7.23778	4.34e-09	8.95e-12	1.01e-12	1.02e-12	1.08e-11
91.3167	2.76e-10	4.91e-11		1.25389	5.13e-09	2.38e-09	3.98e-10	2.12e-11			7.25278	4.36e-09	8.94e-12	1.01e-12	1.01e-12	1.09e-11
91.5	1.25e-10	4.74e-11		1.25694	5.15e-09	2.09e-09	4.1e-10	2.12e-11			7.26778	4.34e-09	8.96e-12	1.01e-12	9.94e-13	1.08e-11
91.7	9.29e-11	4.66e-11		1.26	5.14e-09	1.88e-09	4.21e-10	2.15e-11			7.28306	4.35e-09	8.93e-12	1.01e-12	9.85e-13	1.08e-11
91.8833	8.2e-11	4.62e-11		1.26306	5.14e-09	1.64e-09	4.29e-10	2.14e-11			7.29806	4.35e-09	8.93e-12	1.01e-12	9.76e-13	1.08e-11
92.0833	7.59e-11	4.54e-11		1.26639	5.14e-09	1.45e-09	4.38e-10	2.1e-11			7.31306	4.34e-09	8.95e-12	1.01e-12	9.79e-13	1.08e-11
92.2667	7.45e-11	4.45e-11		1.26944	5.14e-09	1.29e-09	4.44e-10	2.15e-11			7.32833	4.35e-09	8.97e-12	1.01e-12	9.7e-13	1.08e-11
92.4667	6.72e-11	4.43e-11		1.2725	5.15e-09	1.15e-09	4.51e-10	2.09e-11			7.34333	4.35e-09	8.95e-12	1.01e-12	1e-12	1.08e-11
92.6667	6.65e-11	4.4e-11		1.27556	5.14e-09	1.02e-09	4.59e-10	2.12e-11			7.35833	4.35e-09	8.95e-12	1.01e-12	9.7e-13	1.07e-11
92.85	6.43e-11	4.36e-11		1.27861	5.13e-09	8.92e-10	4.64e-10	2.09e-11			7.37361	4.33e-09	8.98e-12	1.02e-12	9.67e-13	1.07e-11
93.05	6.3e-11	4.41e-11		1.28194	5.14e-09	7.75e-10	4.72e-10	2.11e-11			7.38861	4.34e-09	8.97e-12	1.01e-12	9.76e-13	1.07e-11
93.2333	5.95e-11	4.31e-11		1.285	5.14e-09	6.69e-10	4.75e-10	2.11e-11			7.40361	4.34e-09	8.96e-12	1.01e-12	1.01e-12	1.08e-11
93.4333	5.95e-11	4.24e-11		1.28806	5.14e-09	5.83e-10	4.87e-10	2.13e-11			7.41889	4.33e-09	8.97e-12	1.01e-12	9.79e-13	1.08e-11
93.6333	5.93e-11	4.65e-11		1.29111	5.13e-09	5.11e-10	4.92e-10	2.07e-11			7.43389	4.35e-09	8.94e-12	1.01e-12	1.01e-12	1.08e-11
93.8167	2.56e-10	6e-11		1.29417	5.13e-09	4.56e-10	4.99e-10	2.05e-11			7.44889	4.34e-09	8.93e-12	1.01e-12	9.74e-13	1.08e-11
94.0167	2.45e-08	5.46e-11		1.2975	5.14e-09	4.05e-10	5.03e-10	2.11e-11			7.46417	4.34e-09	8.9e-12	1.01e-12	1.01e-12	1.08e-11
94.2	1.05e-08	5.12e-11		1.30056	5.15e-09	3.66e-10	5.09e-10	2.08e-11			7.47917	4.35e-09	8.95e-12	9.98e-13	9.86e-13	1.07e-11
94.3667	2.05e-09	4.97e-11		1.30361	5.14e-09	3.35e-10	5.12e-10	2.09e-11			7.49417	4.33e-09	8.9e-12	1.01e-12	9.81e-13	1.07e-11
94.55	4.68e-10	4.76e-11		1.30667	5.15e-09	3.08e-10	5.19e-10	2.05e-11			7.50944	4.36e-09	8.91e-12	9.99e-13	9.82e-13	1.07e-11
94.7167	1.38e-10	4.57e-11		1.30972	5.15e-09	2.86e-10	5.23e-10	2.1e-11			7.52444	4.34e-09	8.9e-12	1e-12	9.66e-13	1.08e-11
94.9167	9.89e-11	4.57e-11		1.31306	5.14e-09	2.67e-10	5.28e-10	2.09e-11			7.53972	4.35e-09	8.86e-12	1e-12	9.89e-13	1.07e-11
95.1	8.49e-11	4.37e-11		1.31611	5.17e-09	2.51e-10	5.33e-10	2.07e-11			7.55472	4.35e-09	8.88e-12	1e-12	9.85e-13	1.07e-11
95.3	8.01e-11	4.47e-11		1.31917	5.15e-09	2.38e-10	5.37e-10	2.1e-11			7.56972	4.34e-09	8.85e-12	1e-12	9.67e-13	1.07e-11
95.4833	7.33e-11	4.29e-11		1.32222	5.15e-09	2.26e-10	5.4e-10	2.08e-11			7.585	4.35e-09	8.84e-12	9.99e-13	1e-12	1.06e-11
95.6833	7.04e-11	4.28e-11		1.32528	5.16e-09	2.15e-10	5.43e-10	2.09e-11			7.6	4.35e-09	8.82e-12	1.01e-12	1.02e-12	1.06e-11
95.8833	6.79e-11	4.32e-11		1.32861	5.13e-09	2.07e-10	5.49e-10	2.11e-11			7.615	4.34e-09	8.83e-12	9.89e-13	1.02e-12	1.07e-11
96.0667	6.48e-11	4.2e-11		1.33167	5.15e-09	1.98e-10	5.5e-10	2.09e-11			7.63028	4.35e-09	8.81e-12	9.92e-13	9.52e-13	1.07e-11
96.2667	6.34e-11	4.27e-11		1.33472	5.14e-09	1.9e-10	5.52e-10	2.08e-11			7.64528	4.36e-09	8.79e-12	1e-12	9.69e-13	1.07e-11
96.45	6.05e-11	4.27e-11		1.33778	5.15e-09	1.85e-10	5.56e-10	2.07e-11			7.66028	4.36e-09	8.82e-12	9.92e-13	9.98e-13	1.07e-11
96.65	5.8e-11	4.17e-11		1.34083	5.15e-09	1.81e-10	5.57e-10	2.12e-11			7.67556	4.37e-09	8.79e-12	1e-12	9.67e-13	1.09e-11
96.85	5.96e-11	4.21e-11		1.34417	5.16e-09	1.76e-10	5.58e-10	2.04e-11			7.69056	4.37e-09	8.8e-12	9.94e-13	1.02e-12	1.08e-11
97.0333	2.56e-10	5.82e-11		1.34722	5.16e-09	1.71e-10	5.61e-10	2.05e-11			7.70556	4.35e-09	8.79e-12	9.92e-13	9.69e-13	1.07e-11
97.2333	2.45e-08	5.44e-11		1.35028	5.16e-09	1.66e-10	5.6e-10	2.06e-11			7.72083	4.36e-09	8.81e-12	9.95e-13	9.82e-13	1.06e-11
97.4167	1.24e-08	5.08e-11		1.35333	5.15e-09	1.62e-10	5.62e-10	2.04e-11			7.73583	4.34e-09	8.8e-12	9.94e-13	1e-12	1.07e-11
97.5833	2.43e-09	4.88e-11		1.35639	5.15e-09	1.59e-10	5.65e-10	2.04e-11			7.75083	4.35e-09	8.76e-12	9.87e-13	9.77e-13	1.06e-11
97.7667	5.27e-10	4.64e-11		1.35972	5.15e-09	1.56e-10	5.64e-10	2.08e-11			7.76611	4.35e-09	8.78e-12	9.79e-13	9.64e-13	1.05e-11
97.9333	1.47e-10	4.56e-11		1.36278	5.16e-09	1.52e-10	5.64e-10	2.07e-11			7.78111	4.36e-09	8.77e-12	9.93e-13	9.78e-13	1.05e-11
98.1333	9.97e-11	4.4e-11		1.36583	5.15e-09	1.5e-10	5.67e-10	2.08e-11			7.79611	4.35e-09	8.74e-12	9.88e-13	9.71e-13	1.05e-11
98.3167	8.64e-11	4.31e-11		1.36889	5.14e-09	1.46e-10	5.64e-10	2.1e-11			7.81056	4.35e-09	8.74e-12	9.77e-13	9.5e-13	1.05e-11
98.5167	8.07e-11	4.3e-11		1.37194	5.16e-09	1.43e-10	5.64e-10	2.04e-11			7.82556	4.33e-09	8.72e-12	9.9e-13	9.75e-13	1.06e-11
98.7	7.37e-11	4.26e-11		1.37528	5.14e-09	1.41e-10	5.63e-10	2.03e-11			7.84056	4.34e-09	8.73e-12	9.76e-13	9.78e-13	1.05e-11
98.9	7.17e-11	4.13e-11		1.37833	5.13e-09	1.4e-10	5.61e-10	2.04e-11			7.85583	4.36e-09	8.72e-12	9.96e-13	9.76e-13	1.05e-11
99.1	6.65e-11	4.24e-11		1.38139	5.15e-09	1.37e-10	5.6e-10	2.09e-11			7.87083	4.34e-09	8.73e-12	9.83e-13	9.52e-13	1.05e-11
99.2833	6.64e-11	4.16e-11		1.38444	5.14e-09	1.36e-10	5.6e-10	2.04e-11			7.88583	4.34e-09	8.69e-12	9.86e-13	9.54e-13	1.04e-11
99.4833	6.42e-11	4.2e-11		1.3875	5.15e-09	1.34e-10	5.6e-10	2.06e-11			7.90111	4.33e-09	8.74e-12	9.84e-13	9.49e-13	1.05e-11
99.6667	6.32e-11	4.17e-11		1.39083	5.15e-09	1.3e-10	5.61e-10	2.08e-11			7.91611	4.33e-09	8.72e-12	9.89e-13	9.37e-13	1.05e-11
99.8667	6.22e-11	4.13e-11		1.39389	5.14e-09	1.3e-10	5.54e-10	2.04e-11			7.93111	4.35e-09	8.74e-12	9.9e-13	9.61e-13	1.04e-11
100.067	5.99e-11	4.25e-11		1.39694	5.17e-09	1.29e-10	5.53e-10	2.07e-11			7.94639	4.35e-09	8.73e-12	9.76e-13	9.2e-13	1.05e-11
100.25	2.57e-10	5.8e-11		1.4	5.15e-09	1.28e-10	5.52e-10	2.04e-11			7.96139	4.33e-09	8.73e-12	9.86e-13	9.73e-13	1.04e-11
100.45	2.45e-08	5.49e-11		1.40306	5.16e-09	1.26e-10	5.51e-10	2.02e-11			7.97639	4.34e-09	8.69e-12	9.79e-13	9.19e-13	1.05e-11
100.633	1.24e-08	5.17e-11		1.40639	5.15e-09	1.25e-10	5.48e-10	2.04e-11			7.99167	4.34e-09	8.73e-12	9.81e-13	9.76e-13	1.05e-11
100.817	2.48e-09	4.87e-11		1.40944	5.15e-09	1.22e-10	5.45e-10	2.06e-11			8.00667	4.34e-09	8.71e-12	9.89e-13	9.5e-13	1.04e-11
100.983	5.35e-10	4.59e-11		1.4125	5.16e-09	1.23e-10	5.43e-10	2.01e-11			8.02167	4.34e-09	8.7e-12	9.88e-13	9.63e-13	1.04e-11
101.15	1.49e-10	4.46e-11		1.41556	5.15e-09	1.2e-10	5.39e-10	2.07e-11			8.03694	4.34e-09	8.73e-12	9.91e-13	9.62e-13	1.04e-11
101.35	1.01e-10	4.46e-11		1.41861	5.15e-09	1.19e-10	5.39e-10	2.02e-11			8.05194	4.32e-09	8.73e-12	9.79e-13	9.47e-13	1.05e-11
101.533	8.74e-11	4.37e-11		1.42167	5.15e-09	1.18e-10	5.34e-10	1.99e-11			8.06694	4.34e-09	8.68e-12	9.86e-13	9.63e-13	1.04e-11
101.733	8.16e-11	4.27e-11		1.425	5.15e-09	1.19e-10	5.34e-10	2.03e-11			8.08222	4.34e-09	8.7e-12	9.88e-13	9.4e-13	1.05e-11
101.917	7.46e-11	4.22e-11		1.42806	5.15e-09	1.17e-10	5.3e-10	1.99e-11			8.09722	4.33e-09	8.72e-12	9.81e-13	9.32e-13	1.04e-11
102.117	7.14e-11	4.19e-11		1.43111	5.15e-09	1.15e-10	5.29e-10	2.06e-11			8.11222	4.33e-09	8.72e-12	9.82e-13	9.43e-13	1.04e-11
102.317	6.83e-11	4.08e-11		1.43417	5.15e-09	1.15e-10	5.24e-10	2.03e-11			8.1275	4.34e-09	8.73e-12	9.85e-13	9.1e-13	1.04e-11
102.5	6.61e-11	4.19e-11		1.43722	5.15e-09	1.14e-10	5.22e-10	2e-11			8.1425	4.32e-09	8.7e-12	9.81e-13	9.54e-13	1.03e-11
102.7	6.43e-11	4.18e-11		1.44056	5.15e-09	1.13e-10	5.2e-10	2.01e-11			8.1575	4.33e-09	8.71e-12	9.89e-13	9.56e-13	1.04e-11
102.883	6.39e-11	4.11e-11		1.44361	5.14e-09	1.11e-10	5.15e-10	1.98e-11			8.17278	4.32e-09	8.72e-12	9.87e-13	9.38e-13	1.03e-11
103.083	6.18e-11	4.15e-11		1.44667	5.14e-09	1.11e-10	5.14e-10	2.04e-11			8.18778	4.32e-09	8.72e-12	9.83e-13	9.41e-13	1.04e-11
103.283	5.89e-11	4.08e-11		1.44972	5.15e-09	1.11e-10	5.09e-10	2.05e-11			8.20278	4.32e-09	8.69e-12	9.9e-13	9.11e-13	1.05e-11
103.467	2.57e-10	5.91e-11		1.45278	5.15e-09	1.1e-10	5.09e-10	2.02e-11			8.21806	4.31e-09	8.72e-12	9.85e-13	9.9e-13	1.03e-11
103.667	2.45e-08	5.43e-11		1.45611	5.16e-09	1.09e-10	5.03e-10	2.01e-11			8.23306	4.33e-09	8.71e-12	9.91e-13	9.35e-13	1.04e-11
103.85	1.7e-08	5.05e-11		1.45917	5.15e-09	1.08e-10	5.01e-10	2.01e-11			8.24833	4.32e-09	8.69e-12	9.88e-13	9.48e-13	1.03e-11
104.033	3.43e-09	4.91e-11		1.46222	5.15e-09	1.08e-10	4.97e-10	2e-11			8.26333	4.32e-09	8.72e-12	9.99e-13	9.44e-13	1.04e-11
104.2	7.1e-10	4.62e-11		1.46528	5.15e-09	1.07e-10	4.96e-10	2.01e-11			8.27833	4.32e-09	8.72e-12	9.85e-13	9.79e-13	1.05e-11
104.367	1.7e-10	4.59e-11		1.46833	5.14e-09	1.06e-10	4.93e-10	2.03e-11			8.29361	4.33e-09	8.7e-12	9.96e-13	9.87e-13	1.04e-11
104.567	1.05e-10	4.49e-11		1.47167	5.15e-09	1.06e-10	4.91e-10	1.97e-11			8.30861	4.32e-09	8.71e-12	9.9e-13	9.25e-13	1.04e-11
104.75	8.93e-11	4.39e-11		1.47472	5.15e-09	1.05e-10	4.89e-10	2.02e-11			8.32361	4.29e-09	8.72e-12	9.98e-13	9.87e-13	1.04e-11
104.95	8.19e-11	4.26e-11		1.47778	5.16e-09	1.05e-10	4.87e-10	2.04e-11			8.33889	4.31e-09	8.7e-12	9.85e-13	9.16e-13	1.04e-11
105.133	7.53e-11	4.39e-11		1.48083	5.16e-09	1.04e-10	4.84e-10	2.03e-11			8.35389	4.32e-09	8.72e-12	9.87e-13	9.5e-13	1.04e-11
105.333	7.32e-11	4.28e-11		1.48389	5.15e-09	1.04e-10	4.79e-10	2.01e-11			8.36889	4.3e-09	8.7e-12	9.84e-13	9.49e-13	1.04e-11
105.533	6.92e-11	4.33e-11		1.48722	5.16e-09	1.04e-10	4.79e-10	1.99e-11			8.38417	4.31e-09	8.68e-12	9.9e-13	9.47e-13	1.04e-11
105.717	6.73e-11	4.3e-11		1.49028	5.16e-09	1.03e-10	4.76e-10	1.99e-11			8.39917	4.32e-09	8.69e-12	9.9e-13	9.62e-13	1.04e-11
105.917	6.51e-11	4.23e-11		1.49333	5.16e-09	1.03e-10	4.7e-10	1.99e-11			8.41417	4.31e-09	8.7e-12	9.97e-13	9.73e-13	1.03e-11
106.1	6.3e-11	4.22e-11		1.49639	5.15e-09	1.01e-10	4.69e-10	1.98e-11			8.42944	4.3e-09	8.71e-12	9.95e-13	9.53e-13	1.03e-11
106.3	6.13e-11	4.2e-11		1.49944	5.15e-09	1.01e-10	4.67e-10	2.05e-11			8.44444	4.3e-09	8.69e-12	9.98e-13	9.12e-13	1.04e-11
106.5	6.03e-11	4.16e-11		1.50278	5.14e-09	1e-10	4.63e-10	1.95e-11			8.45944	4.3e-09	8.67e-12	9.94e-13	9.22e-13	1.03e-11
106.683	2.56e-10	5.93e-11		1.50583	5.15e-09	1e-10	4.61e-10	1.99e-11			8.47472	4.3e-09	8.7e-12	9.89e-13	9.49e-13	1.03e-11
106.883	2.45e-08	5.61e-11		1.50889	5.15e-09	1e-10	4.59e-10	2.01e-11			8.48972	4.3e-09	8.72e-12	9.88e-13	9.2e-13	1.02e-11
107.067	1.97e-08	5.32e-11		1.51194	5.14e-09	9.88e-11	4.55e-10	2e-11			8.50472	4.3e-09	8.68e-12	9.9e-13	9.07e-13	1.03e-11
107.25	4.04e-09	5.1e-11		1.515	5.15e-09	9.92e-11	4.54e-10	1.94e-11			8.52	4.28e-09	8.69e-12	9.73e-13	9.28e-13	1.03e-11
107.417	8.41e-10	4.81e-11		1.51833	5.15e-09	9.85e-11	4.51e-10	2.03e-11			8.535	4.29e-09	8.69e-12	9.92e-13	9.36e-13	1.04e-11
107.583	1.85e-10	4.65e-11		1.52139	5.14e-09	9.71e-11	4.49e-10	1.98e-11			8.55	4.29e-09	8.7e-12	9.9e-13	9.25e-13	1.02e-11
107.783	1.1e-10	4.53e-11		1.52444	5.15e-09	9.72e-11	4.48e-10	1.96e-11			8.56528	4.29e-09	8.69e-12	9.9e-13	9.17e-13	1.03e-11
107.967	9.24e-11	4.51e-11		1.5275	5.14e-09	9.78e-11	4.45e-10	2.01e-11			8.58028	4.3e-09	8.67e-12	9.89e-13	9.27e-13	1.02e-11
108.167	8.15e-11	4.46e-11		1.53056	5.13e-09	9.63e-11	4.43e-10	1.98e-11			8.59528	4.29e-09	8.69e-12	9.95e-13	9.21e-13	1.02e-11
108.35	7.8e-11	4.36e-11		1.53389	5.16e-09	9.56e-11	4.4e-10	2e-11			8.61056	4.29e-09	8.66e-12	1e-12	8.97e-13	1.03e-11
108.55	7.56e-11	4.43e-11		1.53694	5.14e-09	9.63e-11	4.39e-10	1.99e-11			8.62556	4.29e-09	8.68e-12	9.88e-13	8.75e-13	1.02e-11
108.75	7.11e-11	4.38e-11		1.54	5.14e-09	9.5e-11	4.36e-10	1.98e-11			8.64056	4.31e-09	8.68e-12	9.87e-13	9.22e-13	1.02e-11
108.933	6.77e-11	4.44e-11		1.54306	5.14e-09	9.5e-11	4.32e-10	1.95e-11			8.65583	4.3e-09	8.63e-12	9.87e-13	9.26e-13	1.01e-11
109.133	6.5e-11	4.36e-11		1.54611	5.15e-09	9.42e-11	4.3e-10	1.95e-11			8.67083	4.31e-09	8.67e-12	9.79e-13	8.94e-13	1.02e-11
109.317	6.41e-11	4.37e-11		1.54944	5.14e-09	9.39e-11	4.3e-10	1.98e-11			8.68583	4.31e-09	8.62e-12	9.75e-13	9.37e-13	1.02e-11
109.517	6.39e-11	4.37e-11		1.5525	5.15e-09	9.41e-11	4.26e-10	1.98e-11			8.70111	4.31e-09	8.57e-12	9.86e-13	8.91e-13	1.02e-11
109.717	6.11e-11	4.35e-11		1.55556	5.15e-09	9.35e-11	4.24e-10	1.97e-11			8.71611	4.32e-09	8.59e-12	9.79e-13	9e-13	1.02e-11
109.9	2.57e-10	6.05e-11		1.55861	5.15e-09	9.37e-11	4.24e-10	1.99e-11			8.73111	4.31e-09	8.56e-12	9.76e-13	9.31e-13	1.02e-11
110.1	2.45e-08	5.95e-11		1.56167	5.13e-09	9.29e-11	4.21e-10	1.93e-11			8.74639	4.31e-09	8.53e-12	9.71e-13	9.03e-13	1e-11
110.283	2.28e-08	5.52e-11		1.565	5.14e-09	9.36e-11	4.21e-10	1.96e-11			8.76139	4.3e-09	8.5e-12	9.75e-13	9.13e-13	1.01e-11
110.467	4.78e-09	5.26e-11		1.56806	5.14e-09	9.22e-11	4.17e-10	1.99e-11			8.77667	4.3e-09	8.48e-12	9.68e-13	9.32e-13	1.01e-11
110.633	9.59e-10	5.04e-11		1.57111	5.14e-09	9.14e-11	4.15e-10	1.98e-11			8.79167	4.3e-09	8.47e-12	9.63e-13	9.17e-13	1e-11
110.8	2.01e-10	4.82e-11		1.57417	5.14e-09	9.22e-11	4.15e-10	1.97e-11			8.80667	4.3e-09	8.43e-12	9.54e-13	9.21e-13	1.01e-11
111	1.15e-10	4.82e-11		1.57722	5.14e-09	9.18e-11	4.12e-10	1.97e-11			8.82194	4.31e-09	8.42e-12	9.64e-13	9.43e-13	1.01e-11
111.183	9.51e-11	4.75e-11		1.58056	5.15e-09	9.14e-11	4.1e-10	1.96e-11			8.83694	4.3e-09	8.42e-12	9.61e-13	9.43e-13	1.01e-11
111.383	8.52e-11	4.67e-11		1.58361	5.15e-09	9.11e-11	4.1e-10	1.98e-11			8.85194	4.3e-09	8.43e-12	9.68e-13	9.16e-13	1.02e-11
111.567	8.22e-11	4.65e-11		1.58667	5.15e-09	9e-11	4.08e-10	1.94e-11			8.86722	4.3e-09	8.43e-12	9.63e-13	9.3e-13	1.01e-11
111.767	7.54e-11	4.58e-11		1.58972	5.14e-09	9e-11	4.01e-10	1.96e-11			8.88222	4.31e-09	8.41e-12	9.65e-13	9.32e-13	1.01e-11
111.967	7.16e-11	4.56e-11		1.59278	5.14e-09	8.94e-11	3.95e-10	1.93e-11			8.89722	4.3e-09	8.43e-12	9.56e-13	8.68e-13	1.01e-11
112.15	6.8e-11	4.56e-11		1.59611	5.14e-09	8.84e-11	3.91e-10	1.96e-11			8.9125	4.3e-09	8.38e-12	9.5e-13	8.93e-13	1e-11
112.35	6.76e-11	4.53e-11		1.59917	5.14e-09	8.79e-11	3.87e-10	1.94e-11			8.9275	4.31e-09	8.38e-12	9.54e-13	9.02e-13	1.01e-11
112.533	6.42e-11	4.46e-11		1.60222	5.12e-09	8.74e-11	3.83e-10	1.94e-11			8.9425	4.31e-09	8.42e-12	9.54e-13	9.15e-13	1.02e-11
112.733	6.46e-11	4.52e-11		1.60528	5.13e-09	8.68e-11	3.79e-10	1.95e-11			8.95778	4.3e-09	8.39e-12	9.6e-13	8.99e-13	1.01e-11
112.933	6.21e-11	4.53e-11		1.60833	5.16e-09	8.61e-11	3.73e-10	1.99e-11			8.97278	4.31e-09	8.41e-12	9.63e-13	8.99e-13	1.01e-11
113.117	2.57e-10	6.17e-11		1.61167	5.13e-09	8.57e-11	3.72e-10	1.97e-11			8.98778	4.33e-09	8.39e-12	9.5e-13	9.07e-13	1.01e-11
113.317	2.45e-08	6.03e-11		1.61472	5.12e-09	8.51e-11	3.67e-10	1.97e-11			9.00306	4.3e-09	8.38e-12	9.61e-13	9.31e-13	1.01e-11
113.5	2.45e-08	5.79e-11		1.61778	5.12e-09	8.46e-11	3.63e-10	1.95e-11			9.01806	4.31e-09	8.41e-12	9.54e-13	8.92e-13	1.01e-11
113.683	6.54e-09	5.32e-11		1.62083	5.13e-09	8.35e-11	3.61e-10	1.94e-11			9.03306	4.31e-09	8.4e-12	9.55e-13	9.08e-13	1e-11
113.833	1.63e-09	5.18e-11		1.62389	5.13e-09	8.34e-11	3.58e-10	1.94e-11			9.04833	4.32e-09	8.41e-12	9.56e-13	9.04e-13	1.01e-11
113.983	3.44e-10	5.12e-11		1.62722	5.13e-09	8.25e-11	3.56e-10	1.96e-11			9.06333	4.31e-09	8.38e-12	9.59e-13	9.32e-13	1.02e-11
114.167	1.32e-10	4.92e-11		1.63028	5.13e-09	8.21e-11	3.55e-10	1.95e-11			9.07833	4.31e-09	8.38e-12	9.56e-13	8.99e-13	1.01e-11
114.35	1e-10	4.85e-11		1.63333	5.14e-09	8.12e-11	3.51e-10	1.9e-11			9.09361	4.32e-09	8.39e-12	9.63e-13	9.45e-13	1.02e-11
114.55	8.9e-11	4.65e-11		1.63639	5.13e-09	8.1e-11	3.49e-10	1.96e-11			9.10861	4.31e-09	8.4e-12	9.57e-13	9.06e-13	1.02e-11
114.733	8.28e-11	4.67e-11		1.63944	5.13e-09	8.05e-11	3.46e-10	1.99e-11			9.12361	4.32e-09	8.41e-12	9.61e-13	9.34e-13	1.01e-11
114.933	7.7e-11	4.63e-11		1.64278	5.13e-09	8.03e-11	3.44e-10	1.96e-11			9.13889	4.32e-09	8.39e-12	9.56e-13	9.08e-13	1e-11
115.133	7.29e-11	4.61e-11		1.64583	5.13e-09	7.99e-11	3.44e-10	1.95e-11			9.15389	4.31e-09	8.38e-12	9.58e-13	8.88e-13	1.01e-11
115.317	7.11e-11	4.57e-11		1.64889	5.14e-09	7.96e-11	3.39e-10	1.94e-11			9.16889	4.3e-09	8.39e-12	9.62e-13	9.16e-13	1.01e-11
115.517	6.81e-11	4.53e-11		1.65194	5.12e-09	7.93e-11	3.39e-10	1.95e-11			9.18417	4.32e-09	8.41e-12	9.46e-13	8.89e-13	1.01e-11
115.7	6.52e-11	4.53e-11		1.655	5.12e-09	7.85e-11	3.38e-10	1.96e-11			9.19917	4.3e-09	8.41e-12	9.56e-13	8.83e-13	1e-11
115.9	6.56e-11	4.46e-11		1.65833	5.12e-09	7.84e-11	3.36e-10	1.93e-11			9.21417	4.33e-09	8.37e-12	9.49e-13	8.84e-13	1e-11
116.1	6.34e-11	4.39e-11		1.66139	5.12e-09	7.82e-11	3.34e-10	1.95e-11			9.22944	4.32e-09	8.35e-12	9.49e-13	9.25e-13	1e-11
116.283	1.37e-10	4.95e-11		1.66444	5.14e-09	7.78e-11	3.33e-10	1.95e-11			9.24444	4.32e-09	8.36e-12	9.52e-13	8.98e-13	1.01e-11
116.483	2.57e-10	6.11e-11		1.6675	5.12e-09	7.78e-11	3.31e-10	1.92e-11			9.25972	4.31e-09	8.33e-12	9.46e-13	8.9e-13	1e-11
116.667	2.45e-08	5.62e-11		1.67056	5.14e-09	7.73e-11	3.28e-10	1.97e-11			9.27472	4.31e-09	8.33e-12	9.46e-13	8.99e-13	9.96e-12
116.867	8.76e-09	5.34e-11		1.67389	5.13e-09	7.72e-11	3.28e-10	1.91e-11			9.28972	4.31e-09	8.33e-12	9.58e-13	8.61e-13	9.97e-12
117.033	1.74e-09	5.12e-11		1.67694	5.12e-09	7.71e-11	3.27e-10	1.94e-11			9.305	4.31e-09	8.32e-12	9.43e-13	9.3e-13	1e-11
117.2	2.81e-10	4.87e-11		1.68	5.12e-09	7.67e-11	3.26e-10	1.91e-11			9.32	4.32e-09	8.34e-12	9.49e-13	8.88e-13	1e-11
117.4	1.32e-10	4.65e-11		1.68306	5.12e-09	7.64e-11	3.25e-10	1.94e-11			9.335	4.3e-09	8.29e-12	9.45e-13	9.03e-13	1e-11
117.583	1.01e-10	4.59e-11		1.68611	5.11e-09	7.6e-11	3.24e-10	1.9e-11			9.35028	4.31e-09	8.27e-12	9.5e-13	8.94e-13	1e-11
117.783	8.83e-11	4.48e-11		1.68944	5.11e-09	7.61e-11	3.22e-10	1.94e-11			9.36528	4.32e-09	8.26e-12	9.38e-13	8.84e-13	9.87e-12
117.983	8.27e-11	4.55e-11		1.6925	5.11e-09	7.56e-11	3.2e-10	1.89e-11			9.38028	4.3e-09	8.3e-12	9.43e-13	8.74e-13	9.94e-12
118.167	7.89e-11	4.42e-11		1.69556	5.1e-09	7.55e-11	3.2e-10	1.94e-11			9.39556	4.32e-09	8.28e-12	9.59e-13	8.78e-13	9.91e-12
118.367	7.54e-11	4.31e-11		1.69861	5.11e-09	7.52e-11	3.19e-10	1.91e-11			9.41056	4.3e-09	8.27e-12	9.44e-13	8.94e-13	9.88e-12
118.55	7.19e-11	4.24e-11		1.70167	5.12e-09	7.51e-11	3.18e-10	1.93e-11			9.42556	4.29e-09	8.28e-12	9.4e-13	8.98e-13	1e-11
118.75	7e-11	4.26e-11		1.705	5.12e-09	7.48e-11	3.16e-10	1.91e-11			9.44083	4.31e-09	8.3e-12	9.47e-13	8.87e-13	9.99e-12
118.95	6.77e-11	4.26e-11		1.70806	5.13e-09	7.52e-11	3.18e-10	1.92e-11			9.45583	4.3e-09	8.28e-12	9.36e-13	9.01e-13	9.88e-12
119.133	6.72e-11	4.21e-11		1.71111	5.13e-09	7.46e-11	3.16e-10	1.89e-11			9.47083	4.31e-09	8.29e-12	9.48e-13	8.61e-13	9.85e-12
119.333	6.47e-11	4.14e-11		1.71417	5.12e-09	7.45e-11	3.14e-10	1.9e-11			9.48611	4.33e-09	8.3e-12	9.43e-13	8.93e-13	9.91e-12
119.517	6.71e-11	4.5e-11		1.71722	5.12e-09	7.45e-11	3.13e-10	1.94e-11			9.50028	4.32e-09	8.28e-12	9.38e-13	8.75e-13	9.86e-12
119.717	2.56e-10	5.79e-11		1.72028	5.1e-09	7.39e-11	3.11e-10	1.91e-11			9.51528	4.32e-09	8.32e-12	9.32e-13	8.85e-13	9.86e-12
119.917	2.45e-08	5.32e-11		1.72361	5.11e-09	7.42e-11	3.11e-10	1.91e-11			9.53056	4.33e-09	8.29e-12	9.47e-13	9.18e-13	9.87e-12
120.1	1.02e-08	4.94e-11		1.72667	5.12e-09	7.39e-11	3.11e-10	1.88e-11			9.54556	4.3e-09	8.29e-12	9.5e-13	9.04e-13	9.85e-12
120.267	2e-09	4.74e-11		1.72972	5.09e-09	7.36e-11	3.11e-10	1.91e-11			9.56056	4.32e-09	8.31e-12	9.4e-13	8.57e-13	9.87e-12
120.45	3.14e-10	4.49e-11		1.73278	5.11e-09	7.36e-11	3.1e-10	1.93e-11			9.57583	4.32e-09	8.29e-12	9.4e-13	8.73e-13	9.74e-12
120.633	1.41e-10	4.41e-11		1.73583	5.11e-09	7.34e-11	3.08e-10	1.89e-11			9.59083	4.32e-09	8.29e-12	9.39e-13	8.8e-13	9.82e-12
120.817	1.04e-10	4.44e-11		1.73917	5.1e-09	7.35e-11	3.07e-10	1.93e-11			9.60583	4.32e-09	8.27e-12	9.4e-13	8.94e-13	9.88e-12
121.017	9.23e-11	4.22e-11		1.74222	5.1e-09	7.34e-11	3.06e-10	1.91e-11			9.62111	4.32e-09	8.26e-12	9.49e-13	8.63e-13	9.84e-12
121.217	8.31e-11	4.17e-11		1.74528	5.12e-09	7.3e-11	3.06e-10	1.89e-11			9.63611	4.3e-09	8.29e-12	9.39e-13	8.85e-13	9.76e-12
121.4	7.88e-11	4.14e-11		1.74833	5.12e-09	7.3e-11	3.05e-10	1.89e-11			9.65111	4.3e-09	8.3e-12	9.42e-13	9.26e-13	9.76e-12
121.6	7.59e-11	4.18e-11		1.75139	5.11e-09	7.28e-11	3.05e-10	1.92e-11			9.66639	4.31e-09	8.3e-12	9.46e-13	8.78e-13	9.78e-12
121.783	7.27e-11	4.13e-11		1.75472	5.1e-09	7.29e-11	3.03e-10	1.92e-11			9.68139	4.29e-09	8.27e-12	9.51e-13	8.55e-13	9.8e-12
121.983	7e-11	4.02e-11		1.75778	5.11e-09	7.28e-11	3.05e-10	1.91e-11			9.69639	4.3e-09	8.31e-12	9.43e-13	9.02e-13	9.8e-12
122.183	6.84e-11	3.93e-11		1.76083	5.1e-09	7.26e-11	3.01e-10	1.87e-11			9.71167	4.31e-09	8.3e-12	9.5e-13	8.6e-13	9.79e-12
122.367	6.75e-11	3.96e-11		1.76389	5.09e-09	7.24e-11	3.03e-10	1.89e-11			9.72667	4.3e-09	8.3e-12	9.51e-13	8.79e-13	9.93e-12
122.567	6.46e-11	4e-11		1.76694	5.09e-09	7.25e-11	3e-10	1.89e-11			9.74083	4.31e-09	8.32e-12	9.43e-13	8.83e-13	9.85e-12
122.75	6.74e-11	4.3e-11		1.77028	5.1e-09	7.22e-11	3.01e-10	1.9e-11			9.75611	4.31e-09	8.3e-12	9.48e-13	9.06e-13	9.81e-12
122.95	2.57e-10	5.51e-11		1.77333	5.09e-09	7.21e-11	2.98e-10	1.88e-11			9.77111	4.31e-09	8.31e-12	9.4e-13	8.89e-13	9.78e-12
123.15	2.45e-08	5.17e-11		1.77639	5.09e-09	7.21e-11	2.98e-10	1.9e-11			9.78611	4.32e-09	8.3e-12	9.44e-13	9.05e-13	9.84e-12
123.333	1.01e-08	4.73e-11		1.77944	5.09e-09	7.22e-11	2.99e-10	1.9e-11			9.80139	4.32e-09	8.32e-12	9.43e-13	8.86e-13	9.85e-12
123.5	2.01e-09	4.55e-11		1.7825	5.09e-09	7.18e-11	2.96e-10	1.93e-11			9.81639	4.3e-09	8.33e-12	9.47e-13	8.72e-13	9.9e-12
123.683	3.11e-10	4.39e-11		1.78583	5.09e-09	7.17e-11	2.97e-10	1.91e-11			9.83139	4.3e-09	8.28e-12	9.39e-13	9.01e-13	9.84e-12
123.867	1.37e-10	4.27e-11		1.78889	5.08e-09	7.16e-11	2.96e-10	1.9e-11			9.84667	4.32e-09	8.28e-12	9.43e-13	8.81e-13	9.73e-12
124.067	1.05e-10	4.19e-11		1.79194	5.09e-09	7.15e-11	2.95e-10	1.85e-11			9.86167	4.31e-09	8.28e-12	9.52e-13	8.84e-13	9.86e-12
124.25	9.43e-11	4.16e-11		1.795	5.08e-09	7.14e-11	2.94e-10	1.92e-11			9.87667	4.32e-09	8.24e-12	9.36e-13	8.8e-13	9.89e-12
124.45	8.58e-11	4.1e-11		1.79806	5.08e-09	7.15e-11	2.93e-10	1.93e-11			9.89194	4.32e-09	8.23e-12	9.36e-13	9.08e-13	9.82e-12
124.633	8.13e-11	4.09e-11		1.80139	5.1e-09	7.14e-11	2.94e-10	1.88e-11			9.90694	4.32e-09	8.24e-12	9.35e-13	8.74e-13	9.86e-12
124.833	7.76e-11	4.02e-11		1.80444	5.1e-09	7.09e-11	2.94e-10	1.9e-11			9.92194	4.32e-09	8.19e-12	9.3e-13	9.14e-13	9.82e-12
125.033	7.23e-11	3.98e-11		1.8075	5.07e-09	7.11e-11	2.94e-10	1.89e-11			9.93722	4.29e-09	8.18e-12	9.31e-13	9.29e-13	9.86e-12
125.217	7.15e-11	3.95e-11		1.81056	5.09e-09	7.09e-11	2.9e-10	1.88e-11			9.95222	4.31e-09	8.3e-12	9.29e-13	9.23e-13	9.97e-12
125.417	7.01e-11	3.83e-11		1.81361	5.09e-09	7.08e-11	2.92e-10	1.88e-11			9.96722	4.15e-09	6.77e-12	9.16e-13	8.87e-13	9.91e-12
125.6	6.74e-11	3.92e-11		1.81694	5.08e-09	7.09e-11	2.91e-10	1.89e-11			9.9825	8.5e-10	4.37e-12	6.83e-13	9.18e-13	9.88e-12
125.8	6.58e-11	3.89e-11		1.82	5.1e-09	7.09e-11	2.91e-10	1.88e-11			9.9975	1.07e-10	5.31e-13	3.23e-12	9.09e-13	9.81e-12
126	6.35e-11	4.02e-11		1.82306	5.09e-09	7.09e-11	2.9e-10	1.9e-11			10.0128	2.46e-11	4.53e-13	2.68e-12	8.98e-13	9.88e-12
126.183	2.57e-10	5.49e-11		1.82611	5.08e-09	6.99e-11	2.9e-10	1.88e-11			10.0281	1.39e-11	4.14e-13	2.31e-12	9.31e-13	9.9e-12
126.383	2.45e-08	5.06e-11		1.82917	5.08e-09	6.81e-11	2.89e-10	1.86e-11			10.0436	1.08e-11	3.91e-13	2.07e-12	9.09e-13	9.8e-12
126.567	1.16e-08	4.81e-11		1.8325	5.09e-09	6.62e-11	2.86e-10	1.87e-11			10.0592	8.97e-12	3.67e-13	1.89e-12	9.67e-13	9.92e-12
126.75	2.34e-09	4.54e-11		1.83556	5.07e-09	6.49e-11	2.87e-10	1.84e-11			10.075	7.81e-12	3.49e-13	1.72e-12	9.06e-13	9.92e-12
126.917	5.17e-10	4.43e-11		1.83861	5.08e-09	6.45e-11	2.86e-10	1.89e-11			10.0906	6.85e-12	3.37e-13	1.61e-12	8.85e-13	9.85e-12
127.083	1.56e-10	4.28e-11		1.84167	5.09e-09	6.49e-11	2.84e-10	1.91e-11			10.1064	6.16e-12	3.23e-13	1.49e-12	9.41e-13	9.92e-12
127.283	1.09e-10	4.28e-11		1.84472	5.08e-09	6.53e-11	2.86e-10	1.9e-11			10.1217	5.68e-12	3.21e-13	1.4e-12	9.06e-13	9.84e-12
127.467	9.37e-11	4.21e-11		1.84806	5.07e-09	6.55e-11	2.83e-10	1.87e-11			10.1372	5.24e-12	3.02e-13	1.33e-12	8.84e-13	9.88e-12
127.667	8.53e-11	4.17e-11		1.85111	5.08e-09	6.61e-11	2.83e-10	1.88e-11			10.1531	4.85e-12	2.95e-13	1.26e-12	9.44e-13	9.93e-12
127.85	8.09e-11	4.12e-11		1.85417	5.07e-09	6.64e-11	2.82e-10	1.88e-11			10.1689	4.62e-12	2.82e-13	1.2e-12	8.76e-13	9.96e-12
128.05	7.79e-11	3.98e-11		1.85722	5.09e-09	6.66e-11	2.82e-10	1.86e-11			10.1844	4.38e-12	2.74e-13	1.16e-12	9.32e-13	9.92e-12
128.25	7.43e-11	4.01e-11		1.86028	5.08e-09	6.69e-11	2.81e-10	1.88e-11			10.2003	4.12e-12	2.79e-13	1.11e-12	9.36e-13	9.86e-12
128.433	7.1e-11	3.93e-11		1.86361	5.09e-09	6.73e-11	2.83e-10	1.87e-11			10.2158	3.99e-12	2.75e-13	1.07e-12	9.41e-13	9.86e-12
128.633	6.97e-11	4.01e-11		1.86667	5.08e-09	6.78e-11	2.82e-10	1.83e-11			10.2317	3.86e-12	2.64e-13	1.03e-12	9.32e-13	9.88e-12
128.817	6.72e-11	4.06e-11		1.86972	5.08e-09	6.79e-11	2.82e-10	1.82e-11			10.2475	3.68e-12	2.57e-13	1e-12	9.39e-13	9.94e-12
129.017	6.4e-11	4.07e-11		1.87278	5.09e-09	6.8e-11	2.82e-10	1.82e-11			10.2631	3.57e-12	2.53e-13	9.83e-13	9.24e-13	9.87e-12
129.217	6.58e-11	4.16e-11		1.87583	5.07e-09	6.8e-11	2.8e-10	1.86e-11			10.2789	3.49e-12	2.54e-13	9.46e-13	9.3e-13	9.8e-12
129.4	2.56e-10	5.63e-11		1.87917	5.07e-09	6.81e-11	2.81e-10	1.88e-11			10.2944	3.4e-12	2.44e-13	9.36e-13	9.45e-13	9.93e-12
129.6	2.45e-08	5.2e-11		1.88222	5.08e-09	6.82e-11	2.79e-10	1.85e-11			10.3103	3.29e-12	2.44e-13	9.06e-13	9.31e-13	9.9e-12
129.783	1.17e-08	5e-11		1.88528	5.08e-09	6.82e-11	2.79e-10	1.88e-11			10.3261	3.26e-12	2.45e-13	8.82e-13	9.14e-13	9.89e-12
129.967	2.33e-09	4.79e-11		1.88833	5.08e-09	6.81e-11	2.79e-10	1.85e-11			10.3417	3.19e-12	2.4e-13	8.71e-13	9.47e-13	9.9e-12
130.133	5.26e-10	4.56e-11		1.89139	5.08e-09	6.82e-11	2.78e-10	1.88e-11			10.3575	3.11e-12	2.32e-13	8.58e-13	9.06e-13	9.91e-12
130.3	1.56e-10	4.5e-11		1.89472	5.08e-09	6.81e-11	2.79e-10	1.85e-11			10.3733	3.05e-12	2.36e-13	8.33e-13	9.15e-13	9.92e-12
130.5	1.08e-10	4.4e-11		1.89778	5.08e-09	6.83e-11	2.78e-10	1.84e-11			10.3889	2.97e-12	2.29e-13	8.15e-13	9.03e-13	1e-11
130.683	9.57e-11	4.43e-11		1.90083	5.07e-09	6.83e-11	2.79e-10	1.84e-11			10.4047	2.92e-12	2.24e-13	8.04e-13	8.83e-13	9.83e-12
130.883	8.7e-11	4.29e-11		1.90389	5.09e-09	6.83e-11	2.78e-10	1.88e-11			10.4206	2.88e-12	2.23e-13	7.95e-13	8.97e-13	9.82e-12
131.067	8.23e-11	4.27e-11		1.90694	5.08e-09	6.83e-11	2.77e-10	1.84e-11			10.4356	2.79e-12	2.22e-13	7.8e-13	9.22e-13	9.7e-12
131.267	7.74e-11	4.2e-11		1.91028	5.08e-09	6.8e-11	2.77e-10	1.82e-11			10.4511	2.78e-12	2.25e-13	7.72e-13	8.94e-13	9.76e-12
131.467	7.5e-11	4.17e-11		1.91333	5.07e-09	6.81e-11	2.76e-10	1.85e-11			10.4669	2.77e-12	2.18e-13	7.53e-13	8.66e-13	9.74e-12
131.65	7.34e-11	4.22e-11		1.91639	5.08e-09	6.83e-11	2.75e-10	1.85e-11			10.4828	2.71e-12	2.18e-13	7.42e-13	8.72e-13	9.69e-12
131.85	7.02e-11	4.22e-11		1.91944	5.07e-09	6.82e-11	2.74e-10	1.87e-11			10.4986	2.69e-12	2.11e-13	7.35e-13	8.71e-13	9.73e-12
132.033	6.69e-11	4.17e-11		1.9225	5.08e-09	6.82e-11	2.76e-10	1.85e-11			10.5142	2.61e-12	2.15e-13	7.35e-13	8.7e-13	9.62e-12
132.233	6.6e-11	4.19e-11		1.92583	5.07e-09	6.82e-11	2.74e-10	1.85e-11			10.53	2.59e-12	2.11e-13	7.15e-13	8.61e-13	9.61e-12
132.433	6.51e-11	4.16e-11		1.92889	5.07e-09	6.8e-11	2.74e-10	1.84e-11			10.5458	2.54e-12	2.11e-13	7.07e-13	8.81e-13	9.61e-12
132.617	6.34e-11	4.11e-11		1.93194	5.08e-09	6.8e-11	2.76e-10	1.83e-11			10.5617	2.55e-12	2.07e-13	7e-13	8.88e-13	9.51e-12
132.817	6.23e-11	4.21e-11		1.935	5.07e-09	6.82e-11	2.74e-10	1.81e-11			10.5772	2.48e-12	2.07e-13	6.97e-13	8.38e-13	9.59e-12
133	6.02e-11	4.15e-11		1.93806	5.08e-09	6.8e-11	2.74e-10	1.83e-11			10.5931	2.46e-12	2.07e-13	6.81e-13	8.68e-13	9.54e-12
133.2	5.94e-11	4.16e-11		1.94139	5.06e-09	6.8e-11	2.74e-10	1.85e-11			10.6089	2.44e-12	2.05e-13	6.81e-13	8.32e-13	9.57e-12
133.4	5.97e-11	4.15e-11		1.94444	5.09e-09	6.79e-11	2.73e-10	1.83e-11			10.6247	2.41e-12	2.01e-13	6.78e-13	8.47e-13	9.65e-12
133.583	5.93e-11	4.06e-11		1.9475	5.07e-09	6.79e-11	2.74e-10	1.84e-11			10.6403	2.37e-12	2.02e-13	6.81e-13	8.41e-13	9.68e-12
133.783	5.63e-11	4.09e-11		1.95056	5.05e-09	6.8e-11	2.72e-10	1.83e-11			10.6556	2.37e-12	2.03e-13	6.63e-13	8.5e-13	9.57e-12
133.967	5.77e-11	4.07e-11		1.95361	5.07e-09	6.79e-11	2.73e-10	1.82e-11			10.6714	2.33e-12	1.98e-13	6.71e-13	8.51e-13	9.52e-12
134.167	5.48e-11	4.19e-11		1.95694	5.07e-09	6.8e-11	2.73e-10	1.82e-11			10.6872	2.3e-12	1.98e-13	6.47e-13	8.78e-13	9.51e-12
134.367	5.56e-11	4.14e-11		1.96	5.07e-09	6.75e-11	2.72e-10	1.86e-11			10.7028	2.29e-12	1.98e-13	6.46e-13	8.31e-13	9.66e-12
134.55	5.29e-11	4.1e-11		1.96306	5.07e-09	6.76e-11	2.71e-10	1.81e-11			10.7186	2.26e-12	2.01e-13	6.44e-13	8.27e-13	9.5e-12
134.75	5.3e-11	4.1e-11		1.96611	5.06e-09	6.75e-11	2.71e-10	1.83e-11			10.7344	2.25e-12	1.96e-13	6.42e-13	8.41e-13	9.56e-12
134.933	5.33e-11	4.08e-11		1.96917	5.08e-09	6.76e-11	2.7e-10	1.82e-11			10.7503	2.22e-12	1.93e-13	6.4e-13	8.44e-13	9.59e-12
135.133	5.26e-11	4.12e-11		1.9725	5.06e-09	6.75e-11	2.7e-10	1.84e-11			10.7658	2.19e-12	1.98e-13	6.42e-13	8.43e-13	9.49e-12
135.333	5.28e-11	4.11e-11		1.97556	5.07e-09	6.74e-11	2.69e-10	1.85e-11			10.7817	2.2e-12	1.95e-13	6.3e-13	8.46e-13	9.56e-12
135.517	5.14e-11	4.09e-11		1.97861	5.06e-09	6.74e-11	2.69e-10	1.87e-11			10.7975	2.17e-12	1.94e-13	6.25e-13	8.64e-13	9.59e-12
135.717	5.06e-11	4.03e-11		1.98167	5.06e-09	6.72e-11	2.69e-10	1.8e-11			10.8133	2.19e-12	1.89e-13	6.26e-13	8.17e-13	9.64e-12
135.9	5.26e-11	4.05e-11		1.98472	5.05e-09	6.72e-11	2.7e-10	1.82e-11			10.8289	2.15e-12	1.88e-13	6.2e-13	8.65e-13	9.56e-12
136.1	5.14e-11	4.08e-11		1.98806	5.08e-09	6.73e-11	2.68e-10	1.77e-11			10.8447	2.13e-12	1.94e-13	6.2e-13	8.75e-13	9.56e-12
136.283	4.98e-11	4.03e-11		1.99111	5.06e-09	6.72e-11	2.69e-10	1.81e-11			10.8606	2.12e-12	1.93e-13	6.19e-13	8.4e-13	9.62e-12
136.483	5e-11	4.02e-11		1.99417	5.06e-09	6.71e-11	2.67e-10	1.82e-11			10.8764	2.06e-12	1.93e-13	6.17e-13	8.4e-13	9.59e-12
136.683	5.06e-11	4.11e-11		1.99722	5.05e-09	6.7e-11	2.69e-10	1.83e-11			10.8919	2.09e-12	1.89e-13	6.05e-13	8.28e-13	9.53e-12
136.867	4.99e-11	4.09e-11		2.00028	5.06e-09	6.69e-11	2.68e-10	1.82e-11			10.9078	2.03e-12	1.87e-13	6.06e-13	8.9e-13	9.53e-12
137.067	5.03e-11	4.01e-11		2.00333	5.06e-09	6.7e-11	2.69e-10	1.83e-11			10.9236	2.05e-12	1.89e-13	5.97e-13	8.23e-13	9.55e-12
137.25	4.91e-11	4.11e-11		2.00667	5.07e-09	6.7e-11	2.68e-10	1.82e-11			10.9394	2.02e-12	1.88e-13	6.02e-13	8.38e-13	9.58e-12
137.45	4.84e-11	4.08e-11		2.00972	5.06e-09	6.68e-11	2.67e-10	1.8e-11			10.9553	2.02e-12	1.89e-13	6.07e-13	8.41e-13	9.49e-12
137.65	4.99e-11	4.03e-11		2.01278	5.06e-09	6.68e-11	2.66e-10	1.8e-11			10.9711	2e-12	1.87e-13	5.98e-13	8.45e-13	9.5e-12
137.833	4.89e-11	3.99e-11		2.01583	5.06e-09	6.68e-11	2.67e-10	1.84e-11			10.9869	2.01e-12	1.85e-13	5.93e-13	8.35e-13	9.51e-12
138.033	4.76e-11	4e-11		2.01889	5.06e-09	6.66e-11	2.65e-10	1.83e-11			11.0025	1.97e-12	1.85e-13	5.91e-13	8.78e-13	9.49e-12
138.217	4.71e-11	4.04e-11		2.02222	5.05e-09	6.66e-11	2.65e-10	1.75e-11			11.0183	1.97e-12	1.82e-13	5.93e-13	8.1e-13	9.54e-12
138.417	4.72e-11	3.98e-11		2.02528	5.06e-09	6.65e-11	2.66e-10	1.8e-11			11.0342	1.93e-12	1.79e-13	5.89e-13	8.15e-13	9.47e-12
138.617	4.7e-11	3.92e-11		2.02833	5.05e-09	6.65e-11	2.66e-10	1.79e-11			11.05	1.94e-12	1.78e-13	5.81e-13	8.27e-13	9.51e-12
138.8	4.83e-11	3.91e-11		2.03139	5.05e-09	6.63e-11	2.64e-10	1.81e-11			11.0658	1.94e-12	1.83e-13	5.76e-13	8.22e-13	9.46e-12
139	4.61e-11	3.85e-11		2.03444	5.04e-09	6.63e-11	2.66e-10	1.8e-11			11.0817	1.92e-12	1.82e-13	5.86e-13	8.35e-13	9.47e-12
139.183	4.51e-11	3.76e-11		2.03778	5.06e-09	6.63e-11	2.64e-10	1.77e-11			11.0975	1.91e-12	1.78e-13	5.76e-13	8.09e-13	9.46e-12
139.383	4.62e-11	3.9e-11		2.04083	5.06e-09	6.64e-11	2.65e-10	1.81e-11			11.1133	1.92e-12	1.78e-13	5.78e-13	8.44e-13	9.39e-12
139.583	4.67e-11	3.85e-11		2.04389	5.05e-09	6.66e-11	2.63e-10	1.78e-11			11.1292	1.91e-12	1.8e-13	5.83e-13	8.28e-13	9.4e-12
139.767	4.55e-11	3.73e-11		2.04694	5.06e-09	6.62e-11	2.64e-10	1.78e-11			11.145	1.89e-12	1.8e-13	5.79e-13	8.47e-13	9.46e-12
139.967	4.54e-11	3.71e-11		2.05	5.04e-09	6.62e-11	2.63e-10	1.78e-11			11.1606	1.86e-12	1.77e-13	5.67e-13	8.38e-13	9.4e-12
140.15	4.54e-11	3.75e-11		2.05333	5.04e-09	6.6e-11	2.63e-10	1.82e-11			11.1764	1.85e-12	1.77e-13	5.73e-13	8.24e-13	9.4e-12
140.35	4.49e-11	3.81e-11		2.05639	5.04e-09	6.6e-11	2.63e-10	1.81e-11			11.1922	1.85e-12	1.81e-13	5.72e-13	7.89e-13	9.51e-12
140.55	4.68e-11	3.64e-11		2.05944	5.04e-09	6.61e-11	2.62e-10	1.79e-11			11.2081	1.86e-12	1.81e-13	5.72e-13	8.38e-13	9.5e-12
140.733	4.52e-11	3.68e-11		2.0625	5.04e-09	6.57e-11	2.63e-10	1.78e-11			11.2239	1.83e-12	1.76e-13	5.65e-13	8.07e-13	9.38e-12
140.933	4.47e-11	3.68e-11		2.06556	5.04e-09	6.59e-11	2.61e-10	1.78e-11			11.2389	1.84e-12	1.79e-13	5.64e-13	8.33e-13	9.35e-12
141.117	4.33e-11	3.5e-11		2.06889	5.04e-09	6.58e-11	2.63e-10	1.77e-11			11.2547	1.8e-12	1.74e-13	5.61e-13	8.12e-13	9.53e-12
141.317	4.37e-11	3.54e-11		2.07194	5.03e-09	6.58e-11	2.61e-10	1.8e-11			11.2706	1.8e-12	1.78e-13	5.71e-13	8.07e-13	9.39e-12
141.517	4.42e-11	3.51e-11		2.075	5.04e-09	6.57e-11	2.62e-10	1.82e-11			11.2864	1.8e-12	1.77e-13	5.57e-13	8.23e-13	9.4e-12
141.7	4.35e-11	3.54e-11		2.07806	5.05e-09	6.53e-11	2.6e-10	1.77e-11			11.3019	1.81e-12	1.72e-13	5.6e-13	8.43e-13	9.49e-12
141.9	4.46e-11	3.5e-11		2.08111	5.04e-09	6.54e-11	2.61e-10	1.79e-11			11.3178	1.77e-12	1.75e-13	5.56e-13	8.17e-13	9.41e-12
142.083	4.43e-11	3.48e-11		2.08444	5.02e-09	6.52e-11	2.6e-10	1.78e-11			11.3328	1.78e-12	1.77e-13	5.58e-13	8.22e-13	9.41e-12
142.283	4.5e-11	3.49e-11		2.0875	5.03e-09	6.52e-11	2.61e-10	1.76e-11			11.3486	1.76e-12	1.74e-13	5.56e-13	7.98e-13	9.38e-12
142.483	4.44e-11	3.44e-11		2.09056	5.05e-09	6.53e-11	2.6e-10	1.83e-11			11.3644	1.76e-12	1.76e-13	5.54e-13	8.1e-13	9.4e-12
142.667	4.33e-11	3.46e-11		2.09361	5.05e-09	6.48e-11	2.58e-10	1.76e-11			11.3803	1.77e-12	1.71e-13	5.57e-13	8.2e-13	9.45e-12
142.867	4.27e-11	3.37e-11		2.09667	5.03e-09	6.5e-11	2.6e-10	1.8e-11			11.3961	1.74e-12	1.77e-13	5.55e-13	8.25e-13	9.46e-12
143.05	4.26e-11	3.49e-11		2.1	5.02e-09	6.49e-11	2.6e-10	1.78e-11			11.4119	1.75e-12	1.73e-13	5.58e-13	8.42e-13	9.52e-12
143.25	4.36e-11	3.43e-11		2.10306	5.01e-09	6.48e-11	2.57e-10	1.79e-11			11.4278	1.71e-12	1.73e-13	5.58e-13	8.44e-13	9.39e-12
143.45	4.22e-11	3.38e-11		2.10611	5.01e-09	6.48e-11	2.57e-10	1.76e-11			11.4433	1.75e-12	1.78e-13	5.59e-13	7.95e-13	9.42e-12
143.633	4.32e-11	3.37e-11		2.10917	5.03e-09	6.45e-11	2.58e-10	1.77e-11			11.4592	1.71e-12	1.78e-13	5.59e-13	7.97e-13	9.42e-12
143.833	4.3e-11	3.28e-11		2.11222	5.03e-09	6.45e-11	2.57e-10	1.72e-11			11.475	1.71e-12	1.75e-13	5.51e-13	8.63e-13	9.47e-12
144.017	4.2e-11	3.32e-11		2.11556	5.03e-09	6.45e-11	2.57e-10	1.76e-11			11.4908	1.7e-12	1.71e-13	5.52e-13	8.24e-13	9.49e-12
144.217	4.25e-11	3.25e-11		2.11861	5.03e-09	6.46e-11	2.57e-10	1.77e-11			11.5067	1.73e-12	1.71e-13	5.52e-13	8.16e-13	9.45e-12
144.4	4.25e-11	3.31e-11		2.12167	5.02e-09	6.44e-11	2.58e-10	1.77e-11			11.5225	1.69e-12	1.74e-13	5.51e-13	8.38e-13	9.4e-12
144.6	4.31e-11	3.25e-11		2.12472	5.03e-09	6.45e-11	2.55e-10	1.77e-11			11.5383	1.68e-12	1.74e-13	5.58e-13	8.09e-13	9.49e-12
144.8	4.2e-11	3.24e-11		2.12778	5.03e-09	6.46e-11	2.55e-10	1.75e-11			11.5542	1.69e-12	1.72e-13	5.46e-13	8.51e-13	9.63e-12
144.983	4.29e-11	3.2e-11		2.13111	5.02e-09	6.45e-11	2.56e-10	1.74e-11			11.57	1.65e-12	1.72e-13	5.45e-13	8.53e-13	9.4e-12
145.183	4.21e-11	3.11e-11		2.13417	5.02e-09	6.46e-11	2.56e-10	1.74e-11			11.5858	1.67e-12	1.68e-13	5.51e-13	7.94e-13	9.49e-12
145.367	4.22e-11	3.16e-11		2.13722	5.03e-09	6.47e-11	2.56e-10	1.72e-11			11.6014	1.67e-12	1.73e-13	5.47e-13	8.37e-13	9.4e-12
145.567	4.18e-11	3.13e-11		2.14028	5.02e-09	6.49e-11	2.55e-10	1.77e-11			11.6172	1.66e-12	1.74e-13	5.44e-13	8.18e-13	9.54e-12
145.767	3.99e-11	3.14e-11		2.14333	5.01e-09	6.45e-11	2.54e-10	1.75e-11			11.6331	1.67e-12	1.7e-13	5.4e-13	8.21e-13	9.44e-12
145.95	4.23e-11	3.08e-11		2.14667	5.01e-09	6.43e-11	2.56e-10	1.73e-11			11.6489	1.67e-12	1.67e-13	5.37e-13	7.85e-13	9.48e-12
146.15	4.21e-11	3.15e-11		2.14972	5.01e-09	6.44e-11	2.54e-10	1.79e-11			11.6647	1.67e-12	1.66e-13	5.35e-13	8.25e-13	9.36e-12
146.333	3.99e-11	3.07e-11		2.15278	5.02e-09	6.43e-11	2.52e-10	1.73e-11			11.6806	1.66e-12	1.68e-13	5.26e-13	8.34e-13	9.43e-12
146.533	4.2e-11	3.15e-11		2.15583	5.02e-09	6.42e-11	2.54e-10	1.77e-11			11.6964	1.66e-12	1.62e-13	5.33e-13	8.41e-13	9.33e-12
146.733	4.08e-11	3.08e-11		2.15889	5.03e-09	6.39e-11	2.53e-10	1.76e-11			11.7122	1.63e-12	1.66e-13	5.3e-13	8.41e-13	9.36e-12
146.917	4e-11	3.04e-11		2.16222	5.02e-09	6.36e-11	2.54e-10	1.78e-11			11.7281	1.62e-12	1.69e-13	5.29e-13	8.15e-13	9.27e-12
147.117	4.25e-11	3.09e-11		2.16528	5.01e-09	6.31e-11	2.52e-10	1.77e-11			11.7439	1.62e-12	1.68e-13	5.2e-13	7.92e-13	9.32e-12
147.3	4.08e-11	3.01e-11		2.16833	5.02e-09	6.28e-11	2.54e-10	1.74e-11			11.7594	1.6e-12	1.66e-13	5.22e-13	7.27e-13	7.45e-12
147.5	4.12e-11	2.97e-11		2.17139	5.02e-09	6.29e-11	2.52e-10	1.77e-11			11.7753	1.59e-12	1.56e-13	5.23e-13	6.11e-13	5.63e-12
147.7	4.21e-11	2.97e-11		2.17444	5.02e-09	6.29e-11	2.52e-10	1.76e-11			11.7911	1.61e-12	1.62e-13	5.26e-13	5.7e-13	4.75e-12
147.883	4.03e-11	3.02e-11		2.17778	5.01e-09	6.26e-11	2.5e-10	1.73e-11			11.8069	1.61e-12	1.68e-13	5.2e-13	5.09e-13	4.31e-12
148.083	4.06e-11	3e-11		2.18083	5.01e-09	6.29e-11	2.5e-10	1.74e-11			11.8228	1.59e-12	1.62e-13	5.16e-13	5.42e-13	4e-12
148.267	4.03e-11	2.98e-11		2.18389	5e-09	6.26e-11	2.49e-10	1.71e-11			11.8386	1.56e-12	1.64e-13	5.1e-13	4.71e-13	3.77e-12
148.467	4.03e-11	3.01e-11		2.18694	5.02e-09	6.22e-11	2.5e-10	1.78e-11			11.8544	1.56e-12	1.63e-13	5.16e-13	4.94e-13	3.56e-12
148.667	4.08e-11	2.96e-11		2.19	5.04e-09	6.21e-11	2.5e-10	1.76e-11			11.8703	1.57e-12	1.62e-13	5.09e-13	4.8e-13	3.33e-12
148.85	3.96e-11	2.99e-11		2.19333	5.03e-09	6.2e-11	2.5e-10	1.77e-11			11.8861	1.58e-12	1.61e-13	5.08e-13	4.37e-13	3.22e-12
149.05	4.06e-11	2.93e-11		2.19639	5.02e-09	6.18e-11	2.51e-10	1.72e-11			11.9019	1.57e-12	1.6e-13	5.12e-13	4.54e-13	3.15e-12
149.233	4.05e-11	2.97e-11		2.19944	5.02e-09	6.18e-11	2.48e-10	1.75e-11			11.9178	1.58e-12	1.59e-13	5.01e-13	4.48e-13	2.98e-12
149.433	4.09e-11	2.98e-11		2.2025	5e-09	6.17e-11	2.49e-10	1.74e-11			11.9333	1.51e-12	1.63e-13	5.15e-13	4.27e-13	2.93e-12
149.633	3.95e-11	2.98e-11		2.20556	5.02e-09	6.14e-11	2.48e-10	1.75e-11			11.9492	1.55e-12	1.65e-13	5.07e-13	3.99e-13	2.87e-12
149.817	3.91e-11	2.93e-11		2.20889	5.01e-09	6.17e-11	2.48e-10	1.75e-11			11.965	1.56e-12	1.63e-13	5.07e-13	4.08e-13	2.8e-12
150.017	3.98e-11	2.89e-11		2.21194	5.01e-09	6.14e-11	2.48e-10	1.72e-11			11.9808	1.56e-12	1.59e-13	5.13e-13	4.22e-13	2.77e-12
150.2	3.97e-11	2.89e-11		2.215	5.02e-09	6.13e-11	2.47e-10	1.7e-11			11.9967	1.51e-12	1.56e-13	5.1e-13	3.97e-13	2.69e-12
150.4	3.93e-11	2.88e-11		2.21806	5.01e-09	6.14e-11	2.47e-10	1.73e-11			12.0125	1.52e-12	1.62e-13	5.08e-13	4.12e-13	2.69e-12
150.6	3.96e-11	2.85e-11		2.22111	5e-09	6.14e-11	2.46e-10	1.73e-11			12.0283	1.54e-12	1.56e-13	5.04e-13	3.8e-13	2.62e-12
150.783	3.91e-11	2.96e-11		2.22444	5e-09	6.15e-11	2.46e-10	1.72e-11			12.0442	1.51e-12	1.59e-13	5.06e-13	4.05e-13	2.56e-12
150.983	3.92e-11	2.98e-11		2.2275	5.01e-09	6.13e-11	2.45e-10	1.73e-11			12.06	1.53e-12	1.58e-13	5.05e-13	3.88e-13	2.53e-12
151.167	3.82e-11	2.86e-11		2.23056	4.99e-09	6.12e-11	2.46e-10	1.75e-11			12.0758	1.5e-12	1.58e-13	5.02e-13	3.91e-13	2.51e-12
151.367	3.92e-11	2.94e-11		2.23361	5.01e-09	6.12e-11	2.44e-10	1.76e-11			12.0914	1.51e-12	1.56e-13	5.01e-13	4.21e-13	2.42e-12
151.567	3.82e-11	2.93e-11		2.23667	5.02e-09	6.11e-11	2.46e-10	1.75e-11			12.1072	1.51e-12	1.58e-13	5.07e-13	4.01e-13	2.44e-12
151.75	3.88e-11	2.9e-11		2.24	4.99e-09	6.08e-11	2.46e-10	1.75e-11			12.1231	1.51e-12	1.62e-13	5.01e-13	3.52e-13	2.38e-12
151.95	3.85e-11	2.84e-11		2.24306	5e-09	6.09e-11	2.44e-10	1.75e-11			12.1389	1.5e-12	1.62e-13	4.99e-13	3.9e-13	2.37e-12
152.133	3.87e-11	2.9e-11		2.24611	5e-09	6.11e-11	2.44e-10	1.72e-11			12.1547	1.48e-12	1.54e-13	5.04e-13	3.79e-13	2.33e-12
152.333	3.96e-11	2.92e-11		2.24917	5.01e-09	6.08e-11	2.45e-10	1.72e-11			12.1706	1.48e-12	1.58e-13	4.95e-13	3.56e-13	2.26e-12
152.517	3.77e-11	2.95e-11		2.25222	5.01e-09	6.06e-11	2.43e-10	1.76e-11			12.1864	1.47e-12	1.63e-13	4.95e-13	3.6e-13	2.27e-12
152.717	3.77e-11	2.96e-11		2.25556	5e-09	6.08e-11	2.44e-10	1.76e-11			12.2022	1.46e-12	1.63e-13	4.94e-13	3.73e-13	2.2e-12
152.917	3.84e-11	2.91e-11		2.25861	5e-09	6.08e-11	2.43e-10	1.73e-11			12.2181	1.46e-12	1.56e-13	5.09e-13	3.56e-13	2.25e-12
153.1	3.81e-11	2.93e-11		2.26167	4.99e-09	6.07e-11	2.42e-10	1.72e-11			12.2339	1.47e-12	1.58e-13	4.97e-13	3.61e-13	2.21e-12
153.3	3.84e-11	2.91e-11		2.26472	4.99e-09	6.05e-11	2.43e-10	1.72e-11			12.2494	1.46e-12	1.53e-13	5e-13	3.56e-13	2.14e-12
153.483	3.82e-11	2.9e-11		2.26778	4.99e-09	6.05e-11	2.43e-10	1.73e-11			12.2653	1.44e-12	1.59e-13	4.97e-13	3.36e-13	2.19e-12
153.683	3.78e-11	2.9e-11		2.27111	4.99e-09	6.05e-11	2.42e-10	1.72e-11			12.2811	1.44e-12	1.58e-13	4.98e-13	3.53e-13	2.13e-12
153.883	3.78e-11	2.96e-11		2.27417	5e-09	6.03e-11	2.41e-10	1.73e-11			12.2969	1.47e-12	1.54e-13	4.95e-13	3.54e-13	2.1e-12
154.067	3.86e-11	2.85e-11		2.27722	4.98e-09	6.05e-11	2.41e-10	1.73e-11			12.3119	1.42e-12	1.6e-13	4.95e-13	3.46e-13	2.12e-12
154.267	3.78e-11	2.93e-11		2.28028	4.99e-09	6.05e-11	2.42e-10	1.7e-11			12.3278	1.46e-12	1.6e-13	4.97e-13	3.29e-13	2.08e-12
154.45	3.89e-11	2.95e-11		2.28333	4.99e-09	6.03e-11	2.41e-10	1.72e-11			12.3436	1.48e-12	1.56e-13	4.97e-13	3.64e-13	2.04e-12
154.65	3.73e-11	2.95e-11		2.28667	4.98e-09	6.04e-11	2.4e-10	1.69e-11			12.3594	1.43e-12	1.56e-13	4.93e-13	3.65e-13	2.02e-12
154.85	3.7e-11	2.96e-11		2.28972	5e-09	6.02e-11	2.4e-10	1.74e-11			12.3753	1.44e-12	1.54e-13	4.99e-13	3.28e-13	2.04e-12
155.033	3.77e-11	3.04e-11		2.29278	5e-09	6e-11	2.4e-10	1.71e-11			12.3908	1.41e-12	1.57e-13	4.89e-13	3.38e-13	2.08e-12
155.233	3.77e-11	3.01e-11		2.29583	5e-09	6.03e-11	2.41e-10	1.73e-11			12.4067	1.44e-12	1.58e-13	4.84e-13	3.27e-13	2.05e-12
155.417	3.88e-11	3e-11		2.29889	4.98e-09	6.01e-11	2.39e-10	1.72e-11			12.4225	1.42e-12	1.57e-13	4.91e-13	3.2e-13	1.95e-12
155.617	3.72e-11	3.02e-11		2.30194	4.99e-09	6.02e-11	2.4e-10	1.74e-11			12.4383	1.42e-12	1.5e-13	4.85e-13	3.14e-13	2.02e-12
155.817	3.61e-11	3.06e-11		2.30528	4.99e-09	6.03e-11	2.4e-10	1.71e-11			12.4542	1.41e-12	1.56e-13	4.98e-13	3.27e-13	2e-12
156	3.63e-11	3.03e-11		2.30833	4.99e-09	5.97e-11	2.39e-10	1.75e-11			12.47	1.41e-12	1.57e-13	4.92e-13	3.24e-13	1.98e-12
156.2	3.71e-11	3.01e-11		2.31139	4.99e-09	5.98e-11	2.39e-10	1.68e-11			12.4858	1.41e-12	1.57e-13	4.88e-13	3.37e-13	1.9e-12
156.383	3.81e-11	3.07e-11		2.31444	4.98e-09	6.02e-11	2.37e-10	1.68e-11			12.5017	1.42e-12	1.54e-13	4.95e-13	3.41e-13	2.02e-12
156.583	3.7e-11	3.07e-11		2.3175	4.98e-09	5.98e-11	2.38e-10	1.68e-11			12.5175	1.43e-12	1.57e-13	4.99e-13	3.39e-13	1.97e-12
156.783	3.72e-11	3.04e-11		2.32083	4.98e-09	5.96e-11	2.37e-10	1.74e-11			12.5333	1.41e-12	1.55e-13	4.9e-13	3.2e-13	1.93e-12
156.967	3.75e-11	3.09e-11		2.32389	4.98e-09	5.97e-11	2.38e-10	1.73e-11			12.5481	1.39e-12	1.56e-13	4.97e-13	3.21e-13	1.95e-12
157.167	3.8e-11	3.05e-11		2.32694	4.98e-09	5.99e-11	2.36e-10	1.73e-11			12.5639	1.4e-12	1.55e-13	4.97e-13	3.07e-13	1.95e-12
157.35	3.81e-11	3.11e-11		2.33	4.98e-09	5.97e-11	2.38e-10	1.73e-11			12.5797	1.41e-12	1.52e-13	4.83e-13	3.08e-13	1.92e-12
157.55	3.73e-11	3.06e-11		2.33306	4.98e-09	5.96e-11	2.37e-10	1.71e-11			12.5956	1.39e-12	1.53e-13	4.97e-13	3.24e-13	1.92e-12
157.75	3.7e-11	3.09e-11		2.33639	4.98e-09	5.96e-11	2.37e-10	1.69e-11			12.6114	1.36e-12	1.53e-13	4.83e-13	3.24e-13	1.86e-12
157.933	3.56e-11	3.14e-11		2.33944	4.98e-09	5.96e-11	2.38e-10	1.7e-11			12.6272	1.4e-12	1.53e-13	4.93e-13	3.16e-13	1.89e-12
158.133	3.67e-11	3.2e-11		2.3425	4.98e-09	5.95e-11	2.37e-10	1.71e-11			12.6431	1.39e-12	1.52e-13	4.83e-13	3.35e-13	1.91e-12
158.317	3.72e-11	3.03e-11		2.34556	4.98e-09	5.93e-11	2.34e-10	1.73e-11			12.6589	1.37e-12	1.52e-13	4.98e-13	3.09e-13	1.9e-12
158.517	3.77e-11	3.01e-11		2.34861	4.98e-09	5.97e-11	2.36e-10	1.7e-11			12.6747	1.39e-12	1.52e-13	4.89e-13	3.24e-13	1.87e-12
158.717	3.54e-11	3.03e-11		2.35194	4.98e-09	5.92e-11	2.36e-10	1.68e-11			12.69	1.37e-12	1.54e-13	4.9e-13	3.24e-13	1.85e-12
158.9	3.64e-11	3.08e-11		2.355	4.96e-09	5.94e-11	2.36e-10	1.71e-11			12.7056	1.36e-12	1.53e-13	4.89e-13	3.13e-13	1.89e-12
159.1	3.72e-11	3.01e-11		2.35806	4.98e-09	5.94e-11	2.35e-10	1.69e-11			12.7206	1.38e-12	1.52e-13	4.83e-13	3.02e-13	1.88e-12
159.283	3.66e-11	3.05e-11		2.36111	4.99e-09	5.94e-11	2.36e-10	1.7e-11			12.7356	1.36e-12	1.51e-13	4.95e-13	3.12e-13	1.83e-12
159.483	3.66e-11	2.94e-11		2.36417	4.98e-09	5.93e-11	2.34e-10	1.71e-11			12.7514	1.35e-12	1.46e-13	4.79e-13	3.07e-13	1.83e-12
159.667	3.77e-11	3.05e-11		2.3675	4.97e-09	5.93e-11	2.35e-10	1.72e-11			12.7672	1.33e-12	1.51e-13	4.88e-13	3.37e-13	1.83e-12
159.867	3.72e-11	3.09e-11		2.37056	4.96e-09	5.92e-11	2.33e-10	1.67e-11			12.7831	1.36e-12	1.51e-13	4.81e-13	2.8e-13	1.86e-12
160.067	3.73e-11	3.05e-11		2.37361	4.98e-09	5.9e-11	2.33e-10	1.74e-11			12.7989	1.35e-12	1.59e-13	4.88e-13	2.99e-13	1.83e-12
160.25	3.62e-11	3.05e-11		2.37667	4.97e-09	5.91e-11	2.33e-10	1.7e-11			12.8144	1.34e-12	1.48e-13	4.85e-13	2.94e-13	1.82e-12
160.45	3.62e-11	3.01e-11		2.37972	4.98e-09	5.89e-11	2.34e-10	1.7e-11			12.8303	1.35e-12	1.47e-13	4.87e-13	3.26e-13	1.8e-12
160.633	3.6e-11	3.06e-11		2.38306	4.96e-09	5.9e-11	2.33e-10	1.7e-11			12.8461	1.32e-12	1.52e-13	4.84e-13	3.17e-13	1.84e-12
160.833	3.59e-11	3.01e-11		2.38611	4.97e-09	5.91e-11	2.33e-10	1.69e-11			12.8619	1.35e-12	1.48e-13	4.84e-13	3.1e-13	1.84e-12
161.033	3.69e-11	3e-11		2.38917	4.96e-09	5.91e-11	2.33e-10	1.7e-11			12.8778	1.34e-12	1.51e-13	4.76e-13	2.94e-13	1.79e-12
161.217	3.65e-11	2.91e-11		2.39222	4.95e-09	5.87e-11	2.33e-10	1.66e-11			12.8936	1.34e-12	1.48e-13	4.76e-13	3.6e-13	1.84e-12
161.417	3.83e-11	2.96e-11		2.39528	4.96e-09	5.88e-11	2.32e-10	1.67e-11			12.9094	1.35e-12	1.48e-13	4.84e-13	2.81e-13	1.81e-12
161.6	3.72e-11	2.99e-11		2.39861	4.97e-09	5.89e-11	2.31e-10	1.68e-11			12.9253	1.35e-12	1.52e-13	4.8e-13	3.45e-13	1.81e-12
161.8	3.69e-11	2.84e-11		2.40167	4.96e-09	5.86e-11	2.32e-10	1.68e-11			12.9411	1.31e-12	1.5e-13	4.84e-13	3.18e-13	1.78e-12
162	2.93e-11	2.86e-11		2.40472	4.96e-09	5.85e-11	2.31e-10	1.7e-11			12.9569	1.34e-12	1.48e-13	4.78e-13	3.08e-13	1.84e-12
162.183	2.72e-11	2.78e-11		2.40778	4.95e-09	5.85e-11	2.31e-10	1.73e-11			12.9725	1.37e-12	1.48e-13	4.76e-13	3.2e-13	1.81e-12
162.383	2.75e-11	2.7e-11		2.41083	4.97e-09	5.83e-11	2.32e-10	1.69e-11			12.9883	1.32e-12	1.47e-13	4.8e-13	3.08e-13	1.81e-12
162.567	2.72e-11	2.74e-11		2.41417	4.96e-09	5.84e-11	2.31e-10	1.68e-11			13.0042	1.32e-12	1.53e-13	4.83e-13	3.05e-13	1.76e-12
162.767	2.89e-11	2.7e-11		2.41722	4.96e-09	5.85e-11	2.3e-10	1.7e-11			13.02	1.31e-12	1.45e-13	4.87e-13	3.22e-13	1.81e-12
162.967	2.63e-11	2.7e-11		2.42028	4.95e-09	5.86e-11	2.31e-10	1.69e-11			13.0358	1.32e-12	1.48e-13	4.74e-13	3.23e-13	1.77e-12
163.15	2.68e-11	2.6e-11		2.42333	4.95e-09	5.83e-11	2.31e-10	1.67e-11			13.0517	1.3e-12	1.52e-13	4.8e-13	3.16e-13	1.75e-12
163.35	2.72e-11	2.59e-11		2.42639	4.95e-09	5.82e-11	2.29e-10	1.67e-11			13.0675	1.31e-12	1.49e-13	4.73e-13	3.23e-13	1.77e-12
163.533	2.72e-11	2.58e-11		2.42972	4.96e-09	5.84e-11	2.3e-10	1.65e-11			13.0833	1.31e-12	1.47e-13	4.83e-13	3.25e-13	1.75e-12
163.733	2.69e-11	2.68e-11		2.43278	4.95e-09	5.82e-11	2.29e-10	1.67e-11			13.0992	1.3e-12	1.42e-13	4.76e-13	3.34e-13	1.74e-12
163.933	2.63e-11	2.6e-11		2.43583	4.95e-09	5.85e-11	2.3e-10	1.67e-11			13.115	1.3e-12	1.42e-13	4.76e-13	2.87e-13	1.78e-12
164.117	2.73e-11	2.56e-11		2.43889	4.95e-09	5.84e-11	2.29e-10	1.67e-11			13.1308	1.29e-12	1.47e-13	4.76e-13	3.03e-13	1.75e-12
164.317	2.83e-11	2.5e-11		2.44194	4.95e-09	5.8e-11	2.28e-10	1.68e-11			13.1464	1.29e-12	1.45e-13	4.85e-13	3.08e-13	1.75e-12
164.5	2.69e-11	2.5e-11		2.44528	4.95e-09	5.82e-11	2.29e-10	1.65e-11			13.1622	1.29e-12	1.49e-13	4.72e-13	3.09e-13	1.75e-12
164.7	2.77e-11	2.43e-11		2.44833	4.95e-09	5.8e-11	2.29e-10	1.68e-11			13.1781	1.3e-12	1.47e-13	4.8e-13	3.01e-13	1.74e-12
164.9	2.73e-11	2.48e-11		2.45139	4.95e-09	5.82e-11	2.28e-10	1.68e-11			13.1939	1.31e-12	1.51e-13	4.76e-13	3.38e-13	1.7e-12
165.083	2.79e-11	2.47e-11		2.45444	4.95e-09	5.8e-11	2.27e-10	1.65e-11			13.2089	1.28e-12	1.48e-13	4.69e-13	3.08e-13	1.76e-12
165.283	2.69e-11	2.52e-11		2.4575	4.95e-09	5.81e-11	2.28e-10	1.7e-11			13.2247	1.28e-12	1.43e-13	4.81e-13	2.93e-13	1.75e-12
165.467	2.69e-11	2.49e-11		2.46083	4.95e-09	5.8e-11	2.27e-10	1.69e-11			13.2406	1.3e-12	1.46e-13	4.78e-13	2.96e-13	1.73e-12
165.667	2.51e-11	2.4e-11		2.46389	4.95e-09	5.79e-11	2.28e-10	1.68e-11			13.2564	1.25e-12	1.43e-13	4.79e-13	2.98e-13	1.76e-12
165.867	2.72e-11	2.42e-11		2.46694	4.95e-09	5.78e-11	2.27e-10	1.67e-11			13.2719	1.31e-12	1.49e-13	4.73e-13	2.86e-13	1.77e-12
166.05	2.6e-11	2.4e-11		2.47	4.95e-09	5.78e-11	2.27e-10	1.66e-11			13.2878	1.26e-12	1.45e-13	4.86e-13	2.9e-13	1.7e-12
166.25	2.64e-11	2.45e-11		2.47306	4.95e-09	5.76e-11	2.27e-10	1.68e-11			13.3036	1.27e-12	1.46e-13	4.69e-13	3.17e-13	1.76e-12
166.433	2.57e-11	2.41e-11		2.47639	4.95e-09	5.75e-11	2.28e-10	1.7e-11			13.3194	1.28e-12	1.45e-13	4.79e-13	2.74e-13	1.73e-12
166.633	2.66e-11	2.33e-11		2.47944	4.94e-09	5.75e-11	2.27e-10	1.69e-11			13.3353	1.27e-12	1.43e-13	4.65e-13	3.17e-13	1.69e-12
166.833	2.66e-11	2.37e-11		2.4825	4.94e-09	5.77e-11	2.25e-10	1.75e-11			13.3511	1.27e-12	1.46e-13	4.72e-13	3.12e-13	1.7e-12
167.017	2.69e-11	2.28e-11		2.48556	4.95e-09	5.78e-11	2.26e-10	1.68e-11			13.3669	1.26e-12	1.44e-13	4.74e-13	3.22e-13	1.74e-12
167.217	2.51e-11	2.33e-11		2.48861	4.93e-09	5.75e-11	2.25e-10	1.67e-11			13.3828	1.25e-12	1.43e-13	4.68e-13	3.24e-13	1.69e-12
167.4	2.74e-11	2.3e-11		2.49194	4.94e-09	5.72e-11	2.26e-10	1.69e-11			13.3986	1.26e-12	1.46e-13	4.7e-13	3.06e-13	1.69e-12
167.6	2.55e-11	2.29e-11		2.495	4.94e-09	5.74e-11	2.25e-10	1.71e-11			13.4144	1.27e-12	1.45e-13	4.68e-13	3.05e-13	1.73e-12
167.783	2.71e-11	2.33e-11		2.49806	4.94e-09	5.73e-11	2.26e-10	1.66e-11			13.4303	1.27e-12	1.42e-13	4.72e-13	3.18e-13	1.69e-12
167.983	2.66e-11	2.26e-11		2.50111	4.93e-09	5.72e-11	2.24e-10	1.64e-11			13.4458	1.26e-12	1.46e-13	4.71e-13	2.83e-13	1.69e-12
168.183	2.61e-11	2.32e-11		2.50417	4.94e-09	5.75e-11	2.24e-10	1.66e-11			13.4617	1.26e-12	1.49e-13	4.73e-13	2.84e-13	1.72e-12
168.367	2.67e-11	2.25e-11		2.5075	4.92e-09	5.71e-11	2.24e-10	1.66e-11			13.4775	1.26e-12	1.48e-13	4.77e-13	2.73e-13	1.72e-12
168.567	2.56e-11	2.29e-11		2.51056	4.93e-09	5.72e-11	2.26e-10	1.69e-11			13.4933	1.24e-12	1.4e-13	4.76e-13	3.04e-13	1.64e-12
168.75	2.71e-11	2.19e-11		2.51361	4.94e-09	5.72e-11	2.24e-10	1.68e-11			13.5092	1.25e-12	1.46e-13	4.76e-13	3.04e-13	1.69e-12
168.95	2.74e-11	2.18e-11		2.51667	4.92e-09	5.72e-11	2.25e-10	1.66e-11			13.525	1.25e-12	1.45e-13	4.65e-13	3.07e-13	1.64e-12
169.15	2.72e-11	2.28e-11		2.51972	4.93e-09	5.72e-11	2.23e-10	1.64e-11			13.5408	1.27e-12	1.46e-13	4.72e-13	3.07e-13	1.65e-12
169.333	2.72e-11	2.24e-11		2.52306	4.93e-09	5.72e-11	2.24e-10	1.62e-11			13.5567	1.23e-12	1.43e-13	4.71e-13	2.86e-13	1.69e-12
169.533	2.66e-11	2.25e-11		2.52611	4.93e-09	5.7e-11	2.24e-10	1.68e-11			13.5725	1.24e-12	1.44e-13	4.67e-13	3.06e-13	1.6e-12
169.717	2.68e-11	2.2e-11		2.52917	4.94e-09	5.7e-11	2.23e-10	1.66e-11			13.5867	1.24e-12	1.41e-13	4.68e-13	3.05e-13	1.63e-12
169.917	2.71e-11	2.22e-11		2.53222	4.93e-09	5.69e-11	2.23e-10	1.65e-11			13.6025	1.23e-12	1.45e-13	4.68e-13	2.86e-13	1.64e-12
170.117	2.62e-11	2.21e-11		2.53528	4.93e-09	5.67e-11	2.22e-10	1.68e-11			13.6183	1.24e-12	1.37e-13	4.72e-13	2.79e-13	1.6e-12
170.3	2.7e-11	2.21e-11		2.53861	4.93e-09	5.68e-11	2.22e-10	1.64e-11			13.6342	1.24e-12	1.45e-13	4.64e-13	2.89e-13	1.62e-12
170.5	2.61e-11	2.16e-11		2.54167	4.93e-09	5.67e-11	2.23e-10	1.64e-11			13.65	1.23e-12	1.45e-13	4.66e-13	2.88e-13	1.63e-12
170.683	2.62e-11	2.15e-11		2.54472	4.92e-09	5.69e-11	2.23e-10	1.69e-11			13.6653	1.26e-12	1.42e-13	4.65e-13	3.12e-13	1.6e-12
170.883	2.4e-11	2.14e-11		2.54778	4.92e-09	5.69e-11	2.22e-10	1.65e-11			13.6811	1.23e-12	1.4e-13	4.74e-13	2.88e-13	1.6e-12
171.083	2.68e-11	2.08e-11		2.55083	4.93e-09	5.67e-11	2.23e-10	1.67e-11			13.6964	1.23e-12	1.43e-13	4.72e-13	2.94e-13	1.65e-12
171.267	2.58e-11	2.16e-11		2.55417	4.92e-09	5.66e-11	2.22e-10	1.64e-11			13.7122	1.23e-12	1.44e-13	4.71e-13	2.63e-13	1.58e-12
171.467	2.81e-11	2.17e-11		2.55722	4.91e-09	5.63e-11	2.23e-10	1.66e-11			13.7281	1.21e-12	1.41e-13	4.63e-13	3.16e-13	1.59e-12
171.65	2.52e-11	2.18e-11		2.56028	4.92e-09	5.64e-11	2.22e-10	1.65e-11			13.7439	1.21e-12	1.42e-13	4.62e-13	2.74e-13	1.6e-12
171.85	2.46e-11	2.17e-11		2.56333	4.91e-09	5.63e-11	2.24e-10	1.67e-11			13.7597	1.22e-12	1.41e-13	4.6e-13	2.89e-13	1.6e-12
172.05	2.67e-11	2.16e-11		2.56639	4.93e-09	5.61e-11	2.22e-10	1.66e-11			13.7756	1.22e-12	1.45e-13	4.69e-13	3.24e-13	1.59e-12
172.233	2.49e-11	2.24e-11		2.56972	4.93e-09	5.63e-11	2.21e-10	1.66e-11			13.7911	1.21e-12	1.39e-13	4.59e-13	2.79e-13	1.59e-12
172.433	2.63e-11	2.18e-11		2.57278	4.93e-09	5.65e-11	2.22e-10	1.7e-11			13.8069	1.2e-12	1.42e-13	4.67e-13	2.98e-13	1.54e-12
172.617	2.48e-11	2.09e-11		2.57583	4.93e-09	5.63e-11	2.21e-10	1.63e-11			13.8228	1.21e-12	1.39e-13	4.6e-13	2.95e-13	1.6e-12
172.817	2.72e-11	2.08e-11		2.57889	4.92e-09	5.58e-11	2.22e-10	1.62e-11			13.8386	1.21e-12	1.47e-13	4.71e-13	2.88e-13	1.59e-12
173.017	2.57e-11	2.14e-11		2.58194	4.92e-09	5.6e-11	2.21e-10	1.59e-11			13.8544	1.2e-12	1.41e-13	4.66e-13	3e-13	1.57e-12
173.2	2.56e-11	2.18e-11		2.58528	4.92e-09	5.57e-11	2.2e-10	1.65e-11			13.8703	1.22e-12	1.43e-13	4.61e-13	2.96e-13	1.57e-12
173.4	2.61e-11	2.17e-11		2.58833	4.93e-09	5.6e-11	2.21e-10	1.61e-11			13.8861	1.21e-12	1.43e-13	4.72e-13	2.83e-13	1.55e-12
173.583	2.52e-11	2.21e-11		2.59139	4.92e-09	5.58e-11	2.19e-10	1.61e-11			13.9019	1.21e-12	1.42e-13	4.66e-13	3.06e-13	1.55e-12
173.783	2.58e-11	2.15e-11		2.59444	4.92e-09	5.58e-11	2.21e-10	1.59e-11			13.9178	1.18e-12	1.42e-13	4.61e-13	2.78e-13	1.6e-12
173.983	2.53e-11	2.17e-11		2.5975	4.91e-09	5.58e-11	2.19e-10	1.63e-11			13.9336	1.2e-12	1.44e-13	4.6e-13	2.87e-13	1.55e-12
174.167	2.6e-11	2.21e-11		2.60083	4.92e-09	5.58e-11	2.19e-10	1.65e-11			13.9492	1.21e-12	1.46e-13	4.6e-13	3.08e-13	1.61e-12
174.367	2.6e-11	2.22e-11		2.60389	4.93e-09	5.57e-11	2.2e-10	1.64e-11			13.965	1.18e-12	1.38e-13	4.8e-13	2.81e-13	1.6e-12
174.55	2.57e-11	2.2e-11		2.60694	4.93e-09	5.58e-11	2.17e-10	1.65e-11			13.98	1.55e-12	1.96e-12	3.18e-12	2.94e-13	1.56e-12
174.75	2.51e-11	2.14e-11		2.61	4.91e-09	5.54e-11	2.2e-10	1.68e-11			13.9958	1.53e-12	1.87e-12	3.04e-12	2.78e-13	1.62e-12
174.933	2.55e-11	2.16e-11		2.61306	4.92e-09	5.55e-11	2.19e-10	1.64e-11			14.0103	1.52e-12	1.83e-12	2.87e-12	2.77e-13	1.51e-12
175.133	2.51e-11	2.16e-11		2.61611	4.9e-09	5.56e-11	2.2e-10	1.62e-11			14.0242	1.5e-12	1.77e-12	2.22e-11	2.85e-13	1.57e-12
175.333	2.57e-11	2.21e-11		2.61944	4.91e-09	5.56e-11	2.18e-10	1.6e-11			14.0381	1.49e-12	1.43e-12	4.05e-11	2.88e-13	1.57e-12
175.517	2.57e-11	2.21e-11		2.6225	4.92e-09	5.54e-11	2.17e-10	1.6e-11			14.0522	1.45e-12	1.39e-12	3.64e-11	3.26e-13	1.55e-12
175.717	2.56e-11	2.11e-11		2.62556	4.92e-09	5.54e-11	2.17e-10	1.65e-11			14.0664	1.45e-12	1.37e-12	3.32e-11	3.04e-13	1.52e-12
175.9	2.56e-11	2.2e-11		2.62861	4.9e-09	5.54e-11	2.19e-10	1.65e-11			14.0803	1.44e-12	1.37e-12	3.05e-11	3.12e-13	1.57e-12
176.1	2.62e-11	2.19e-11		2.63167	4.91e-09	5.51e-11	2.17e-10	1.65e-11			14.0944	1.45e-12	1.34e-12	2.84e-11	2.77e-13	1.58e-12
176.3	2.65e-11	2.18e-11		2.635	4.91e-09	5.53e-11	2.17e-10	1.6e-11			14.1083	1.42e-12	1.32e-12	2.66e-11	2.85e-13	1.53e-12
176.483	2.6e-11	2.21e-11		2.63806	4.91e-09	5.53e-11	2.17e-10	1.61e-11			14.1225	1.42e-12	1.31e-12	2.5e-11	2.51e-13	1.52e-12
176.683	2.54e-11	2.2e-11		2.64111	4.91e-09	5.51e-11	2.18e-10	1.63e-11			14.1367	1.39e-12	1.28e-12	2.38e-11	2.82e-13	1.55e-12
176.867	2.61e-11	2.21e-11		2.64417	4.92e-09	5.53e-11	2.16e-10	1.65e-11			14.1508	1.4e-12	1.94e-12	2.26e-11	2.52e-13	1.59e-12
177.067	2.51e-11	2.31e-11		2.64722	4.91e-09	5.52e-11	2.17e-10	1.64e-11			14.165	1.39e-12	1.9e-12	2.16e-11	3.05e-13	1.51e-12
177.267	2.46e-11	2.23e-11		2.65056	4.91e-09	5.5e-11	2.16e-10	1.62e-11			14.1792	1.4e-12	1.87e-12	2.07e-11	2.71e-13	1.58e-12
177.45	2.51e-11	2.17e-11		2.65361	4.9e-09	5.51e-11	2.16e-10	1.61e-11			14.1933	1.37e-12	1.83e-12	1.99e-11	2.72e-13	1.56e-12
177.65	2.67e-11	2.26e-11		2.65667	4.89e-09	5.48e-11	2.15e-10	1.64e-11			14.2075	1.37e-12	1.82e-12	1.92e-11	2.88e-13	1.59e-12
177.833	2.43e-11	2.19e-11		2.65972	4.91e-09	5.48e-11	2.17e-10	1.59e-11			14.2217	1.36e-12	1.78e-12	1.86e-11	2.77e-13	1.52e-12
178.033	2.55e-11	2.24e-11		2.66278	4.89e-09	5.49e-11	2.17e-10	1.62e-11			14.2358	1.37e-12	1.77e-12	1.81e-11	2.87e-13	1.55e-12
178.233	2.56e-11	2.31e-11		2.66611	4.92e-09	5.48e-11	2.16e-10	1.62e-11			14.25	1.37e-12	1.77e-12	1.75e-11	2.92e-13	1.53e-12
178.417	2.67e-11	2.35e-11		2.66917	4.9e-09	5.48e-11	2.14e-10	1.62e-11			14.2631	1.36e-12	1.75e-12	1.7e-11	2.88e-13	1.52e-12
178.617	2.51e-11	2.27e-11		2.67222	4.91e-09	5.43e-11	2.16e-10	1.64e-11			14.2761	1.36e-12	1.74e-12	1.66e-11	2.65e-13	1.52e-12
178.8	2.61e-11	2.3e-11		2.67528	4.9e-09	5.47e-11	2.16e-10	1.64e-11			14.2889	1.37e-12	1.73e-12	1.61e-11	2.96e-13	1.48e-12
179	2.57e-11	2.29e-11		2.67833	4.9e-09	5.46e-11	2.16e-10	1.58e-11			14.3011	1.34e-12	1.71e-12	1.58e-11	2.66e-13	1.56e-12
179.2	2.61e-11	2.28e-11		2.68167	4.92e-09	5.44e-11	2.14e-10	1.65e-11			14.3136	1.35e-12	1.69e-12	1.55e-11	3.11e-13	1.56e-12
179.383	2.58e-11	2.28e-11		2.68472	4.91e-09	5.46e-11	2.14e-10	1.6e-11			14.3261	1.33e-12	1.68e-12	1.51e-11	2.9e-13	1.53e-12
179.583	2.58e-11	2.35e-11		2.68778	4.89e-09	5.43e-11	2.14e-10	1.63e-11			14.3383	1.35e-12	1.68e-12	1.48e-11	2.73e-13	1.55e-12
179.767	2.66e-11	2.35e-11		2.69083	4.89e-09	5.42e-11	2.15e-10	1.6e-11			14.3508	1.32e-12	1.68e-12	1.45e-11	2.87e-13	1.54e-12
179.967	2.56e-11	2.28e-11		2.69389	4.9e-09	5.41e-11	2.14e-10	1.65e-11			14.3625	1.32e-12	1.66e-12	1.42e-11	2.85e-13	1.56e-12
180.167	2.48e-11	2.31e-11		2.69722	4.88e-09	5.4e-11	2.15e-10	1.6e-11			14.3753	1.36e-12	1.65e-12	1.4e-11	2.61e-13	1.57e-12
180.35	2.61e-11	2.36e-11		2.70028	4.89e-09	5.42e-11	2.13e-10	1.61e-11			14.3878	1.34e-12	1.65e-12	1.37e-11	2.77e-13	1.54e-12
180.55	2.58e-11	2.28e-11		2.70333	4.89e-09	5.4e-11	2.14e-10	1.61e-11			14.4006	1.35e-12	1.63e-12	1.35e-11	2.74e-13	1.52e-12
180.733	2.53e-11	2.28e-11		2.70639	4.9e-09	5.41e-11	2.14e-10	1.62e-11			14.4133	1.34e-12	1.63e-12	1.34e-11	3.01e-13	1.54e-12
180.933	2.43e-11	2.29e-11		2.70944	4.89e-09	5.41e-11	2.13e-10	1.59e-11			14.4261	1.41e-12	1.61e-12	1.58e-11	2.94e-13	1.48e-12
181.133	2.5e-11	2.41e-11		2.71278	4.89e-09	5.38e-11	2.13e-10	1.58e-11			14.4386	2.56e-12	1.61e-12	3.98e-11	2.8e-13	1.54e-12
181.317	2.68e-11	2.36e-11		2.71583	4.9e-09	5.39e-11	2.13e-10	1.61e-11			14.4514	2.45e-10	1.59e-12	4.24e-11	2.81e-13	1.49e-12
181.517	2.63e-11	2.34e-11		2.71889	4.89e-09	5.39e-11	2.13e-10	1.67e-11			14.4642	2.45e-10	1.59e-12	3.84e-11	2.65e-13	1.54e-12
181.7	2.55e-11	2.32e-11		2.72194	4.9e-09	5.38e-11	2.13e-10	1.59e-11			14.4767	2.57e-09	1.57e-12	3.4e-11	2.87e-13	1.51e-12
181.9	2.52e-11	2.36e-11		2.725	4.9e-09	5.38e-11	2.13e-10	1.61e-11			14.4894	3.98e-09	1.57e-12	2.99e-11	2.77e-13	1.51e-12
182.1	2.68e-11	2.31e-11		2.72833	4.89e-09	5.36e-11	2.14e-10	1.59e-11			14.5022	4.07e-09	1.57e-12	2.69e-11	2.86e-13	1.48e-12
182.283	2.55e-11	2.29e-11		2.73139	4.89e-09	5.38e-11	2.11e-10	1.58e-11			14.515	4.13e-09	1.57e-12	2.47e-11	2.58e-13	1.53e-12
182.483	2.48e-11	2.31e-11		2.73444	4.89e-09	5.34e-11	2.12e-10	1.59e-11			14.5275	4.19e-09	1.56e-12	2.32e-11	2.98e-13	1.52e-12
182.667	2.51e-11	2.33e-11		2.7375	4.89e-09	5.35e-11	2.13e-10	1.59e-11			14.5403	4.25e-09	1.55e-12	2.19e-11	3.1e-13	1.5e-12
182.867	2.54e-11	2.26e-11		2.74056	4.88e-09	5.33e-11	2.11e-10	1.58e-11			14.5531	4.29e-09	1.54e-12	2.1e-11	2.73e-13	1.5e-12
183.05	2.62e-11	2.24e-11		2.74389	4.88e-09	5.33e-11	2.12e-10	1.61e-11			14.5656	4.33e-09	1.54e-12	2.03e-11	2.7e-13	1.52e-12
183.25	2.74e-11	2.28e-11		2.74694	4.88e-09	5.31e-11	2.12e-10	1.61e-11			14.5783	4.38e-09	1.52e-12	1.97e-11	2.57e-13	1.51e-12
183.45	2.47e-11	2.22e-11		2.75	4.88e-09	5.31e-11	2.13e-10	1.6e-11			14.5911	4.4e-09	1.52e-12	1.91e-11	2.8e-13	1.46e-12
183.633	2.59e-11	2.2e-11		2.75306	4.89e-09	5.31e-11	2.11e-10	1.6e-11			14.6039	4.43e-09	1.52e-12	1.87e-11	2.87e-13	1.51e-12
183.833	2.64e-11	2.32e-11		2.75611	4.87e-09	5.32e-11	2.12e-10	1.59e-11			14.6164	4.48e-09	1.51e-12	1.83e-11	2.76e-13	1.53e-12
184.017	2.44e-11	2.28e-11		2.75944	4.89e-09	5.31e-11	2.1e-10	1.59e-11			14.6292	4.5e-09	1.49e-12	1.8e-11	2.76e-13	1.47e-12
184.217	2.47e-11	2.34e-11		2.7625	4.88e-09	5.3e-11	2.12e-10	1.61e-11			14.6419	4.52e-09	1.5e-12	1.77e-11	3.04e-13	1.45e-12
184.417	2.53e-11	2.17e-11		2.76556	4.88e-09	5.29e-11	2.09e-10	1.59e-11			14.6547	4.55e-09	1.49e-12	1.74e-11	2.68e-13	1.45e-12
184.6	2.46e-11	2.24e-11		2.76861	4.87e-09	5.3e-11	2.09e-10	1.59e-11			14.6672	4.57e-09	1.49e-12	1.72e-11	3e-13	1.48e-12
184.8	2.52e-11	2.24e-11		2.77167	4.89e-09	5.26e-11	2.11e-10	1.6e-11			14.68	4.59e-09	1.47e-12	1.7e-11	2.8e-13	1.51e-12
184.983	2.49e-11	2.18e-11		2.775	4.87e-09	5.27e-11	2.11e-10	1.57e-11			14.6928	4.61e-09	1.47e-12	1.68e-11	2.63e-13	1.48e-12
185.183	2.52e-11	2.12e-11		2.77806	4.87e-09	5.26e-11	2.11e-10	1.58e-11			14.7053	4.63e-09	1.47e-12	1.66e-11	2.65e-13	1.53e-12
185.383	2.42e-11	2.14e-11		2.78111	4.87e-09	5.23e-11	2.1e-10	1.56e-11			14.7181	4.66e-09	1.46e-12	1.64e-11	2.8e-13	1.5e-12
185.567	2.56e-11	2.21e-11		2.78417	4.87e-09	5.24e-11	2.09e-10	1.6e-11			14.7308	4.66e-09	1.46e-12	1.63e-11	2.5e-13	1.47e-12
185.767	2.61e-11	2.13e-11		2.78722	4.87e-09	5.23e-11	2.12e-10	1.57e-11			14.7436	4.7e-09	1.46e-12	1.61e-11	2.99e-13	1.44e-12
185.95	2.55e-11	2.07e-11		2.79056	4.88e-09	5.22e-11	2.09e-10	1.55e-11			14.7561	4.7e-09	1.44e-12	1.6e-11	3.02e-13	1.49e-12
186.15	2.48e-11	2.12e-11		2.79361	4.86e-09	5.22e-11	2.09e-10	1.61e-11			14.7686	4.71e-09	1.45e-12	1.58e-11	2.69e-13	1.48e-12
186.35	2.55e-11	2.08e-11		2.79667	4.86e-09	5.21e-11	2.09e-10	1.58e-11			14.7797	4.73e-09	1.45e-12	1.57e-11	2.84e-13	1.52e-12
186.533	2.54e-11	2.14e-11		2.79972	4.88e-09	5.2e-11	2.09e-10	1.58e-11			14.7911	4.73e-09	1.44e-12	1.56e-11	2.63e-13	1.48e-12
186.733	2.62e-11	2.03e-11		2.80278	4.87e-09	5.22e-11	2.09e-10	1.59e-11			14.8036	4.76e-09	1.43e-12	1.54e-11	2.74e-13	1.49e-12
186.917	2.67e-11	2.11e-11		2.80611	4.86e-09	5.18e-11	2.09e-10	1.56e-11			14.8164	4.77e-09	1.43e-12	1.53e-11	2.84e-13	1.47e-12
187.117	2.5e-11	1.98e-11		2.80917	4.88e-09	5.2e-11	2.08e-10	1.6e-11			14.8289	4.76e-09	1.42e-12	1.52e-11	2.97e-13	1.47e-12
187.317	2.69e-11	2.02e-11		2.81222	4.88e-09	5.19e-11	2.09e-10	1.58e-11			14.8417	4.79e-09	1.42e-12	1.51e-11	2.81e-13	1.45e-12
187.5	2.66e-11	1.99e-11		2.81528	4.87e-09	5.17e-11	2.08e-10	1.57e-11			14.8547	4.79e-09	1.42e-12	1.5e-11	2.96e-13	1.48e-12
187.7	2.48e-11	1.98e-11		2.81833	4.87e-09	5.17e-11	2.09e-10	1.58e-11			14.8675	4.79e-09	1.41e-12	1.49e-11	2.8e-13	1.43e-12
187.883	2.62e-11	2.07e-11		2.82167	4.85e-09	5.16e-11	2.07e-10	1.56e-11			14.8806	4.8e-09	1.4e-12	1.48e-11	2.51e-13	1.44e-12
188.083	2.62e-11	1.98e-11		2.82472	4.86e-09	5.16e-11	2.09e-10	1.6e-11			14.8936	4.8e-09	1.4e-12	1.47e-11	2.89e-13	1.46e-12
188.283	2.46e-11	1.92e-11		2.82778	4.86e-09	5.14e-11	2.08e-10	1.6e-11			14.9064	4.81e-09	1.4e-12	1.46e-11	2.99e-13	1.41e-12
188.467	2.54e-11	1.99e-11		2.83083	4.86e-09	5.13e-11	2.08e-10	1.57e-11			14.9194	4.82e-09	1.39e-12	1.45e-11	2.75e-13	1.49e-12
188.667	2.48e-11	1.98e-11		2.83389	4.87e-09	5.14e-11	2.08e-10	1.56e-11			14.9325	4.84e-09	1.39e-12	1.44e-11	2.77e-13	1.46e-12
				2.83722	4.87e-09	5.12e-11	2.08e-10	1.58e-11			14.9456	4.84e-09	1.38e-12	1.43e-11	2.66e-13	1.42e-12
				2.84028	4.85e-09	5.15e-11	2.08e-10	1.56e-11			14.9583	4.84e-09	1.37e-12	1.43e-11	2.88e-13	1.48e-12
				2.84333	4.86e-09	5.1e-11	2.07e-10	1.59e-11			14.9714	4.84e-09	1.37e-12	1.42e-11	2.8e-13	1.46e-12
				2.84639	4.86e-09	5.12e-11	2.08e-10	1.58e-11			14.9844	4.86e-09	1.37e-12	1.41e-11	2.69e-13	1.42e-12
				2.84944	4.85e-09	5.1e-11	2.07e-10	1.56e-11			14.9964	4.86e-09	1.35e-12	1.4e-11	2.58e-13	1.42e-12
				2.85278	4.85e-09	5.1e-11	2.06e-10	1.58e-11			15.0094	4.86e-09	1.35e-12	1.4e-11	2.91e-13	1.46e-12
				2.85583	4.86e-09	5.07e-11	2.06e-10	1.58e-11			15.0225	4.86e-09	1.36e-12	1.39e-11	2.8e-13	1.43e-12
				2.85889	4.86e-09	5.08e-11	2.07e-10	1.56e-11			15.0353	4.85e-09	1.35e-12	1.38e-11	2.51e-13	1.45e-12
				2.86194	4.85e-09	5.08e-11	2.06e-10	1.57e-11			15.0483	4.87e-09	1.35e-12	1.38e-11	2.73e-13	1.42e-12
				2.865	4.84e-09	5.08e-11	2.07e-10	1.55e-11			15.0614	4.87e-09	1.35e-12	1.37e-11	2.5e-13	1.46e-12
				2.86833	4.85e-09	5.07e-11	2.07e-10	1.55e-11			15.0742	4.87e-09	1.34e-12	1.36e-11	2.99e-13	1.45e-12
				2.87139	4.86e-09	5.06e-11	2.06e-10	1.58e-11			15.0872	4.87e-09	1.34e-12	1.35e-11	2.82e-13	1.46e-12
				2.87444	4.85e-09	5.05e-11	2.05e-10	1.55e-11			15.1003	4.88e-09	1.33e-12	1.35e-11	2.62e-13	1.45e-12
				2.8775	4.85e-09	5.04e-11	2.07e-10	1.56e-11			15.1131	4.88e-09	1.34e-12	1.35e-11	2.86e-13	1.44e-12
				2.88056	4.86e-09	5.03e-11	2.06e-10	1.56e-11			15.1261	4.87e-09	1.33e-12	1.34e-11	2.64e-13	1.45e-12
				2.88389	4.85e-09	5.03e-11	2.05e-10	1.59e-11			15.1392	4.87e-09	1.33e-12	1.33e-11	2.72e-13	1.44e-12
				2.88694	4.85e-09	5.01e-11	2.04e-10	1.6e-11			15.1519	4.88e-09	1.31e-12	1.33e-11	2.93e-13	1.47e-12
				2.89	4.85e-09	5e-11	2.05e-10	1.57e-11			15.165	4.87e-09	1.32e-12	1.32e-11	2.88e-13	1.39e-12
				2.89306	4.85e-09	4.99e-11	2.05e-10	1.58e-11			15.1781	4.89e-09	1.32e-12	1.32e-11	2.68e-13	1.42e-12
				2.89611	4.85e-09	4.98e-11	2.05e-10	1.57e-11			15.1911	4.89e-09	1.31e-12	1.31e-11	3e-13	1.45e-12
				2.89944	4.85e-09	4.99e-11	2.05e-10	1.54e-11			15.2039	4.88e-09	1.31e-12	1.31e-11	2.82e-13	1.39e-12
				2.9025	4.85e-09	4.97e-11	2.04e-10	1.56e-11			15.2169	4.88e-09	1.32e-12	1.3e-11	2.55e-13	1.4e-12
				2.90556	4.85e-09	5e-11	2.03e-10	1.61e-11			15.23	4.88e-09	1.31e-12	1.29e-11	2.75e-13	1.44e-12
				2.90861	4.85e-09	5e-11	2.04e-10	1.52e-11			15.2431	4.87e-09	1.3e-12	1.29e-11	2.86e-13	1.43e-12
				2.91167	4.84e-09	4.99e-11	2.04e-10	1.57e-11			15.2561	4.88e-09	1.3e-12	1.29e-11	2.89e-13	1.41e-12
				2.91472	4.84e-09	5e-11	2.04e-10	1.59e-11			15.2692	4.89e-09	1.28e-12	1.28e-11	2.88e-13	1.44e-12
				2.91806	4.84e-09	4.98e-11	2.03e-10	1.58e-11			15.2819	4.88e-09	1.3e-12	1.27e-11	3.01e-13	1.41e-12
				2.92111	4.83e-09	5e-11	2.03e-10	1.57e-11			15.295	4.89e-09	1.29e-12	1.27e-11	2.6e-13	1.43e-12
				2.92417	4.84e-09	5.01e-11	2.04e-10	1.57e-11			15.3081	4.88e-09	1.29e-12	1.27e-11	2.58e-13	1.42e-12
				2.92722	4.83e-09	5e-11	2.03e-10	1.54e-11			15.3211	4.88e-09	1.28e-12	1.26e-11	2.59e-13	1.38e-12
				2.93028	4.85e-09	5e-11	2.02e-10	1.6e-11			15.3336	4.89e-09	1.28e-12	1.26e-11	2.75e-13	1.45e-12
				2.93361	4.84e-09	4.97e-11	2.04e-10	1.56e-11			15.3467	4.86e-09	1.28e-12	1.25e-11	2.45e-13	1.42e-12
				2.93667	4.83e-09	4.97e-11	2.02e-10	1.54e-11			15.3597	4.86e-09	1.27e-12	1.25e-11	2.95e-13	1.4e-12
				2.93972	4.85e-09	4.92e-11	2.03e-10	1.54e-11			15.3725	4.87e-09	1.27e-12	1.24e-11	2.69e-13	1.43e-12
				2.94278	4.84e-09	4.95e-11	2.02e-10	1.55e-11			15.3856	4.87e-09	1.27e-12	1.24e-11	2.4e-13	1.39e-12
				2.94583	4.84e-09	4.94e-11	2.02e-10	1.58e-11			15.3986	4.86e-09	1.26e-12	1.24e-11	2.72e-13	1.43e-12
				2.94917	4.85e-09	4.94e-11	2.02e-10	1.55e-11			15.4117	4.87e-09	1.27e-12	1.23e-11	2.87e-13	1.4e-12
				2.95222	4.84e-09	4.91e-11	2.01e-10	1.57e-11			15.4247	4.88e-09	1.26e-12	1.22e-11	3e-13	1.43e-12
				2.95528	4.83e-09	4.92e-11	2.02e-10	1.56e-11			15.4378	4.86e-09	1.27e-12	1.22e-11	3.05e-13	1.44e-12
				2.95833	4.83e-09	4.89e-11	2.01e-10	1.53e-11			15.4506	4.86e-09	1.26e-12	1.22e-11	3.47e-12	4.99e-12
				2.96139	4.83e-09	4.9e-11	2.01e-10	1.56e-11			15.4636	4.85e-09	1.26e-12	1.22e-11	1.09e-11	8.7e-12
				2.96472	4.83e-09	4.87e-11	2.01e-10	1.55e-11			15.4767	4.87e-09	1.25e-12	1.21e-11	1.09e-11	1.8e-11
				2.96778	4.84e-09	4.87e-11	2.02e-10	1.55e-11			15.4897	4.87e-09	1.25e-12	1.21e-11	6.66e-12	1.44e-11
				2.97083	4.82e-09	4.86e-11	2e-10	1.52e-11			15.5028	4.86e-09	1.25e-12	1.2e-11	4.25e-12	1.19e-11
				2.97389	4.83e-09	4.87e-11	2e-10	1.54e-11			15.5158	4.87e-09	1.25e-12	1.2e-11	3.3e-12	1.04e-11
				2.97694	4.84e-09	4.82e-11	2e-10	1.56e-11			15.5289	4.85e-09	1.24e-12	1.2e-11	2.86e-12	9.25e-12
				2.98028	4.83e-09	4.83e-11	1.99e-10	1.58e-11			15.5417	4.84e-09	1.24e-12	1.19e-11	2.59e-12	8.39e-12
				2.98333	4.83e-09	4.86e-11	1.99e-10	1.56e-11			15.5547	4.85e-09	1.24e-12	1.19e-11	2.39e-12	7.71e-12
				2.98639	4.83e-09	4.8e-11	2e-10	1.54e-11			15.5678	4.85e-09	1.24e-12	1.19e-11	2.27e-12	7.27e-12
				2.98944	4.83e-09	4.82e-11	1.99e-10	1.55e-11			15.5808	4.85e-09	1.24e-12	1.18e-11	2.19e-12	6.82e-12
				2.9925	4.83e-09	4.81e-11	1.98e-10	1.54e-11			15.5939	4.84e-09	1.24e-12	1.18e-11	2.06e-12	6.53e-12
				2.99583	4.83e-09	4.82e-11	1.98e-10	1.53e-11			15.6069	4.84e-09	1.24e-12	1.18e-11	2.06e-12	6.21e-12
				2.99889	4.82e-09	4.82e-11	1.98e-10	1.57e-11			15.6197	4.84e-09	1.23e-12	1.17e-11	2e-12	6.1e-12
				3.00194	4.82e-09	4.81e-11	1.98e-10	1.52e-11			15.6328	4.83e-09	1.23e-12	1.17e-11	1.95e-12	5.82e-12
				3.005	4.82e-09	4.79e-11	1.99e-10	1.56e-11			15.6458	4.86e-09	1.24e-12	1.17e-11	1.91e-12	5.64e-12
				3.00806	4.84e-09	4.8e-11	1.98e-10	1.52e-11			15.6589	4.85e-09	1.23e-12	1.17e-11	1.88e-12	5.6e-12
				3.01139	4.81e-09	4.81e-11	1.96e-10	1.52e-11			15.6719	4.81e-09	1.23e-12	1.16e-11	1.79e-12	5.39e-12
				3.01444	4.82e-09	4.82e-11	1.97e-10	1.54e-11			15.685	4.83e-09	1.22e-12	1.16e-11	1.87e-12	5.19e-12
				3.0175	4.83e-09	4.81e-11	1.98e-10	1.54e-11			15.6978	4.83e-09	1.22e-12	1.16e-11	1.08e-11	8.7e-12
				3.02056	4.82e-09	4.81e-11	1.96e-10	1.54e-11			15.7108	4.83e-09	1.22e-12	1.15e-11	1.9e-10	7.22e-11
				3.02361	4.82e-09	4.79e-11	1.96e-10	1.56e-11			15.7239	4.82e-09	1.21e-12	1.15e-11	1.01e-10	7.59e-11
				3.02694	4.81e-09	4.78e-11	1.97e-10	1.53e-11			15.7369	4.82e-09	1.21e-12	1.15e-11	6e-11	7.55e-11
				3.03	4.81e-09	4.8e-11	1.97e-10	1.51e-11			15.75	4.82e-09	1.2e-12	1.14e-11	3.48e-11	7.11e-11
				3.03306	4.83e-09	4.8e-11	1.97e-10	1.51e-11			15.7631	4.82e-09	1.22e-12	1.14e-11	2.06e-11	6.33e-11
				3.03611	4.82e-09	4.66e-11	1.95e-10	1.51e-11			15.7761	4.83e-09	1.2e-12	1.14e-11	1.35e-11	5.43e-11
				3.03917	4.83e-09	4.77e-11	1.96e-10	1.54e-11			15.7889	4.81e-09	1.2e-12	1.14e-11	9.77e-12	4.68e-11
				3.0425	4.82e-09	4.79e-11	1.97e-10	1.57e-11			15.8019	4.81e-09	1.2e-12	1.13e-11	7.83e-12	4.08e-11
				3.04556	4.81e-09	4.77e-11	1.96e-10	1.55e-11			15.815	4.81e-09	1.2e-12	1.13e-11	6.85e-12	3.63e-11
				3.04861	4.82e-09	4.8e-11	1.95e-10	1.58e-11			15.8281	4.8e-09	1.2e-12	1.13e-11	6.12e-12	3.3e-11
				3.05167	4.82e-09	4.9e-11	1.96e-10	1.51e-11			15.8411	4.81e-09	1.2e-12	1.13e-11	5.68e-12	2.99e-11
				3.05472	4.83e-09	4.94e-11	1.96e-10	1.58e-11			15.8542	4.8e-09	1.2e-12	1.13e-11	5.28e-12	2.76e-11
				3.05806	4.81e-09	4.88e-11	1.94e-10	1.52e-11			15.8669	4.8e-09	1.19e-12	1.12e-11	5.1e-12	2.55e-11
				3.06111	4.82e-09	4.82e-11	1.95e-10	1.52e-11			15.88	4.8e-09	1.19e-12	1.12e-11	4.92e-12	2.41e-11
				3.06417	4.82e-09	4.79e-11	1.96e-10	1.56e-11			15.8931	4.81e-09	1.19e-12	1.12e-11	4.6e-12	2.26e-11
				3.06722	4.81e-09	4.73e-11	1.96e-10	1.55e-11			15.9061	4.8e-09	1.19e-12	1.12e-11	4.46e-12	2.17e-11
				3.07028	4.81e-09	4.74e-11	1.94e-10	1.53e-11			15.9192	4.8e-09	1.19e-12	1.11e-11	4.37e-12	2.05e-11
				3.07361	4.81e-09	4.73e-11	1.96e-10	1.56e-11			15.9322	4.79e-09	1.19e-12	1.11e-11	4.29e-12	1.97e-11
				3.07667	4.82e-09	4.72e-11	1.95e-10	1.54e-11			15.9453	4.8e-09	1.18e-12	1.11e-11	4.17e-12	1.91e-11
				3.07972	4.81e-09	4.73e-11	1.94e-10	1.52e-11			15.9581	4.81e-09	1.17e-12	1.1e-11	4.11e-12	1.83e-11
				3.08278	4.83e-09	4.73e-11	1.95e-10	1.54e-11			15.9711	4.8e-09	1.17e-12	1.1e-11	4e-12	1.78e-11
				3.08583	4.81e-09	4.75e-11	1.94e-10	1.54e-11			15.9842	4.79e-09	1.18e-12	1.1e-11	3.99e-12	1.73e-11
				3.08917	4.82e-09	4.74e-11	1.94e-10	1.54e-11			15.9972	4.8e-09	1.18e-12	1.1e-11	3.94e-12	1.69e-11
				3.09222	4.81e-09	4.72e-11	1.93e-10	1.55e-11			16.0103	4.81e-09	1.17e-12	1.1e-11	3.74e-12	1.65e-11
				3.09528	4.8e-09	4.72e-11	1.93e-10	1.55e-11			16.0233	4.8e-09	1.17e-12	1.1e-11	3.79e-12	1.6e-11
				3.09833	4.79e-09	4.74e-11	1.94e-10	1.55e-11			16.0361	4.81e-09	1.17e-12	1.1e-11	3.71e-12	1.57e-11
				3.10139	4.81e-09	4.72e-11	1.93e-10	1.52e-11			16.0492	4.81e-09	1.17e-12	1.09e-11	3.71e-12	1.54e-11
				3.10472	4.81e-09	4.71e-11	1.94e-10	1.55e-11			16.0622	4.81e-09	1.16e-12	1.09e-11	3.68e-12	1.51e-11
				3.10778	4.8e-09	4.72e-11	1.93e-10	1.52e-11			16.0753	4.78e-09	1.16e-12	1.09e-11	3.56e-12	1.49e-11
				3.11083	4.8e-09	4.72e-11	1.93e-10	1.55e-11			16.0883	4.78e-09	1.17e-12	1.09e-11	3.52e-12	1.45e-11
				3.11389	4.8e-09	4.72e-11	1.93e-10	1.54e-11			16.1014	4.78e-09	1.16e-12	1.09e-11	3.58e-12	1.44e-11
				3.11694	4.8e-09	4.7e-11	1.93e-10	1.56e-11			16.1142	4.78e-09	1.16e-12	1.08e-11	3.47e-12	1.39e-11
				3.12028	4.8e-09	4.72e-11	1.92e-10	1.52e-11			16.1272	4.78e-09	1.17e-12	1.08e-11	3.39e-12	1.38e-11
				3.12333	4.81e-09	4.71e-11	1.93e-10	1.53e-11			16.1403	4.78e-09	1.16e-12	1.08e-11	3.44e-12	1.37e-11
				3.12639	4.79e-09	4.7e-11	1.92e-10	1.5e-11			16.1533	4.76e-09	1.16e-12	1.08e-11	3.38e-12	1.35e-11
				3.12944	4.8e-09	4.72e-11	1.93e-10	1.5e-11			16.1664	4.75e-09	1.16e-12	1.08e-11	3.34e-12	1.33e-11
				3.1325	4.8e-09	4.71e-11	1.92e-10	1.53e-11			16.1794	4.76e-09	1.14e-12	1.07e-11	3.29e-12	1.31e-11
				3.13583	4.8e-09	4.7e-11	1.92e-10	1.51e-11			16.1925	4.76e-09	1.15e-12	1.07e-11	3.27e-12	1.29e-11
				3.13889	4.81e-09	4.7e-11	1.92e-10	1.53e-11			16.2053	4.76e-09	1.15e-12	1.07e-11	1.09e-11	2.06e-11
				3.14194	4.8e-09	4.68e-11	1.92e-10	1.54e-11			16.2183	4.75e-09	1.15e-12	1.06e-11	4.8e-12	3.67e-11
				3.145	4.79e-09	4.69e-11	1.91e-10	1.53e-11			16.2314	4.76e-09	1.15e-12	1.07e-11	2.56e-12	3.67e-11
				3.14806	4.79e-09	4.69e-11	1.91e-10	1.5e-11			16.2444	4.75e-09	1.14e-12	1.06e-11	2.35e-12	3.33e-11
				3.15139	4.78e-09	4.69e-11	1.91e-10	1.54e-11			16.2575	4.74e-09	1.14e-12	1.06e-11	2.18e-12	2.99e-11
				3.15444	4.79e-09	4.68e-11	1.92e-10	1.5e-11			16.2706	4.75e-09	1.14e-12	1.06e-11	2.13e-12	2.69e-11
				3.1575	4.79e-09	4.66e-11	1.91e-10	1.53e-11			16.2833	4.74e-09	1.14e-12	1.05e-11	1.94e-12	2.47e-11
				3.16056	4.78e-09	4.67e-11	1.91e-10	1.54e-11			16.2964	4.75e-09	1.15e-12	1.05e-11	1.95e-12	2.29e-11
				3.16361	4.78e-09	4.67e-11	1.91e-10	1.5e-11			16.3094	4.73e-09	1.14e-12	1.05e-11	1.85e-12	2.19e-11
				3.16694	4.79e-09	4.66e-11	1.91e-10	1.52e-11			16.3225	4.73e-09	1.14e-12	1.05e-11	1.93e-12	2.07e-11
				3.17	4.78e-09	4.67e-11	1.9e-10	1.53e-11			16.3347	4.74e-09	1.13e-12	1.05e-11	1.88e-12	2.02e-11
				3.17306	4.79e-09	4.68e-11	1.92e-10	1.54e-11			16.3475	4.74e-09	1.13e-12	1.05e-11	1.85e-12	1.95e-11
				3.17611	4.79e-09	4.67e-11	1.91e-10	1.51e-11			16.3606	4.74e-09	1.13e-12	1.04e-11	1.84e-12	1.91e-11
				3.17917	4.78e-09	4.68e-11	1.9e-10	1.52e-11			16.3736	4.71e-09	1.13e-12	1.04e-11	1.79e-12	1.88e-11
				3.1825	4.79e-09	4.66e-11	1.91e-10	1.54e-11			16.3867	4.72e-09	1.13e-12	1.04e-11	1.86e-12	1.85e-11
				3.18556	4.79e-09	4.67e-11	1.9e-10	1.54e-11			16.3997	4.74e-09	1.13e-12	1.04e-11	1.85e-12	1.82e-11
				3.18861	4.8e-09	4.69e-11	1.89e-10	1.53e-11			16.4128	4.73e-09	1.11e-12	1.04e-11	1.9e-12	1.81e-11
				3.19167	4.77e-09	4.66e-11	1.9e-10	1.52e-11			16.4258	4.72e-09	1.13e-12	1.03e-11	1.91e-12	1.79e-11
				3.19472	4.78e-09	4.67e-11	1.9e-10	1.51e-11			16.4386	4.72e-09	1.12e-12	1.04e-11	1.95e-12	1.77e-11
				3.19806	4.79e-09	4.63e-11	1.92e-10	1.53e-11			16.4517	4.72e-09	1.12e-12	1.03e-11	1.95e-12	1.76e-11
				3.20111	4.78e-09	4.63e-11	1.89e-10	1.55e-11			16.4647	4.71e-09	1.12e-12	1.03e-11	1.91e-12	1.73e-11
				3.20417	4.78e-09	4.63e-11	1.89e-10	1.51e-11			16.4778	4.71e-09	1.13e-12	1.03e-11	1.9e-12	1.72e-11
				3.20722	4.78e-09	4.64e-11	1.89e-10	1.51e-11			16.4908	4.72e-09	1.12e-12	1.03e-11	1.93e-12	1.72e-11
				3.21028	4.79e-09	4.66e-11	1.89e-10	1.53e-11			16.5039	4.71e-09	1.12e-12	1.03e-11	1.97e-12	1.7e-11
				3.21333	4.78e-09	4.63e-11	1.88e-10	1.54e-11			16.5167	4.7e-09	1.12e-12	1.02e-11	1.9e-12	1.7e-11
				3.21667	4.78e-09	4.65e-11	1.89e-10	1.5e-11			16.5297	4.74e-09	1.12e-12	1.02e-11	1.98e-12	1.68e-11
				3.21972	4.77e-09	4.63e-11	1.89e-10	1.5e-11			16.5428	4.72e-09	1.13e-12	1.02e-11	1.97e-12	1.67e-11
				3.22278	4.76e-09	4.63e-11	1.9e-10	1.48e-11			16.5558	4.72e-09	1.11e-12	1.02e-11	2e-12	1.66e-11
				3.22583	4.76e-09	4.6e-11	1.89e-10	1.51e-11			16.57	4.71e-09	1.11e-12	1.02e-11	1.92e-12	1.66e-11
				3.22889	4.75e-09	4.62e-11	1.88e-10	1.53e-11			16.5839	4.71e-09	1.12e-12	1.02e-11	1.91e-12	1.64e-11
				3.23222	4.76e-09	4.64e-11	1.88e-10	1.53e-11			16.5981	4.72e-09	1.12e-12	1.02e-11	1.91e-12	1.63e-11
				3.23528	4.76e-09	4.61e-11	1.89e-10	1.52e-11			16.6119	4.7e-09	1.11e-12	1.02e-11	1.98e-12	1.63e-11
				3.23833	4.77e-09	4.61e-11	1.89e-10	1.51e-11			16.6261	4.7e-09	1.11e-12	1.01e-11	1.96e-12	1.62e-11
				3.24139	4.76e-09	4.6e-11	1.87e-10	1.54e-11			16.6403	4.71e-09	1.11e-12	1.01e-11	1.94e-12	1.62e-11
				3.24444	4.77e-09	4.6e-11	1.88e-10	1.52e-11			16.6542	4.69e-09	1.11e-12	1.01e-11	1.94e-12	1.6e-11
				3.24778	4.76e-09	4.61e-11	1.88e-10	1.46e-11			16.6683	4.7e-09	1.11e-12	1.01e-11	1.98e-12	1.59e-11
				3.25083	4.78e-09	4.61e-11	1.88e-10	1.49e-11			16.6822	4.69e-09	1.11e-12	1.01e-11	2e-12	1.59e-11
				3.25389	4.78e-09	4.57e-11	1.87e-10	1.53e-11			16.6964	4.7e-09	1.11e-12	1.01e-11	1.9e-12	1.58e-11
				3.25694	4.77e-09	4.6e-11	1.87e-10	1.51e-11			16.7103	4.71e-09	1.1e-12	1.01e-11	1.9e-12	1.57e-11
				3.26	4.77e-09	4.6e-11	1.87e-10	1.52e-11			16.7244	4.7e-09	1.1e-12	1e-11	1.94e-12	1.57e-11
				3.26333	4.77e-09	4.59e-11	1.88e-10	1.51e-11			16.7386	4.69e-09	1.1e-12	1e-11	1.96e-12	1.56e-11
				3.26639	4.77e-09	4.6e-11	1.86e-10	1.54e-11			16.7525	4.7e-09	1.11e-12	1e-11	1.96e-12	1.55e-11
				3.26944	4.76e-09	4.58e-11	1.88e-10	1.47e-11			16.7667	4.69e-09	1.1e-12	1e-11	1.96e-12	1.55e-11
				3.2725	4.77e-09	4.59e-11	1.86e-10	1.5e-11			16.7806	4.69e-09	1.1e-12	9.99e-12	1.93e-12	1.54e-11
				3.27556	4.77e-09	4.59e-11	1.87e-10	1.51e-11			16.7947	4.69e-09	1.1e-12	9.99e-12	1.93e-12	1.52e-11
				3.27889	4.77e-09	4.58e-11	1.88e-10	1.51e-11			16.8089	4.7e-09	1.11e-12	9.96e-12	1.9e-12	1.52e-11
				3.28194	4.77e-09	4.54e-11	1.88e-10	1.53e-11			16.8228	4.68e-09	1.1e-12	9.92e-12	1.89e-12	1.52e-11
				3.285	4.76e-09	4.57e-11	1.86e-10	1.48e-11			16.8369	4.68e-09	1.09e-12	9.96e-12	1.93e-12	1.52e-11
				3.28806	4.76e-09	4.57e-11	1.86e-10	1.47e-11			16.8508	4.7e-09	1.09e-12	9.93e-12	1.89e-12	1.51e-11
				3.29111	4.76e-09	4.55e-11	1.87e-10	1.52e-11			16.865	4.67e-09	1.1e-12	9.9e-12	1.84e-12	1.5e-11
				3.29444	4.76e-09	4.56e-11	1.86e-10	1.5e-11			16.8792	4.69e-09	1.1e-12	9.9e-12	1.87e-12	1.5e-11
				3.2975	4.75e-09	4.57e-11	1.86e-10	1.47e-11			16.8931	4.68e-09	1.09e-12	9.9e-12	1.86e-12	1.49e-11
				3.30056	4.77e-09	4.57e-11	1.86e-10	1.52e-11			16.9072	4.67e-09	1.08e-12	9.87e-12	1.86e-12	1.48e-11
				3.30361	4.77e-09	4.55e-11	1.85e-10	1.47e-11			16.9211	4.68e-09	1.09e-12	9.86e-12	1.84e-12	1.48e-11
				3.30667	4.76e-09	4.54e-11	1.86e-10	1.46e-11			16.9353	4.67e-09	1.11e-12	9.84e-12	1.84e-12	1.48e-11
				3.31	4.77e-09	4.54e-11	1.85e-10	1.5e-11			16.9494	4.66e-09	8.56e-13	9.85e-12	1.81e-12	1.47e-11
				3.31306	4.77e-09	4.53e-11	1.85e-10	1.51e-11			16.9633	4.67e-09	6.46e-13	9.79e-12	1.83e-12	1.46e-11
				3.31611	4.76e-09	4.56e-11	1.85e-10	1.45e-11			16.9775	4.65e-09	5.51e-13	9.83e-12	1.84e-12	1.44e-11
				3.31917	4.77e-09	4.53e-11	1.85e-10	1.45e-11			16.9914	4.67e-09	4.77e-13	9.78e-12	1.82e-12	1.45e-11
				3.32222	4.75e-09	4.53e-11	1.85e-10	1.5e-11			17.0056	4.67e-09	4.47e-13	9.76e-12	1.8e-12	1.45e-11
				3.32556	4.76e-09	4.55e-11	1.86e-10	1.5e-11			17.0197	4.66e-09	4.07e-13	9.79e-12	1.83e-12	1.44e-11
				3.32861	4.75e-09	4.54e-11	1.86e-10	1.48e-11			17.0336	4.66e-09	3.87e-13	9.78e-12	1.83e-12	1.43e-11
				3.33167	4.76e-09	4.53e-11	1.85e-10	1.49e-11			17.0478	4.67e-09	3.68e-13	9.77e-12	1.73e-12	1.43e-11
				3.33472	4.76e-09	4.52e-11	1.85e-10	1.5e-11			17.0617	4.67e-09	3.52e-13	9.76e-12	1.77e-12	1.43e-11
				3.33778	4.75e-09	4.52e-11	1.85e-10	1.51e-11			17.0758	4.67e-09	3.43e-13	9.73e-12	1.75e-12	1.42e-11
				3.34111	4.76e-09	4.51e-11	1.85e-10	1.47e-11			17.0897	4.66e-09	3.29e-13	9.7e-12	1.76e-12	1.42e-11
				3.34417	4.77e-09	4.51e-11	1.85e-10	1.47e-11			17.1039	4.65e-09	3.16e-13	9.68e-12	1.75e-12	1.4e-11
				3.34722	4.75e-09	4.51e-11	1.84e-10	1.49e-11			17.1181	4.65e-09	3.04e-13	9.68e-12	1.78e-12	1.4e-11
				3.35028	4.75e-09	4.5e-11	1.85e-10	1.48e-11			17.1319	4.67e-09	2.98e-13	9.68e-12	1.75e-12	1.41e-11
				3.35333	4.75e-09	4.51e-11	1.84e-10	1.45e-11			17.1461	4.65e-09	2.89e-13	9.69e-12	1.79e-12	1.39e-11
				3.35667	4.75e-09	4.5e-11	1.84e-10	1.49e-11			17.16	4.66e-09	2.78e-13	9.7e-12	1.71e-12	1.4e-11
				3.35972	4.76e-09	4.5e-11	1.85e-10	1.46e-11			17.1742	4.65e-09	2.78e-13	9.67e-12	1.72e-12	1.39e-11
				3.36278	4.76e-09	4.5e-11	1.84e-10	1.51e-11			17.1883	4.67e-09	2.72e-13	9.65e-12	1.77e-12	1.39e-11
				3.36583	4.75e-09	4.49e-11	1.85e-10	1.48e-11			17.2022	4.64e-09	2.59e-13	9.62e-12	1.74e-12	1.38e-11
				3.36889	4.76e-09	4.47e-11	1.83e-10	1.5e-11			17.2164	4.66e-09	2.58e-13	9.61e-12	1.69e-12	1.38e-11
				3.37222	4.75e-09	4.46e-11	1.85e-10	1.47e-11			17.2303	4.64e-09	2.52e-13	9.63e-12	1.73e-12	1.37e-11
				3.37528	4.75e-09	4.47e-11	1.83e-10	1.52e-11			17.2444	4.65e-09	2.45e-13	9.6e-12	1.72e-12	1.36e-11
				3.37833	4.74e-09	4.46e-11	1.85e-10	1.47e-11			17.2586	4.65e-09	2.48e-13	9.62e-12	1.71e-12	1.37e-11
				3.38139	4.74e-09	4.46e-11	1.83e-10	1.48e-11			17.2725	4.64e-09	2.42e-13	9.6e-12	1.7e-12	1.36e-11
				3.38444	4.74e-09	4.47e-11	1.82e-10	1.45e-11			17.2867	4.64e-09	2.36e-13	9.6e-12	1.7e-12	1.36e-11
				3.38778	4.75e-09	4.44e-11	1.84e-10	1.5e-11			17.3006	4.63e-09	2.34e-13	9.62e-12	1.71e-12	1.36e-11
				3.39083	4.75e-09	4.46e-11	1.83e-10	1.49e-11			17.3147	4.63e-09	2.29e-13	9.58e-12	1.67e-12	1.35e-11
				3.39389	4.74e-09	4.45e-11	1.83e-10	1.49e-11			17.3289	4.64e-09	2.23e-13	9.58e-12	1.65e-12	1.36e-11
				3.39694	4.73e-09	4.45e-11	1.82e-10	1.5e-11			17.3428	4.64e-09	2.22e-13	9.56e-12	1.68e-12	1.35e-11
				3.4	4.74e-09	4.45e-11	1.84e-10	1.49e-11			17.3561	4.64e-09	2.19e-13	9.54e-12	1.7e-12	1.34e-11
				3.40333	4.74e-09	4.44e-11	1.83e-10	1.48e-11			17.37	4.63e-09	2.19e-13	9.56e-12	1.73e-12	1.33e-11
				3.40639	4.74e-09	4.42e-11	1.82e-10	1.43e-11			17.3842	4.63e-09	2.14e-13	9.73e-12	1.68e-12	1.33e-11
				3.40944	4.75e-09	4.44e-11	1.81e-10	1.45e-11			17.3981	4.62e-09	2.12e-13	8.63e-12	1.62e-12	1.33e-11
				3.4125	4.76e-09	4.42e-11	1.83e-10	1.48e-11			17.4122	1.7e-09	2.1e-13	5.64e-12	1.65e-12	1.32e-11
				3.41556	4.74e-09	4.42e-11	1.82e-10	1.49e-11			17.4264	2.26e-10	2.06e-13	4e-12	1.6e-12	1.32e-11
				3.41889	4.74e-09	4.41e-11	1.81e-10	1.47e-11			17.4403	4.2e-11	2.06e-13	3.19e-12	1.65e-12	1.33e-11
				3.42194	4.75e-09	4.43e-11	1.82e-10	1.46e-11			17.4544	1.56e-11	2.01e-13	2.7e-12	1.58e-12	1.32e-11
				3.425	4.76e-09	4.42e-11	1.81e-10	1.45e-11			17.4683	1.08e-11	1.98e-13	2.34e-12	1.62e-12	1.31e-11
				3.42806	4.73e-09	4.43e-11	1.81e-10	1.46e-11			17.4825	8.79e-12	2.05e-13	2.1e-12	1.62e-12	1.32e-11
				3.43111	4.73e-09	4.43e-11	1.82e-10	1.48e-11			17.4967	7.46e-12	2e-13	1.92e-12	1.59e-12	1.31e-11
				3.43444	4.74e-09	4.4e-11	1.82e-10	1.45e-11			17.5106	6.49e-12	1.93e-13	1.75e-12	1.61e-12	1.31e-11
				3.4375	4.74e-09	4.39e-11	1.81e-10	1.45e-11			17.5247	5.76e-12	1.91e-13	1.62e-12	1.56e-12	1.3e-11
				3.44056	4.73e-09	4.41e-11	1.82e-10	1.46e-11			17.5386	5.24e-12	1.89e-13	1.52e-12	1.58e-12	1.3e-11
				3.44361	4.73e-09	4.38e-11	1.82e-10	1.46e-11			17.5528	4.84e-12	1.9e-13	1.4e-12	1.53e-12	1.3e-11
				3.44667	4.74e-09	4.37e-11	1.82e-10	1.44e-11			17.5669	4.5e-12	1.9e-13	1.34e-12	1.56e-12	1.29e-11
				3.45	4.73e-09	4.37e-11	1.81e-10	1.42e-11			17.5808	4.15e-12	1.86e-13	1.27e-12	1.57e-12	1.3e-11
				3.45306	4.72e-09	4.38e-11	1.8e-10	1.5e-11			17.595	3.97e-12	1.85e-13	1.21e-12	1.6e-12	1.29e-11
				3.45611	4.74e-09	4.38e-11	1.82e-10	1.48e-11			17.6089	3.8e-12	1.84e-13	1.16e-12	1.57e-12	1.29e-11
				3.45917	4.71e-09	4.37e-11	1.81e-10	1.51e-11			17.6231	3.63e-12	1.82e-13	1.12e-12	1.56e-12	1.28e-11
				3.46222	4.72e-09	4.36e-11	1.81e-10	1.44e-11			17.6369	3.47e-12	1.81e-13	1.07e-12	1.54e-12	1.27e-11
				3.46556	4.73e-09	4.37e-11	1.81e-10	1.46e-11			17.6511	3.35e-12	1.85e-13	1.02e-12	1.58e-12	1.28e-11
				3.46861	4.73e-09	4.36e-11	1.8e-10	1.47e-11			17.6653	3.21e-12	1.78e-13	9.84e-13	1.51e-12	1.27e-11
				3.47167	4.74e-09	4.36e-11	1.81e-10	1.42e-11			17.6792	3.14e-12	1.67e-13	9.57e-13	1.58e-12	1.27e-11
				3.47472	4.74e-09	4.35e-11	1.8e-10	1.48e-11			17.6933	3.06e-12	1.7e-13	9.29e-13	1.56e-12	1.25e-11
				3.47778	4.72e-09	4.34e-11	1.81e-10	1.47e-11			17.7072	2.98e-12	1.74e-13	8.91e-13	1.52e-12	1.28e-11
				3.48111	4.72e-09	4.32e-11	1.81e-10	1.47e-11			17.7214	2.87e-12	1.66e-13	8.76e-13	1.54e-12	1.27e-11
				3.48417	4.73e-09	4.33e-11	1.81e-10	1.46e-11			17.7356	2.81e-12	1.65e-13	8.41e-13	1.54e-12	1.27e-11
				3.48722	4.73e-09	4.34e-11	1.8e-10	1.43e-11			17.7494	2.79e-12	1.72e-13	8.21e-13	1.54e-12	1.27e-11
				3.49028	4.72e-09	4.3e-11	1.8e-10	1.44e-11			17.7636	2.76e-12	1.67e-13	8.05e-13	1.54e-12	1.25e-11
				3.49333	4.72e-09	4.33e-11	1.8e-10	1.47e-11			17.7778	2.69e-12	1.7e-13	7.86e-13	1.56e-12	1.25e-11
				3.49667	4.74e-09	4.33e-11	1.8e-10	1.49e-11			17.7928	2.62e-12	1.68e-13	7.63e-13	1.46e-12	1.25e-11
				3.49972	4.72e-09	4.32e-11	1.8e-10	1.46e-11			17.8083	2.62e-12	1.63e-13	7.54e-13	1.49e-12	1.25e-11
				3.50278	4.71e-09	4.32e-11	1.8e-10	1.46e-11			17.8239	2.54e-12	1.6e-13	7.26e-13	1.53e-12	1.24e-11
				3.50583	4.72e-09	4.31e-11	1.79e-10	1.44e-11			17.8397	2.49e-12	1.58e-13	7.14e-13	1.49e-12	1.25e-11
				3.50889	4.72e-09	4.3e-11	1.78e-10	1.43e-11			17.8553	2.48e-12	1.61e-13	7.08e-13	1.49e-12	1.23e-11
				3.51194	4.72e-09	4.32e-11	1.79e-10	1.47e-11			17.8711	2.43e-12	1.62e-13	6.94e-13	1.52e-12	1.23e-11
				3.51528	4.73e-09	4.29e-11	1.79e-10	1.45e-11			17.8869	2.38e-12	1.55e-13	6.81e-13	1.48e-12	1.24e-11
				3.51833	4.72e-09	4.3e-11	1.78e-10	1.43e-11			17.9025	2.37e-12	1.59e-13	6.59e-13	1.49e-12	1.24e-11
				3.52139	4.73e-09	4.29e-11	1.78e-10	1.48e-11			17.9183	2.32e-12	1.6e-13	6.56e-13	1.46e-12	1.24e-11
				3.52444	4.72e-09	4.28e-11	1.79e-10	1.46e-11			17.9339	2.32e-12	1.64e-13	6.35e-13	1.46e-12	1.24e-11
				3.5275	4.73e-09	4.28e-11	1.79e-10	1.46e-11			17.9497	2.25e-12	1.55e-13	6.3e-13	1.48e-12	1.24e-11
				3.53083	4.71e-09	4.26e-11	1.79e-10	1.46e-11			17.9656	2.23e-12	1.58e-13	6.12e-13	1.46e-12	1.23e-11
				3.53389	4.71e-09	4.25e-11	1.78e-10	1.43e-11			17.9811	2.21e-12	1.59e-13	6.12e-13	1.38e-12	1.23e-11
				3.53694	4.71e-09	4.26e-11	1.78e-10	1.46e-11			17.9969	2.2e-12	1.53e-13	6.02e-13	1.44e-12	1.23e-11
				3.54	4.7e-09	4.27e-11	1.78e-10	1.47e-11			18.0125	2.17e-12	1.56e-13	5.93e-13	1.47e-12	1.22e-11
				3.54306	4.72e-09	4.23e-11	1.78e-10	1.47e-11			18.0283	2.15e-12	1.52e-13	5.73e-13	1.49e-12	1.23e-11
				3.54639	4.72e-09	4.26e-11	1.79e-10	1.43e-11			18.0442	2.12e-12	1.53e-13	5.63e-13	1.48e-12	1.23e-11
				3.54944	4.71e-09	4.25e-11	1.78e-10	1.45e-11			18.0597	2.08e-12	1.51e-13	5.64e-13	1.41e-12	1.23e-11
				3.5525	4.71e-09	4.25e-11	1.79e-10	1.43e-11			18.0756	2.08e-12	1.48e-13	5.55e-13	1.47e-12	1.23e-11
				3.55556	4.7e-09	4.21e-11	1.78e-10	1.51e-11			18.0911	2.03e-12	1.53e-13	5.38e-13	1.46e-12	1.21e-11
				3.55861	4.72e-09	4.22e-11	1.77e-10	1.48e-11			18.1069	2.01e-12	1.45e-13	5.34e-13	1.36e-12	1.2e-11
				3.56194	4.71e-09	4.23e-11	1.78e-10	1.45e-11			18.1228	2.02e-12	1.46e-13	5.25e-13	1.47e-12	1.21e-11
				3.565	4.71e-09	4.22e-11	1.78e-10	1.42e-11			18.1386	1.99e-12	1.48e-13	5.17e-13	1.42e-12	1.19e-11
				3.56806	4.7e-09	4.21e-11	1.77e-10	1.45e-11			18.1542	1.98e-12	1.48e-13	5.17e-13	1.48e-12	1.21e-11
				3.57111	4.7e-09	4.24e-11	1.78e-10	1.44e-11			18.17	1.97e-12	1.46e-13	5.09e-13	1.4e-12	1.2e-11
				3.57417	4.71e-09	4.25e-11	1.77e-10	1.44e-11			18.1858	1.95e-12	1.46e-13	5.07e-13	1.44e-12	1.21e-11
				3.5775	4.71e-09	4.22e-11	1.77e-10	1.47e-11			18.2017	1.94e-12	1.39e-13	4.94e-13	1.35e-12	1.19e-11
				3.58056	4.71e-09	4.25e-11	1.77e-10	1.45e-11			18.2164	1.91e-12	1.44e-13	4.97e-13	1.4e-12	1.2e-11
				3.58361	4.71e-09	4.23e-11	1.77e-10	1.43e-11			18.2322	1.88e-12	1.43e-13	4.87e-13	1.43e-12	1.19e-11
				3.58667	4.71e-09	4.24e-11	1.76e-10	1.42e-11			18.2481	1.88e-12	1.37e-13	4.83e-13	1.44e-12	1.19e-11
				3.58972	4.69e-09	4.25e-11	1.77e-10	1.43e-11			18.2639	1.88e-12	1.43e-13	4.79e-13	1.42e-12	1.19e-11
				3.59306	4.7e-09	4.25e-11	1.77e-10	1.44e-11			18.2794	1.84e-12	1.44e-13	4.7e-13	1.31e-12	1.19e-11
				3.59611	4.71e-09	4.25e-11	1.77e-10	1.46e-11			18.2953	1.85e-12	1.35e-13	4.72e-13	1.39e-12	1.19e-11
				3.59917	4.71e-09	4.23e-11	1.76e-10	1.45e-11			18.3111	1.82e-12	1.4e-13	4.61e-13	1.41e-12	1.19e-11
				3.60222	4.71e-09	4.24e-11	1.77e-10	1.45e-11			18.3269	1.82e-12	1.39e-13	4.59e-13	1.37e-12	1.19e-11
				3.60528	4.7e-09	4.25e-11	1.74e-10	1.47e-11			18.3425	1.82e-12	1.39e-13	4.57e-13	1.39e-12	1.17e-11
				3.60861	4.71e-09	4.24e-11	1.76e-10	1.48e-11			18.3583	1.77e-12	1.38e-13	4.51e-13	1.39e-12	1.18e-11
				3.61167	4.69e-09	4.21e-11	1.77e-10	1.44e-11			18.3742	1.77e-12	1.41e-13	4.5e-13	1.44e-12	1.18e-11
				3.61472	4.69e-09	4.2e-11	1.76e-10	1.46e-11			18.39	1.76e-12	1.4e-13	4.46e-13	1.38e-12	1.18e-11
				3.61778	4.7e-09	4.2e-11	1.77e-10	1.46e-11			18.4056	1.74e-12	1.39e-13	4.46e-13	1.37e-12	1.18e-11
				3.62083	4.71e-09	4.18e-11	1.75e-10	1.49e-11			18.4214	1.76e-12	1.4e-13	4.39e-13	1.4e-12	1.18e-11
				3.62417	4.7e-09	4.17e-11	1.73e-10	1.42e-11			18.4372	1.75e-12	1.36e-13	4.37e-13	1.33e-12	1.18e-11
				3.62722	4.7e-09	4.17e-11	1.74e-10	1.42e-11			18.4531	1.71e-12	1.41e-13	4.29e-13	1.36e-12	1.16e-11
				3.63028	4.71e-09	4.15e-11	1.75e-10	1.47e-11			18.4686	1.71e-12	1.39e-13	4.3e-13	1.36e-12	1.16e-11
				3.63333	4.71e-09	4.16e-11	1.74e-10	1.42e-11			18.4844	1.69e-12	1.36e-13	4.25e-13	1.36e-12	1.16e-11
				3.63639	4.69e-09	4.15e-11	1.75e-10	1.43e-11			18.5003	1.7e-12	1.34e-13	4.33e-13	1.32e-12	1.16e-11
				3.63972	4.68e-09	4.14e-11	1.74e-10	1.42e-11			18.5161	1.69e-12	1.39e-13	4.23e-13	1.38e-12	1.17e-11
				3.64278	4.69e-09	4.13e-11	1.76e-10	1.43e-11			18.5319	1.68e-12	1.35e-13	4.21e-13	1.38e-12	1.17e-11
				3.64583	4.7e-09	4.15e-11	1.74e-10	1.46e-11			18.5478	1.65e-12	1.36e-13	4.16e-13	1.39e-12	1.16e-11
				3.64889	4.7e-09	4.11e-11	1.75e-10	1.46e-11			18.5636	1.63e-12	1.35e-13	4.18e-13	1.32e-12	1.16e-11
				3.65194	4.69e-09	4.12e-11	1.75e-10	1.41e-11			18.5789	1.65e-12	1.39e-13	4e-13	1.3e-12	1.16e-11
				3.65528	4.68e-09	4.12e-11	1.74e-10	1.47e-11			18.5947	1.6e-12	1.37e-13	4.1e-13	1.36e-12	1.16e-11
				3.65833	4.69e-09	4.11e-11	1.75e-10	1.42e-11			18.6103	1.61e-12	1.36e-13	4.1e-13	1.35e-12	1.15e-11
				3.66139	4.69e-09	4.11e-11	1.74e-10	1.42e-11			18.6261	1.64e-12	1.4e-13	4.07e-13	1.35e-12	1.15e-11
				3.66444	4.69e-09	4.12e-11	1.74e-10	1.44e-11			18.6419	1.59e-12	1.32e-13	4e-13	1.31e-12	1.16e-11
				3.6675	4.69e-09	4.11e-11	1.74e-10	1.46e-11			18.6578	1.59e-12	1.35e-13	3.96e-13	1.33e-12	1.15e-11
				3.67083	4.69e-09	4.1e-11	1.73e-10	1.43e-11			18.6736	1.61e-12	1.33e-13	3.94e-13	1.27e-12	1.15e-11
				3.67389	4.7e-09	4.13e-11	1.73e-10	1.43e-11			18.6894	1.58e-12	1.36e-13	3.91e-13	1.32e-12	1.14e-11
				3.67694	4.7e-09	4.09e-11	1.74e-10	1.44e-11			18.7053	1.56e-12	1.34e-13	3.91e-13	1.29e-12	1.14e-11
				3.68	4.67e-09	4.1e-11	1.73e-10	1.45e-11			18.7211	1.55e-12	1.34e-13	3.9e-13	1.28e-12	1.13e-11
				3.68306	4.69e-09	4.11e-11	1.73e-10	1.45e-11			18.7369	1.56e-12	1.31e-13	3.89e-13	1.29e-12	1.13e-11
				3.68639	4.7e-09	4.1e-11	1.73e-10	1.43e-11			18.7528	1.55e-12	1.34e-13	3.83e-13	1.28e-12	1.15e-11
				3.68944	4.68e-09	4.1e-11	1.73e-10	1.43e-11			18.7683	1.53e-12	1.34e-13	3.79e-13	1.3e-12	1.14e-11
				3.6925	4.69e-09	4.09e-11	1.72e-10	1.37e-11			18.7842	1.55e-12	1.36e-13	3.89e-13	1.3e-12	1.14e-11
				3.69556	4.69e-09	4.1e-11	1.72e-10	1.44e-11			18.8	1.52e-12	1.35e-13	3.87e-13	1.3e-12	1.14e-11
				3.69861	4.69e-09	4.08e-11	1.73e-10	1.44e-11			18.8158	1.52e-12	1.37e-13	3.75e-13	1.3e-12	1.13e-11
				3.70194	4.69e-09	4.08e-11	1.71e-10	1.42e-11			18.8308	1.5e-12	1.33e-13	3.73e-13	1.33e-12	1.13e-11
				3.705	4.69e-09	4.09e-11	1.73e-10	1.44e-11			18.8467	1.49e-12	1.33e-13	3.72e-13	1.27e-12	1.13e-11
				3.70806	4.68e-09	4.09e-11	1.73e-10	1.43e-11			18.8625	1.49e-12	1.28e-13	3.8e-13	1.32e-12	1.13e-11
				3.71111	4.69e-09	4.07e-11	1.71e-10	1.43e-11			18.8783	1.48e-12	1.31e-13	3.7e-13	1.26e-12	1.13e-11
				3.71417	4.68e-09	4.09e-11	1.72e-10	1.44e-11			18.8942	1.49e-12	1.32e-13	3.75e-13	1.3e-12	1.12e-11
				3.7175	4.68e-09	4.09e-11	1.72e-10	1.41e-11			18.9097	1.48e-12	1.28e-13	3.72e-13	1.29e-12	1.13e-11
				3.72056	4.68e-09	4.08e-11	1.71e-10	1.41e-11			18.9256	1.47e-12	1.3e-13	3.66e-13	1.31e-12	1.13e-11
				3.72361	4.69e-09	4.07e-11	1.72e-10	1.42e-11			18.9414	1.47e-12	1.32e-13	3.67e-13	1.24e-12	1.12e-11
				3.72667	4.68e-09	4.1e-11	1.71e-10	1.4e-11			18.9572	1.46e-12	1.34e-13	3.71e-13	1.23e-12	1.13e-11
				3.72972	4.69e-09	4.08e-11	1.71e-10	1.4e-11			18.9731	1.45e-12	1.32e-13	3.74e-13	1.28e-12	1.13e-11
				3.73306	4.68e-09	4.08e-11	1.71e-10	1.42e-11			18.9889	1.45e-12	1.29e-13	3.75e-13	1.25e-12	1.12e-11
				3.73611	4.68e-09	4.06e-11	1.72e-10	1.44e-11			19.0047	1.45e-12	1.27e-13	3.72e-13	1.37e-12	1.12e-11
				3.73917	4.67e-09	4.06e-11	1.71e-10	1.39e-11			19.0206	1.45e-12	1.29e-13	3.61e-13	1.25e-12	1.12e-11
				3.74222	4.69e-09	4.07e-11	1.71e-10	1.39e-11			19.0364	1.44e-12	1.29e-13	3.7e-13	1.32e-12	1.12e-11
				3.74528	4.69e-09	4.04e-11	1.7e-10	1.43e-11			19.0517	1.45e-12	1.33e-13	3.65e-13	1.26e-12	1.12e-11
				3.74861	4.68e-09	4.07e-11	1.71e-10	1.43e-11			19.0675	1.44e-12	1.27e-13	3.65e-13	1.25e-12	1.11e-11
				3.75167	4.68e-09	4.05e-11	1.71e-10	1.43e-11			19.0831	1.44e-12	1.31e-13	3.69e-13	1.24e-12	1.11e-11
				3.75472	4.68e-09	4.06e-11	1.71e-10	1.43e-11			19.0989	1.43e-12	1.33e-13	3.69e-13	1.23e-12	1.12e-11
				3.75778	4.69e-09	4.06e-11	1.72e-10	1.43e-11			19.1147	1.42e-12	1.34e-13	3.73e-13	1.24e-12	1.1e-11
				3.76083	4.68e-09	4.04e-11	1.7e-10	1.43e-11			19.1306	1.41e-12	1.32e-13	3.74e-13	1.28e-12	1.11e-11
				3.76417	4.68e-09	4.05e-11	1.71e-10	1.42e-11			19.1464	1.43e-12	1.3e-13	3.66e-13	1.25e-12	1.11e-11
				3.76722	4.68e-09	4.03e-11	1.7e-10	1.42e-11			19.1622	1.41e-12	1.26e-13	3.74e-13	1.27e-12	1.11e-11
				3.77028	4.67e-09	4.03e-11	1.69e-10	1.42e-11			19.1781	1.42e-12	1.32e-13	3.73e-13	1.26e-12	1.11e-11
				3.77333	4.68e-09	4.03e-11	1.69e-10	1.41e-11			19.1939	1.4e-12	1.28e-13	3.62e-13	1.2e-12	1.1e-11
				3.77639	4.68e-09	4.05e-11	1.7e-10	1.42e-11			19.2097	1.4e-12	1.27e-13	3.77e-13	1.31e-12	1.1e-11
				3.77972	4.67e-09	4.03e-11	1.69e-10	1.42e-11			19.2256	1.38e-12	1.34e-13	3.61e-13	1.26e-12	1.11e-11
				3.78278	4.68e-09	4.01e-11	1.69e-10	1.41e-11			19.2411	1.39e-12	1.27e-13	3.59e-13	1.27e-12	1.1e-11
				3.78583	4.67e-09	4e-11	1.69e-10	1.44e-11			19.2569	1.4e-12	1.29e-13	3.71e-13	1.22e-12	1.1e-11
				3.78889	4.66e-09	4.04e-11	1.69e-10	1.42e-11			19.2728	1.39e-12	1.24e-13	3.68e-13	1.27e-12	1.09e-11
				3.79194	4.66e-09	4.02e-11	1.7e-10	1.44e-11			19.2886	1.36e-12	1.25e-13	3.65e-13	1.22e-12	1.1e-11
				3.79528	4.69e-09	4.03e-11	1.7e-10	1.41e-11			19.3044	1.37e-12	1.3e-13	3.61e-13	1.24e-12	1.1e-11
				3.79833	4.67e-09	4.04e-11	1.69e-10	1.38e-11			19.3203	1.37e-12	1.27e-13	3.66e-13	1.24e-12	1.1e-11
				3.80139	4.68e-09	4.03e-11	1.69e-10	1.44e-11			19.3361	1.37e-12	1.24e-13	3.7e-13	1.23e-12	1.09e-11
				3.80444	4.67e-09	4.03e-11	1.69e-10	1.4e-11			19.3519	1.35e-12	1.26e-13	3.63e-13	1.24e-12	1.1e-11
				3.8075	4.68e-09	4.02e-11	1.7e-10	1.4e-11			19.3678	1.37e-12	1.25e-13	3.69e-13	1.27e-12	1.11e-11
				3.81056	4.66e-09	4.02e-11	1.69e-10	1.43e-11			19.3836	1.35e-12	1.22e-13	3.61e-13	1.22e-12	1.09e-11
				3.81389	4.67e-09	4.02e-11	1.68e-10	1.42e-11			19.3994	1.34e-12	1.28e-13	3.62e-13	1.25e-12	1.09e-11
				3.81694	4.67e-09	4.01e-11	1.69e-10	1.39e-11			19.415	1.34e-12	1.23e-13	3.64e-13	1.23e-12	1.1e-11
				3.82	4.67e-09	4.02e-11	1.68e-10	1.43e-11			19.4308	1.37e-12	1.23e-13	3.61e-13	1.2e-12	1.1e-11
				3.82306	4.67e-09	4.01e-11	1.69e-10	1.39e-11			19.4467	1.34e-12	1.23e-13	3.67e-13	1.24e-12	1.1e-11
				3.82611	4.66e-09	4.01e-11	1.68e-10	1.42e-11			19.4625	1.33e-12	1.27e-13	3.57e-13	1.21e-12	1.09e-11
				3.82944	4.68e-09	3.99e-11	1.69e-10	1.42e-11			19.4783	1.33e-12	1.27e-13	3.58e-13	1.29e-12	1.09e-11
				3.8325	4.66e-09	4.02e-11	1.69e-10	1.44e-11			19.4942	1.34e-12	1.24e-13	3.56e-13	1.23e-12	1.1e-11
				3.83556	4.66e-09	4e-11	1.68e-10	1.41e-11			19.51	1.33e-12	1.26e-13	3.6e-13	1.25e-12	1.12e-11
				3.83861	4.67e-09	4.02e-11	1.67e-10	1.41e-11			19.5258	1.34e-12	1.25e-13	3.58e-13	1.12e-12	9.42e-12
				3.84167	4.67e-09	4.01e-11	1.68e-10	1.37e-11			19.5417	1.31e-12	1.28e-13	3.56e-13	1.01e-12	6.9e-12
				3.845	4.68e-09	4.01e-11	1.68e-10	1.41e-11			19.5575	1.32e-12	1.25e-13	3.58e-13	7.93e-13	5.64e-12
				3.84806	4.67e-09	4e-11	1.68e-10	1.45e-11			19.5731	1.32e-12	1.23e-13	3.62e-13	8.16e-13	5e-12
				3.85111	4.67e-09	4e-11	1.68e-10	1.43e-11			19.5889	1.31e-12	1.27e-13	3.53e-13	7.13e-13	4.58e-12
				3.85417	4.67e-09	3.99e-11	1.68e-10	1.39e-11			19.6047	1.32e-12	1.29e-13	3.58e-13	6.9e-13	4.16e-12
				3.85722	4.67e-09	3.99e-11	1.66e-10	1.38e-11			19.6206	1.33e-12	1.25e-13	3.59e-13	6.7e-13	3.95e-12
				3.86056	4.66e-09	4e-11	1.68e-10	1.39e-11			19.6364	1.33e-12	1.28e-13	3.6e-13	6.59e-13	3.78e-12
				3.86361	4.67e-09	4e-11	1.67e-10	1.43e-11			19.6522	1.3e-12	--	3.62e-13	6.1e-13	3.56e-12
				3.86667	4.67e-09	3.97e-11	1.67e-10	1.39e-11			19.6681	1.31e-12	--	3.52e-13	6.15e-13	3.42e-12
				3.86972	4.67e-09	3.98e-11	1.67e-10	1.39e-11			19.6839	1.29e-12	--	3.59e-13	5.85e-13	3.31e-12
				3.87278	4.64e-09	3.98e-11	1.66e-10	1.37e-11			19.6997	1.3e-12	--	3.54e-13	5.8e-13	3.17e-12
				3.87611	4.67e-09	3.99e-11	1.69e-10	1.4e-11			19.7156	1.28e-12	--	3.56e-13	5.91e-13	3.16e-12
				3.87917	4.66e-09	3.98e-11	1.66e-10	1.37e-11			19.7311	1.28e-12	--	3.55e-13	5.49e-13	3e-12
				3.88222	4.67e-09	3.97e-11	1.67e-10	1.43e-11			19.7469	1.3e-12	--	3.52e-13	5.53e-13	2.92e-12
				3.88528	4.67e-09	3.98e-11	1.67e-10	1.4e-11			19.7628	1.27e-12	--	3.56e-13	5.56e-13	2.85e-12
				3.88833	4.67e-09	3.95e-11	1.67e-10	1.4e-11			19.7786	1.28e-12	--	3.53e-13	5.43e-13	2.81e-12
				3.89167	4.66e-09	3.98e-11	1.67e-10	1.37e-11			19.7944	1.3e-12	--	3.58e-13	5.3e-13	2.69e-12
				3.89472	4.66e-09	3.98e-11	1.66e-10	1.41e-11			19.8103	1.27e-12	--	3.49e-13	5.23e-13	2.62e-12
				3.89778	4.67e-09	3.95e-11	1.67e-10	1.38e-11			19.8261	1.26e-12	--	3.51e-13	4.73e-13	2.64e-12
				3.90083	4.65e-09	3.96e-11	1.66e-10	1.42e-11			19.8419	1.27e-12	--	3.57e-13	4.95e-13	2.54e-12
				3.90389	4.66e-09	3.97e-11	1.66e-10	1.42e-11			19.8578	1.27e-12	--	3.5e-13	4.81e-13	2.5e-12
				3.90722	4.66e-09	3.95e-11	1.66e-10	1.41e-11			19.8736	1.28e-12	--	3.56e-13	4.8e-13	2.47e-12
				3.91028	4.65e-09	3.95e-11	1.66e-10	1.4e-11			19.8892	1.29e-12	--	3.52e-13	4.71e-13	2.39e-12
				3.91333	4.66e-09	3.96e-11	1.66e-10	1.38e-11			19.905	1.26e-12	--	3.56e-13	4.21e-13	2.45e-12
				3.91639	4.66e-09	3.96e-11	1.66e-10	1.42e-11			19.9208	1.26e-12	--	3.62e-13	4.51e-13	2.39e-12
				3.91944	4.66e-09	3.95e-11	1.65e-10	1.38e-11			19.9367	1.27e-12	--	3.43e-13	4.24e-13	2.29e-12
				3.92278	4.66e-09	3.93e-11	1.66e-10	1.44e-11			19.9525	1.26e-12	--	3.45e-13	4.3e-13	2.29e-12
				3.92583	4.66e-09	3.94e-11	1.65e-10	1.39e-11			19.9683	1.26e-12	--	3.57e-13	4.28e-13	2.27e-12
				3.92889	4.66e-09	3.95e-11	1.64e-10	1.39e-11			19.9842	1.24e-12	--	3.49e-13	4.67e-13	2.25e-12
				3.93194	4.66e-09	3.93e-11	1.66e-10	1.39e-11			19.9994	1.25e-12	--	3.55e-13	4.36e-13	2.21e-12
				3.935	4.66e-09	3.94e-11	1.65e-10	1.38e-11
				3.93833	4.65e-09	3.95e-11	1.67e-10	1.39e-11
				3.94139	4.65e-09	3.94e-11	1.66e-10	1.35e-11
				3.94444	4.65e-09	3.94e-11	1.64e-10	1.35e-11
				3.9475	4.65e-09	3.94e-11	1.66e-10	1.38e-11
				3.95056	4.65e-09	3.94e-11	1.65e-10	1.4e-11
				3.95389	4.65e-09	3.93e-11	1.65e-10	1.41e-11
				3.95694	4.65e-09	3.94e-11	1.66e-10	1.37e-11
				3.96	4.65e-09	3.92e-11	1.64e-10	1.41e-11
				3.96306	4.66e-09	3.93e-11	1.64e-10	1.42e-11
				3.96611	4.65e-09	3.91e-11	1.64e-10	1.42e-11
				3.96944	4.66e-09	3.92e-11	1.65e-10	1.39e-11
				3.9725	4.65e-09	3.93e-11	1.65e-10	1.37e-11
				3.97556	4.65e-09	3.9e-11	1.65e-10	1.37e-11
				3.97861	4.66e-09	3.91e-11	1.65e-10	1.41e-11
				3.98167	4.63e-09	3.92e-11	1.65e-10	1.43e-11
				3.985	4.64e-09	3.9e-11	1.66e-10	1.41e-11
				3.98806	4.64e-09	3.92e-11	1.64e-10	1.39e-11
				3.99111	4.65e-09	3.9e-11	1.63e-10	1.39e-11
				3.99417	4.64e-09	3.92e-11	1.63e-10	1.42e-11
				3.99722	4.64e-09	3.9e-11	1.64e-10	1.38e-11
				4.00056	4.65e-09	3.88e-11	1.64e-10	1.45e-11
				4.00361	4.65e-09	3.91e-11	1.64e-10	1.38e-11
				4.00667	4.63e-09	3.89e-11	1.64e-10	1.39e-11
				4.00972	4.64e-09	3.88e-11	1.63e-10	1.4e-11
				4.01278	4.64e-09	3.88e-11	1.64e-10	1.37e-11
				4.01611	4.64e-09	3.87e-11	1.64e-10	1.37e-11
				4.01917	4.64e-09	3.86e-11	1.64e-10	1.38e-11
				4.02222	4.64e-09	3.85e-11	1.64e-10	1.41e-11
				4.02528	4.65e-09	3.88e-11	1.63e-10	1.38e-11
				4.02833	4.65e-09	3.87e-11	1.64e-10	1.36e-11
				4.03167	4.64e-09	3.87e-11	1.63e-10	1.39e-11
				4.03472	4.63e-09	3.87e-11	1.63e-10	1.42e-11
				4.03778	4.64e-09	3.88e-11	1.64e-10	1.35e-11
				4.04083	4.63e-09	3.87e-11	1.63e-10	1.4e-11
				4.04389	4.63e-09	3.86e-11	1.63e-10	1.39e-11
				4.04722	4.64e-09	3.85e-11	1.64e-10	1.35e-11
				4.05028	4.63e-09	3.86e-11	1.62e-10	1.37e-11
				4.05333	4.65e-09	3.85e-11	1.63e-10	1.39e-11
				4.05639	4.62e-09	3.85e-11	1.63e-10	1.37e-11
				4.05944	4.64e-09	3.85e-11	1.63e-10	1.34e-11
				4.06278	4.62e-09	3.83e-11	1.62e-10	1.38e-11
				4.06583	4.63e-09	3.84e-11	1.63e-10	1.38e-11
				4.06889	4.62e-09	3.83e-11	1.63e-10	1.39e-11
				4.07194	4.65e-09	3.84e-11	1.62e-10	1.39e-11
				4.075	4.62e-09	3.84e-11	1.64e-10	1.4e-11
				4.07833	4.62e-09	3.85e-11	1.62e-10	1.39e-11
				4.08139	4.62e-09	3.83e-11	1.62e-10	1.38e-11
				4.08444	4.62e-09	3.83e-11	1.62e-10	1.37e-11
				4.0875	4.62e-09	3.83e-11	1.62e-10	1.35e-11
				4.09056	4.62e-09	3.81e-11	1.62e-10	1.42e-11
				4.09389	4.63e-09	3.84e-11	1.63e-10	1.39e-11
				4.09694	4.62e-09	3.81e-11	1.61e-10	1.38e-11
				4.1	4.63e-09	3.81e-11	1.62e-10	1.34e-11
				4.10306	4.63e-09	3.81e-11	1.61e-10	1.35e-11
				4.10611	4.63e-09	3.8e-11	1.61e-10	1.34e-11
				4.10917	4.62e-09	3.82e-11	1.62e-10	1.36e-11
				4.1125	4.63e-09	3.79e-11	1.61e-10	1.37e-11
				4.11556	4.61e-09	3.8e-11	1.62e-10	1.36e-11
				4.11861	4.61e-09	3.81e-11	1.61e-10	1.36e-11
				4.12167	4.62e-09	3.79e-11	1.62e-10	1.38e-11
				4.12472	4.6e-09	3.79e-11	1.62e-10	1.39e-11
				4.12806	4.62e-09	3.79e-11	1.62e-10	1.35e-11
				4.13111	4.62e-09	3.79e-11	1.62e-10	1.4e-11
				4.13417	4.62e-09	3.77e-11	1.61e-10	1.37e-11
				4.13722	4.63e-09	3.78e-11	1.61e-10	1.34e-11
				4.14028	4.6e-09	3.77e-11	1.62e-10	1.38e-11
				4.14361	4.6e-09	3.77e-11	1.6e-10	1.38e-11
				4.14667	4.61e-09	3.78e-11	1.6e-10	1.4e-11
				4.14972	4.6e-09	3.78e-11	1.59e-10	1.38e-11
				4.15278	4.61e-09	3.78e-11	1.6e-10	1.42e-11
				4.15583	4.64e-09	3.75e-11	1.6e-10	1.4e-11
				4.15917	4.61e-09	3.77e-11	1.6e-10	1.34e-11
				4.16222	4.61e-09	3.76e-11	1.61e-10	1.35e-11
				4.16528	4.61e-09	3.74e-11	1.6e-10	1.35e-11
				4.16833	4.61e-09	3.75e-11	1.6e-10	1.35e-11
				4.17139	4.6e-09	3.74e-11	1.6e-10	1.37e-11
				4.17472	4.6e-09	3.74e-11	1.6e-10	1.4e-11
				4.17778	4.6e-09	3.74e-11	1.6e-10	1.41e-11
				4.18083	4.6e-09	3.76e-11	1.6e-10	1.39e-11
				4.18389	4.6e-09	3.74e-11	1.61e-10	1.35e-11
				4.18694	4.6e-09	3.73e-11	1.59e-10	1.37e-11
				4.19028	4.61e-09	3.72e-11	1.59e-10	1.35e-11
				4.19333	4.6e-09	3.74e-11	1.59e-10	1.4e-11
				4.19639	4.62e-09	3.73e-11	1.61e-10	1.35e-11
				4.19944	4.6e-09	3.74e-11	1.59e-10	1.39e-11
				4.2025	4.6e-09	3.73e-11	1.6e-10	1.37e-11
				4.20583	4.6e-09	3.72e-11	1.59e-10	1.39e-11
				4.20889	4.6e-09	3.72e-11	1.59e-10	1.42e-11
				4.21194	4.61e-09	3.71e-11	1.61e-10	1.37e-11
				4.215	4.6e-09	3.71e-11	1.58e-10	1.37e-11
				4.21806	4.6e-09	3.71e-11	1.59e-10	1.35e-11
				4.22139	4.61e-09	3.69e-11	1.58e-10	1.34e-11
				4.22444	4.6e-09	3.69e-11	1.58e-10	1.34e-11
				4.2275	4.61e-09	3.7e-11	1.59e-10	1.31e-11
				4.23056	4.61e-09	3.68e-11	1.58e-10	1.34e-11
				4.23361	4.6e-09	3.7e-11	1.59e-10	1.36e-11
				4.23694	4.58e-09	3.67e-11	1.58e-10	1.36e-11
				4.24	4.6e-09	3.68e-11	1.59e-10	1.34e-11
				4.24306	4.62e-09	3.7e-11	1.58e-10	1.32e-11
				4.24611	4.59e-09	3.7e-11	1.6e-10	1.33e-11
				4.24917	4.61e-09	3.68e-11	1.58e-10	1.33e-11
				4.2525	4.59e-09	3.67e-11	1.57e-10	1.34e-11
				4.25556	4.6e-09	3.7e-11	1.59e-10	1.35e-11
				4.25861	4.61e-09	3.7e-11	1.59e-10	1.33e-11
				4.26167	4.6e-09	3.7e-11	1.57e-10	1.36e-11
				4.26472	4.59e-09	3.7e-11	1.59e-10	1.35e-11
				4.26806	4.6e-09	3.71e-11	1.58e-10	1.36e-11
				4.27111	4.6e-09	3.69e-11	1.58e-10	1.37e-11
				4.27417	4.59e-09	3.71e-11	1.59e-10	1.36e-11
				4.27722	4.6e-09	3.71e-11	1.58e-10	1.36e-11
				4.28028	4.59e-09	3.7e-11	1.59e-10	1.39e-11
				4.28361	4.6e-09	3.72e-11	1.58e-10	1.34e-11
				4.28667	4.6e-09	3.71e-11	1.58e-10	1.37e-11
				4.28972	4.6e-09	3.69e-11	1.58e-10	1.34e-11
				4.29278	4.6e-09	3.71e-11	1.58e-10	1.34e-11
				4.29583	4.6e-09	3.69e-11	1.57e-10	1.35e-11
				4.29917	4.61e-09	3.66e-11	1.58e-10	1.34e-11
				4.30222	4.59e-09	3.67e-11	1.58e-10	1.34e-11
				4.30528	4.6e-09	3.64e-11	1.57e-10	1.33e-11
				4.30833	4.59e-09	3.64e-11	1.58e-10	1.34e-11
				4.31139	4.61e-09	3.64e-11	1.56e-10	1.33e-11
				4.31472	4.6e-09	3.63e-11	1.57e-10	1.33e-11
				4.31778	4.6e-09	3.65e-11	1.57e-10	1.35e-11
				4.32083	4.59e-09	3.63e-11	1.58e-10	1.33e-11
				4.32389	4.59e-09	3.61e-11	1.56e-10	1.32e-11
				4.32694	4.59e-09	3.62e-11	1.56e-10	1.35e-11
				4.33028	4.6e-09	3.62e-11	1.56e-10	1.35e-11
				4.33333	4.6e-09	3.63e-11	1.57e-10	1.34e-11
				4.33639	4.58e-09	3.61e-11	1.56e-10	1.31e-11
				4.33944	4.59e-09	3.61e-11	1.56e-10	1.34e-11
				4.3425	4.59e-09	3.62e-11	1.55e-10	1.34e-11
				4.34583	4.59e-09	3.62e-11	1.56e-10	1.35e-11
				4.34889	4.58e-09	3.61e-11	1.55e-10	1.34e-11
				4.35194	4.6e-09	3.6e-11	1.55e-10	1.33e-11
				4.355	4.58e-09	3.62e-11	1.56e-10	1.34e-11
				4.35806	4.59e-09	3.6e-11	1.56e-10	1.31e-11
				4.36139	4.58e-09	3.6e-11	1.55e-10	1.32e-11
				4.36444	4.61e-09	3.61e-11	1.55e-10	1.34e-11
				4.3675	4.58e-09	3.6e-11	1.55e-10	1.36e-11
				4.37056	4.58e-09	3.62e-11	1.55e-10	1.35e-11
				4.37361	4.59e-09	3.6e-11	1.55e-10	1.35e-11
				4.37694	4.59e-09	3.6e-11	1.54e-10	1.32e-11
				4.38	4.59e-09	3.59e-11	1.55e-10	1.34e-11
				4.38306	4.58e-09	3.6e-11	1.55e-10	1.33e-11
				4.38611	4.59e-09	3.6e-11	1.56e-10	1.37e-11
				4.38917	4.57e-09	3.61e-11	1.55e-10	1.32e-11
				4.3925	4.57e-09	3.61e-11	1.54e-10	1.3e-11
				4.39556	4.58e-09	3.6e-11	1.54e-10	1.35e-11
				4.39861	4.59e-09	3.57e-11	1.54e-10	1.31e-11
				4.40167	4.59e-09	3.61e-11	1.54e-10	1.33e-11
				4.40472	4.59e-09	3.58e-11	1.53e-10	1.34e-11
				4.40806	4.59e-09	3.58e-11	1.54e-10	1.34e-11
				4.41111	4.56e-09	3.59e-11	1.54e-10	1.36e-11
				4.41417	4.58e-09	3.59e-11	1.54e-10	1.37e-11
				4.41722	4.58e-09	3.59e-11	1.54e-10	1.33e-11
				4.42028	4.57e-09	3.6e-11	1.54e-10	1.34e-11
				4.42333	4.59e-09	3.59e-11	1.53e-10	1.37e-11
				4.42667	4.58e-09	3.61e-11	1.53e-10	1.32e-11
				4.42972	4.58e-09	3.59e-11	1.53e-10	1.32e-11
				4.43278	4.57e-09	3.6e-11	1.54e-10	1.31e-11
				4.43583	4.59e-09	3.6e-11	1.54e-10	1.36e-11
				4.43889	4.57e-09	3.59e-11	1.54e-10	1.33e-11
				4.44222	4.58e-09	3.59e-11	1.53e-10	1.31e-11
				4.44528	4.58e-09	3.59e-11	1.52e-10	1.31e-11
				4.44833	4.58e-09	3.57e-11	1.53e-10	1.34e-11
				4.45139	4.57e-09	3.59e-11	1.53e-10	1.34e-11
				4.45444	4.58e-09	3.6e-11	1.53e-10	1.33e-11
				4.45778	4.59e-09	3.6e-11	1.54e-10	1.32e-11
				4.46083	4.57e-09	3.58e-11	1.54e-10	1.33e-11
				4.46389	4.57e-09	3.6e-11	1.53e-10	1.32e-11
				4.46694	4.57e-09	3.56e-11	1.53e-10	1.32e-11
				4.47	4.59e-09	3.59e-11	1.53e-10	1.31e-11
				4.47333	4.57e-09	3.57e-11	1.53e-10	1.32e-11
				4.47639	4.58e-09	3.58e-11	1.53e-10	1.31e-11
				4.47944	4.58e-09	3.57e-11	1.51e-10	1.31e-11
				4.4825	4.57e-09	3.57e-11	1.51e-10	1.35e-11
				4.48556	4.58e-09	3.58e-11	1.52e-10	1.32e-11
				4.48889	4.57e-09	3.57e-11	1.53e-10	1.29e-11
				4.49194	4.56e-09	3.56e-11	1.52e-10	1.32e-11
				4.495	4.57e-09	3.55e-11	1.52e-10	1.33e-11
				4.49806	4.58e-09	3.57e-11	1.52e-10	1.31e-11
				4.50111	4.57e-09	3.59e-11	1.52e-10	1.31e-11
				4.50444	4.58e-09	3.56e-11	1.53e-10	1.31e-11
				4.5075	4.56e-09	3.56e-11	1.52e-10	1.35e-11
				4.51056	4.57e-09	3.56e-11	1.51e-10	1.34e-11
				4.51361	4.57e-09	3.58e-11	1.51e-10	1.32e-11
				4.51667	4.57e-09	3.56e-11	1.52e-10	1.33e-11
				4.52	4.56e-09	3.55e-11	1.52e-10	1.32e-11
				4.52306	4.56e-09	3.55e-11	1.52e-10	1.31e-11
				4.52611	4.58e-09	3.55e-11	1.52e-10	1.33e-11
				4.52917	4.55e-09	3.55e-11	1.52e-10	1.33e-11
				4.53222	4.57e-09	3.55e-11	1.52e-10	1.31e-11
				4.53556	4.57e-09	3.56e-11	1.52e-10	1.31e-11
				4.53861	4.56e-09	3.55e-11	1.52e-10	1.31e-11
				4.54167	4.57e-09	3.55e-11	1.51e-10	1.33e-11
				4.54472	4.58e-09	3.55e-11	1.5e-10	1.29e-11
				4.54778	4.57e-09	3.53e-11	1.51e-10	1.3e-11
				4.55111	4.57e-09	3.54e-11	1.5e-10	1.33e-11
				4.55417	4.57e-09	3.55e-11	1.52e-10	1.32e-11
				4.55722	4.57e-09	3.53e-11	1.51e-10	1.29e-11
				4.56028	4.56e-09	3.54e-11	1.51e-10	1.3e-11
				4.56333	4.57e-09	3.52e-11	1.5e-10	1.3e-11
				4.56667	4.56e-09	3.54e-11	1.51e-10	1.28e-11
				4.56972	4.57e-09	3.53e-11	1.5e-10	1.3e-11
				4.57278	4.57e-09	3.54e-11	1.5e-10	1.31e-11
				4.57583	4.56e-09	3.55e-11	1.5e-10	1.33e-11
				4.57889	4.57e-09	3.55e-11	1.5e-10	1.29e-11
				4.58222	4.57e-09	3.53e-11	1.51e-10	1.3e-11
				4.58528	4.56e-09	3.53e-11	1.49e-10	1.31e-11
				4.58833	4.55e-09	3.52e-11	1.51e-10	1.3e-11
				4.59139	4.56e-09	3.52e-11	1.51e-10	1.31e-11
				4.59444	4.56e-09	3.53e-11	1.5e-10	1.31e-11
				4.59778	4.56e-09	3.53e-11	1.51e-10	1.32e-11
				4.60083	4.57e-09	3.53e-11	1.5e-10	1.27e-11
				4.60389	4.56e-09	3.54e-11	1.51e-10	1.3e-11
				4.60694	4.57e-09	3.53e-11	1.5e-10	1.34e-11
				4.61	4.56e-09	3.53e-11	1.5e-10	1.32e-11
				4.61333	4.57e-09	3.54e-11	1.5e-10	1.3e-11
				4.61639	4.55e-09	3.53e-11	1.5e-10	1.31e-11
				4.61944	4.57e-09	3.51e-11	1.49e-10	1.35e-11
				4.6225	4.57e-09	3.5e-11	1.5e-10	1.32e-11
				4.62556	4.55e-09	3.51e-11	1.5e-10	1.32e-11
				4.62889	4.57e-09	3.52e-11	1.5e-10	1.32e-11
				4.63194	4.56e-09	3.5e-11	1.49e-10	1.29e-11
				4.635	4.55e-09	3.51e-11	1.49e-10	1.31e-11
				4.63806	4.55e-09	3.51e-11	1.48e-10	1.3e-11
				4.64111	4.55e-09	3.5e-11	1.5e-10	1.3e-11
				4.64444	4.56e-09	3.51e-11	1.49e-10	1.31e-11
				4.6475	4.55e-09	3.51e-11	1.5e-10	1.33e-11
				4.65056	4.55e-09	3.52e-11	1.5e-10	1.3e-11
				4.65361	4.55e-09	3.51e-11	1.49e-10	1.31e-11
				4.65667	4.55e-09	3.49e-11	1.49e-10	1.32e-11
				4.66	4.54e-09	3.5e-11	1.49e-10	1.29e-11
				4.66306	4.54e-09	3.5e-11	1.48e-10	1.28e-11
				4.66611	4.55e-09	3.49e-11	1.5e-10	1.27e-11
				4.66917	4.54e-09	3.49e-11	1.48e-10	1.28e-11
				4.67222	4.55e-09	3.47e-11	1.5e-10	1.28e-11
				4.67556	4.55e-09	3.51e-11	1.5e-10	1.29e-11
				4.67861	4.55e-09	3.49e-11	1.49e-10	1.28e-11
				4.68167	4.56e-09	3.5e-11	1.49e-10	1.3e-11
				4.68472	4.54e-09	3.49e-11	1.5e-10	1.27e-11
				4.68778	4.56e-09	3.48e-11	1.5e-10	1.31e-11
				4.69111	4.55e-09	3.47e-11	1.49e-10	1.33e-11
				4.69417	4.55e-09	3.49e-11	1.49e-10	1.29e-11
				4.69722	4.55e-09	3.47e-11	1.47e-10	1.32e-11
				4.70028	4.55e-09	3.48e-11	1.48e-10	1.34e-11
				4.70333	4.55e-09	3.48e-11	1.48e-10	1.31e-11
				4.70667	4.54e-09	3.46e-11	1.49e-10	1.3e-11
				4.70972	4.55e-09	3.47e-11	1.49e-10	1.32e-11
				4.71278	4.53e-09	3.47e-11	1.49e-10	1.27e-11
				4.71583	4.54e-09	3.45e-11	1.47e-10	1.3e-11
				4.71889	4.55e-09	3.45e-11	1.48e-10	1.28e-11
				4.72194	4.55e-09	3.46e-11	1.47e-10	1.28e-11
				4.72528	4.55e-09	3.43e-11	1.48e-10	1.29e-11
				4.72833	4.55e-09	3.45e-11	1.47e-10	1.29e-11
				4.73139	4.55e-09	3.46e-11	1.48e-10	1.28e-11
				4.73444	4.56e-09	3.45e-11	1.49e-10	1.31e-11
				4.7375	4.55e-09	3.45e-11	1.5e-10	1.28e-11
				4.74083	4.54e-09	3.46e-11	1.46e-10	1.29e-11
				4.74389	4.55e-09	3.45e-11	1.48e-10	1.3e-11
				4.74694	4.54e-09	3.45e-11	1.48e-10	1.28e-11
				4.75	4.53e-09	3.45e-11	1.47e-10	1.32e-11
				4.75306	4.54e-09	3.44e-11	1.48e-10	1.29e-11
				4.75639	4.54e-09	3.45e-11	1.47e-10	1.31e-11
				4.75944	4.54e-09	3.43e-11	1.47e-10	1.29e-11
				4.7625	4.55e-09	3.46e-11	1.48e-10	1.31e-11
				4.76556	4.53e-09	3.44e-11	1.46e-10	1.28e-11
				4.76861	4.53e-09	3.44e-11	1.48e-10	1.28e-11
				4.77194	4.55e-09	3.44e-11	1.47e-10	1.28e-11
				4.775	4.54e-09	3.43e-11	1.48e-10	1.28e-11
				4.77806	4.53e-09	3.42e-11	1.45e-10	1.26e-11
				4.78111	4.54e-09	3.46e-11	1.46e-10	1.31e-11
				4.78417	4.54e-09	3.42e-11	1.47e-10	1.29e-11
				4.7875	4.53e-09	3.43e-11	1.47e-10	1.3e-11
				4.79056	4.54e-09	3.43e-11	1.47e-10	1.32e-11
				4.79361	4.54e-09	3.44e-11	1.46e-10	1.28e-11
				4.79667	4.54e-09	3.43e-11	1.46e-10	1.3e-11
				4.79972	4.54e-09	3.43e-11	1.47e-10	1.27e-11
				4.80306	4.54e-09	3.43e-11	1.47e-10	1.35e-11
				4.80611	4.54e-09	3.42e-11	1.46e-10	1.3e-11
				4.80917	4.53e-09	3.44e-11	1.47e-10	1.32e-11
				4.81222	4.54e-09	3.41e-11	1.47e-10	1.29e-11
				4.81528	4.53e-09	3.42e-11	1.46e-10	1.28e-11
				4.81861	4.54e-09	3.41e-11	1.46e-10	1.28e-11
				4.82167	4.52e-09	3.39e-11	1.46e-10	1.26e-11
				4.82472	4.54e-09	3.42e-11	1.46e-10	1.31e-11
				4.82778	4.54e-09	3.43e-11	1.47e-10	1.29e-11
				4.83083	4.53e-09	3.41e-11	1.45e-10	1.28e-11
				4.83417	4.54e-09	3.41e-11	1.46e-10	1.31e-11
				4.83722	4.54e-09	3.4e-11	1.46e-10	1.28e-11
				4.84028	4.52e-09	3.42e-11	1.46e-10	1.26e-11
				4.84333	4.52e-09	3.41e-11	1.46e-10	1.29e-11
				4.84639	4.53e-09	3.42e-11	1.46e-10	1.28e-11
				4.84972	4.55e-09	3.42e-11	1.46e-10	1.28e-11
				4.85278	4.54e-09	3.4e-11	1.46e-10	1.27e-11
				4.85583	4.53e-09	3.39e-11	1.45e-10	1.3e-11
				4.85889	4.55e-09	3.4e-11	1.47e-10	1.25e-11
				4.86194	4.53e-09	3.39e-11	1.46e-10	1.29e-11
				4.86528	4.53e-09	3.4e-11	1.45e-10	1.28e-11
				4.86833	4.54e-09	3.42e-11	1.45e-10	1.29e-11
				4.87139	4.52e-09	3.4e-11	1.46e-10	1.29e-11
				4.87444	4.54e-09	3.39e-11	1.46e-10	1.25e-11
				4.8775	4.52e-09	3.39e-11	1.45e-10	1.32e-11
				4.88083	4.53e-09	3.39e-11	1.46e-10	1.25e-11
				4.88389	4.52e-09	3.37e-11	1.45e-10	1.29e-11
				4.88694	4.53e-09	3.39e-11	1.46e-10	1.3e-11
				4.89	4.52e-09	3.39e-11	1.46e-10	1.27e-11
				4.89306	4.52e-09	3.38e-11	1.45e-10	1.25e-11
				4.89639	4.52e-09	3.39e-11	1.45e-10	1.29e-11
				4.89944	4.52e-09	3.39e-11	1.43e-10	1.26e-11
				4.9025	4.52e-09	3.41e-11	1.44e-10	1.26e-11
				4.90556	4.52e-09	3.39e-11	1.44e-10	1.31e-11
				4.90861	4.53e-09	3.38e-11	1.46e-10	1.29e-11
				4.91194	4.52e-09	3.39e-11	1.44e-10	1.27e-11
				4.915	4.52e-09	3.38e-11	1.45e-10	1.3e-11
				4.91806	4.53e-09	3.36e-11	1.46e-10	1.25e-11
				4.92111	4.52e-09	3.38e-11	1.45e-10	1.28e-11
				4.92417	4.52e-09	3.4e-11	1.45e-10	1.27e-11
				4.9275	4.52e-09	3.36e-11	1.44e-10	1.26e-11
				4.93056	4.52e-09	3.37e-11	1.45e-10	1.25e-11
				4.93361	4.54e-09	3.36e-11	1.44e-10	1.32e-11
				4.93667	4.52e-09	3.36e-11	1.44e-10	1.32e-11
				4.93972	4.52e-09	3.37e-11	1.45e-10	1.27e-11
				4.94306	4.52e-09	3.37e-11	1.44e-10	1.27e-11
				4.94611	4.52e-09	3.37e-11	1.44e-10	1.25e-11
				4.94917	4.52e-09	3.36e-11	1.44e-10	1.26e-11
				4.95222	4.52e-09	3.36e-11	1.44e-10	1.27e-11
				4.95528	4.52e-09	3.36e-11	1.45e-10	1.29e-11
				4.95861	4.52e-09	3.37e-11	1.44e-10	1.25e-11
				4.96167	4.52e-09	3.36e-11	1.43e-10	1.28e-11
				4.96472	4.52e-09	3.36e-11	1.44e-10	1.29e-11
				4.96778	4.52e-09	3.35e-11	1.43e-10	1.26e-11
				4.97083	4.52e-09	3.34e-11	1.43e-10	1.25e-11
				4.97417	4.52e-09	3.37e-11	1.44e-10	1.29e-11
				4.97722	4.52e-09	3.35e-11	1.44e-10	1.27e-11
				4.98028	4.52e-09	3.35e-11	1.43e-10	1.28e-11
				4.98333	4.52e-09	3.35e-11	1.43e-10	1.33e-11
				4.98639	4.53e-09	3.36e-11	1.45e-10	1.28e-11
				4.98972	4.52e-09	3.34e-11	1.44e-10	1.26e-11
				4.99278	4.53e-09	3.35e-11	1.44e-10	1.27e-11
				4.99583	4.52e-09	3.36e-11	1.43e-10	1.28e-11
				4.99889	4.52e-09	3.35e-11	1.44e-10	1.26e-11
				5.00194	4.52e-09	3.35e-11	1.44e-10	1.28e-11
				5.00528	4.52e-09	3.34e-11	1.43e-10	1.29e-11
				5.00833	4.52e-09	3.35e-11	1.43e-10	1.3e-11
				5.01139	4.52e-09	3.31e-11	1.43e-10	1.28e-11
				5.01444	4.53e-09	3.34e-11	1.42e-10	1.27e-11
				5.0175	4.52e-09	3.34e-11	1.44e-10	1.27e-11
				5.02083	4.53e-09	3.35e-11	1.44e-10	1.32e-11
				5.02389	4.52e-09	3.34e-11	1.43e-10	1.28e-11
				5.02694	4.52e-09	3.34e-11	1.44e-10	1.27e-11
				5.03	4.52e-09	3.33e-11	1.43e-10	1.27e-11
				5.03306	4.53e-09	3.34e-11	1.43e-10	1.27e-11
				5.03611	4.54e-09	3.33e-11	1.43e-10	1.25e-11
				5.03944	4.53e-09	3.33e-11	1.43e-10	1.25e-11
				5.0425	4.53e-09	3.32e-11	1.43e-10	1.3e-11
				5.04556	4.53e-09	3.33e-11	1.44e-10	1.28e-11
				5.04861	4.54e-09	3.32e-11	1.43e-10	1.26e-11
				5.05167	4.53e-09	3.32e-11	1.43e-10	1.29e-11
				5.055	4.53e-09	3.34e-11	1.43e-10	1.28e-11
				5.05806	4.54e-09	3.31e-11	1.43e-10	1.26e-11
				5.06111	4.54e-09	3.32e-11	1.43e-10	1.29e-11
				5.06417	4.53e-09	3.31e-11	1.43e-10	1.29e-11
				5.06722	4.54e-09	3.31e-11	1.42e-10	1.3e-11
				5.07056	4.52e-09	3.33e-11	1.43e-10	1.29e-11
				5.07361	4.54e-09	3.31e-11	1.43e-10	1.29e-11
				5.07667	4.54e-09	3.32e-11	1.43e-10	1.25e-11
				5.07972	4.54e-09	3.31e-11	1.43e-10	1.24e-11
				5.08278	4.52e-09	3.33e-11	1.43e-10	1.26e-11
				5.08611	4.53e-09	3.3e-11	1.41e-10	1.28e-11
				5.08917	4.54e-09	3.31e-11	1.43e-10	1.28e-11
				5.09222	4.54e-09	3.31e-11	1.43e-10	1.28e-11
				5.09528	4.52e-09	3.3e-11	1.42e-10	1.29e-11
				5.09833	4.54e-09	3.32e-11	1.42e-10	1.25e-11
				5.10167	4.53e-09	3.3e-11	1.42e-10	1.3e-11
				5.10472	4.53e-09	3.3e-11	1.42e-10	1.26e-11
				5.10778	4.52e-09	3.28e-11	1.42e-10	1.3e-11
				5.11083	4.53e-09	3.28e-11	1.41e-10	1.26e-11
				5.11389	4.52e-09	3.29e-11	1.42e-10	1.24e-11
				5.11722	4.52e-09	3.29e-11	1.42e-10	1.29e-11
				5.12028	4.53e-09	3.31e-11	1.41e-10	1.28e-11
				5.12333	4.53e-09	3.29e-11	1.42e-10	1.29e-11
				5.12639	4.53e-09	3.29e-11	1.43e-10	1.25e-11
				5.12944	4.54e-09	3.28e-11	1.4e-10	1.31e-11
				5.13278	4.52e-09	3.3e-11	1.42e-10	1.29e-11
				5.13583	4.53e-09	3.28e-11	1.4e-10	1.24e-11
				5.13889	4.52e-09	3.28e-11	1.41e-10	1.27e-11
				5.14194	4.52e-09	3.29e-11	1.41e-10	1.27e-11
				5.145	4.52e-09	3.27e-11	1.42e-10	1.26e-11
				5.14833	4.52e-09	3.29e-11	1.4e-10	1.27e-11
				5.15139	4.52e-09	3.26e-11	1.41e-10	1.28e-11
				5.15444	4.52e-09	3.27e-11	1.41e-10	1.28e-11
				5.1575	4.52e-09	3.26e-11	1.41e-10	1.26e-11
				5.16056	4.51e-09	3.28e-11	1.41e-10	1.25e-11
				5.16389	4.52e-09	3.29e-11	1.41e-10	1.28e-11
				5.16694	4.52e-09	3.27e-11	1.41e-10	1.25e-11
				5.17	4.51e-09	3.26e-11	1.4e-10	1.29e-11
				5.17306	4.52e-09	3.24e-11	1.41e-10	1.25e-11
				5.17611	4.52e-09	3.26e-11	1.41e-10	1.27e-11
				5.17944	4.52e-09	3.25e-11	1.41e-10	1.26e-11
				5.1825	4.52e-09	3.26e-11	1.41e-10	1.27e-11
				5.18556	4.52e-09	3.27e-11	1.41e-10	1.28e-11
				5.18861	4.51e-09	3.27e-11	1.41e-10	1.25e-11
				5.19167	4.52e-09	3.27e-11	1.42e-10	1.29e-11
				5.195	4.52e-09	3.26e-11	1.4e-10	1.25e-11
				5.19806	4.5e-09	3.25e-11	1.41e-10	1.26e-11
				5.20111	4.51e-09	3.29e-11	1.41e-10	1.27e-11
				5.20417	4.52e-09	3.27e-11	1.4e-10	1.26e-11
				5.20722	4.49e-09	3.27e-11	1.39e-10	1.25e-11
				5.21056	4.49e-09	3.27e-11	1.41e-10	1.31e-11
				5.21361	4.51e-09	3.26e-11	1.42e-10	1.28e-11
				5.21667	4.5e-09	3.27e-11	1.41e-10	1.26e-11
				5.21972	4.51e-09	3.28e-11	1.4e-10	1.3e-11
				5.22278	4.51e-09	3.25e-11	1.41e-10	1.25e-11
				5.22611	4.5e-09	3.27e-11	1.41e-10	1.27e-11
				5.22917	4.49e-09	3.26e-11	1.41e-10	1.23e-11
				5.23222	4.5e-09	3.25e-11	1.41e-10	1.25e-11
				5.23528	4.5e-09	3.24e-11	1.41e-10	1.28e-11
				5.23833	4.5e-09	3.24e-11	1.41e-10	1.23e-11
				5.24167	4.48e-09	3.25e-11	1.41e-10	1.25e-11
				5.24472	4.51e-09	3.25e-11	1.42e-10	1.26e-11
				5.24778	4.49e-09	3.22e-11	1.39e-10	1.24e-11
				5.25083	4.5e-09	3.24e-11	1.4e-10	1.24e-11
				5.25389	4.49e-09	3.2e-11	1.41e-10	1.27e-11
				5.25722	4.5e-09	3.22e-11	1.4e-10	1.26e-11
				5.26028	4.49e-09	3.19e-11	1.41e-10	1.25e-11
				5.26333	4.49e-09	3.21e-11	1.4e-10	1.25e-11
				5.26639	4.48e-09	3.21e-11	1.39e-10	1.25e-11
				5.26944	4.49e-09	3.2e-11	1.4e-10	1.23e-11
				5.27278	4.5e-09	3.2e-11	1.4e-10	1.29e-11
				5.27583	4.5e-09	3.19e-11	1.4e-10	1.25e-11
				5.27889	4.48e-09	3.18e-11	1.4e-10	1.27e-11
				5.28194	4.48e-09	3.2e-11	1.4e-10	1.21e-11
				5.285	4.48e-09	3.19e-11	1.39e-10	1.28e-11
				5.28833	4.48e-09	3.21e-11	1.39e-10	1.26e-11
				5.29139	4.47e-09	3.2e-11	1.39e-10	1.25e-11
				5.29444	4.48e-09	3.18e-11	1.39e-10	1.24e-11
				5.2975	4.48e-09	3.2e-11	1.4e-10	1.24e-11
				5.30056	4.49e-09	3.2e-11	1.39e-10	1.25e-11
				5.30389	4.49e-09	3.18e-11	1.39e-10	1.26e-11
				5.30694	4.47e-09	3.19e-11	1.39e-10	1.24e-11
				5.31	4.47e-09	3.2e-11	1.37e-10	1.24e-11
				5.31306	4.49e-09	3.19e-11	1.39e-10	1.25e-11
				5.31611	4.48e-09	3.2e-11	1.38e-10	1.29e-11
				5.31944	4.48e-09	3.18e-11	1.39e-10	1.24e-11
				5.3225	4.48e-09	3.18e-11	1.38e-10	1.26e-11
				5.32556	4.48e-09	3.19e-11	1.39e-10	1.25e-11
				5.32861	4.48e-09	3.2e-11	1.38e-10	1.28e-11
				5.33167	4.48e-09	3.2e-11	1.38e-10	1.24e-11
				5.33472	4.47e-09	3.2e-11	1.38e-10	1.23e-11
				5.33806	4.46e-09	3.19e-11	1.39e-10	1.27e-11
				5.34111	4.48e-09	3.19e-11	1.38e-10	1.27e-11
				5.34417	4.48e-09	3.18e-11	1.38e-10	1.28e-11
				5.34722	4.46e-09	3.18e-11	1.37e-10	1.28e-11
				5.35028	4.46e-09	3.19e-11	1.38e-10	1.23e-11
				5.35361	4.47e-09	3.19e-11	1.38e-10	1.29e-11
				5.35667	4.48e-09	3.2e-11	1.38e-10	1.23e-11
				5.35972	4.47e-09	3.2e-11	1.38e-10	1.25e-11
				5.36278	4.48e-09	3.2e-11	1.38e-10	1.26e-11
				5.36583	4.47e-09	3.19e-11	1.38e-10	1.25e-11
				5.36917	4.46e-09	3.18e-11	1.38e-10	1.26e-11
				5.37222	4.45e-09	3.2e-11	1.37e-10	1.26e-11
				5.37528	4.46e-09	3.2e-11	1.37e-10	1.21e-11
				5.37833	4.45e-09	3.18e-11	1.37e-10	1.26e-11
				5.38139	4.46e-09	3.2e-11	1.37e-10	1.26e-11
				5.38472	4.46e-09	3.21e-11	1.37e-10	1.23e-11
				5.38778	4.45e-09	3.2e-11	1.37e-10	1.23e-11
				5.39083	4.45e-09	3.19e-11	1.36e-10	1.24e-11
				5.39389	4.44e-09	3.19e-11	1.37e-10	1.25e-11
				5.39694	4.45e-09	3.2e-11	1.37e-10	1.25e-11
				5.40028	4.45e-09	3.2e-11	1.38e-10	1.25e-11
				5.40333	4.45e-09	3.22e-11	1.36e-10	1.26e-11
				5.40639	4.45e-09	3.21e-11	1.37e-10	1.3e-11
				5.40944	4.45e-09	3.2e-11	1.36e-10	1.27e-11
				5.4125	4.46e-09	3.18e-11	1.36e-10	1.25e-11
				5.41583	4.45e-09	3.2e-11	1.37e-10	1.22e-11
				5.41889	4.45e-09	3.19e-11	1.37e-10	1.28e-11
				5.42194	4.43e-09	3.2e-11	1.36e-10	1.29e-11
				5.425	4.44e-09	3.2e-11	1.37e-10	1.26e-11
				5.42806	4.43e-09	3.21e-11	1.37e-10	1.29e-11
				5.43139	4.42e-09	3.17e-11	1.36e-10	1.27e-11
				5.43444	4.43e-09	3.19e-11	1.36e-10	1.26e-11
				5.4375	4.44e-09	3.2e-11	1.35e-10	1.26e-11
				5.44056	4.43e-09	3.19e-11	1.37e-10	1.26e-11
				5.44361	4.43e-09	3.19e-11	1.35e-10	1.25e-11
				5.44694	4.43e-09	3.2e-11	1.36e-10	1.26e-11					--
				5.45	4.42e-09	3.2e-11	1.36e-10	1.28e-11					--
				5.45306	4.44e-09	3.19e-11	1.35e-10	1.25e-11					--
				5.45611	4.44e-09	3.19e-11	1.36e-10	1.28e-11					--
				5.45917	4.43e-09	3.19e-11	1.35e-10	1.28e-11					--
				5.4625	4.43e-09	3.19e-11	1.36e-10	1.3e-11					--
				5.46556	4.43e-09	3.2e-11	1.35e-10	1.26e-11					--
				5.46861	4.43e-09	3.19e-11	1.35e-10	1.23e-11					--
				5.47167	4.43e-09	3.19e-11	1.36e-10	1.24e-11					--
				5.47472	4.42e-09	3.18e-11	1.34e-10	1.26e-11					--
				5.47806	4.43e-09	3.18e-11	1.36e-10	1.28e-11					--
				5.48111	4.43e-09	3.19e-11	1.35e-10	1.28e-11					--
				5.48417	4.42e-09	3.19e-11	1.36e-10	1.22e-11					--
				5.48722	4.43e-09	3.19e-11	1.36e-10	1.26e-11					--
				5.49028	4.43e-09	3.19e-11	1.37e-10	1.25e-11					--
				5.49361	4.44e-09	3.19e-11	1.36e-10	1.25e-11					--
				5.49667	4.44e-09	3.2e-11	1.34e-10	1.25e-11					--
				5.49972	4.43e-09	3.19e-11	1.35e-10	1.25e-11					--
				5.50278	4.44e-09	3.19e-11	1.34e-10	1.3e-11					--
				5.50583	4.43e-09	3.2e-11	1.34e-10	1.27e-11					--
				5.50917	4.43e-09	3.18e-11	1.35e-10	1.28e-11					--
				5.51222	4.43e-09	3.18e-11	1.35e-10	1.26e-11					--
				5.51528	4.42e-09	3.17e-11	1.36e-10	1.26e-11					--
				5.51833	4.43e-09	3.2e-11	1.35e-10	1.29e-11					--
				5.52139	4.42e-09	3.18e-11	1.35e-10	1.25e-11					--
				5.52472	4.42e-09	3.18e-11	1.35e-10	1.28e-11					--
				5.52778	4.43e-09	3.17e-11	1.35e-10	1.25e-11					--
				5.53083	4.42e-09	3.18e-11	1.34e-10	1.26e-11					--
				5.53389	4.43e-09	3.19e-11	1.35e-10	1.25e-11					--
				5.53694	4.42e-09	3.17e-11	1.34e-10	1.28e-11					--
				5.54028	4.42e-09	3.16e-11	1.35e-10	1.26e-11					--
				5.54333	4.42e-09	3.18e-11	1.34e-10	1.25e-11					--
				5.54639	4.43e-09	3.17e-11	1.35e-10	1.28e-11					--
				5.54944	4.43e-09	3.19e-11	1.34e-10	1.28e-11					--
				5.5525	4.41e-09	3.17e-11	1.35e-10	1.26e-11					--
				5.55583	4.41e-09	3.18e-11	1.34e-10	1.25e-11					--
				5.55889	4.43e-09	3.18e-11	1.35e-10	1.26e-11					--
				5.56194	4.42e-09	3.18e-11	1.34e-10	1.24e-11					--
				5.565	4.41e-09	3.18e-11	1.34e-10	1.26e-11					--
				5.56806	4.42e-09	3.17e-11	1.34e-10	1.28e-11					--
				5.57139	4.43e-09	3.19e-11	1.34e-10	1.21e-11					--
				5.57444	4.42e-09	3.17e-11	1.35e-10	1.22e-11					--
				5.5775	4.41e-09	3.18e-11	1.34e-10	1.26e-11					--
				5.58056	4.41e-09	3.17e-11	1.33e-10	1.25e-11					--
				5.58361	4.41e-09	3.16e-11	1.35e-10	1.24e-11					--
				5.58694	4.42e-09	3.17e-11	1.33e-10	1.22e-11					--
				5.59	4.42e-09	3.17e-11	1.34e-10	1.24e-11					--
				5.59306	4.41e-09	3.16e-11	1.35e-10	1.21e-11					--
				5.59611	4.42e-09	3.16e-11	1.33e-10	1.24e-11					--
				5.59917	4.42e-09	3.16e-11	1.34e-10	1.26e-11					--
				5.6025	4.44e-09	3.17e-11	1.34e-10	1.22e-11					--
				5.60556	4.4e-09	3.19e-11	1.33e-10	1.22e-11					--
				5.60861	4.42e-09	3.16e-11	1.33e-10	1.26e-11					--
				5.61167	4.42e-09	3.17e-11	1.34e-10	1.25e-11					--
				5.61472	4.42e-09	3.17e-11	1.33e-10	1.25e-11					--
				5.61778	4.41e-09	3.18e-11	1.34e-10	1.27e-11					--
				5.62111	4.41e-09	3.15e-11	1.34e-10	1.25e-11					--
				5.62417	4.41e-09	3.17e-11	1.33e-10	1.24e-11					--
				5.62722	4.42e-09	3.16e-11	1.34e-10	1.22e-11					--
				5.63028	4.42e-09	3.14e-11	1.32e-10	1.26e-11					--
				5.63333	4.4e-09	3.17e-11	1.33e-10	1.25e-11					--
				5.63667	4.43e-09	3.15e-11	1.34e-10	1.23e-11					--
				5.63972	4.41e-09	3.16e-11	1.33e-10	1.26e-11					--
				5.64278	4.41e-09	3.16e-11	1.34e-10	1.26e-11					--
				5.64583	4.41e-09	3.16e-11	1.33e-10	1.25e-11					--
				5.64889	4.42e-09	3.15e-11	1.33e-10	1.22e-11					--
				5.65222	4.41e-09	3.15e-11	1.33e-10	1.25e-11					--
				5.65528	4.43e-09	3.16e-11	1.33e-10	1.25e-11					--
				5.65833	4.42e-09	3.18e-11	1.32e-10	1.24e-11					--
				5.66139	4.42e-09	3.15e-11	1.33e-10	1.23e-11					--
				5.66444	4.42e-09	3.17e-11	1.34e-10	1.26e-11					--
				5.66778	4.41e-09	3.14e-11	1.32e-10	1.25e-11					--
				5.67083	4.42e-09	3.16e-11	1.33e-10	1.24e-11					--
				5.67389	4.41e-09	3.15e-11	1.34e-10	1.26e-11					--
				5.67694	4.4e-09	3.14e-11	1.33e-10	1.27e-11					--
				5.68	4.39e-09	3.15e-11	1.33e-10	1.25e-11					--
				5.68333	4.43e-09	3.14e-11	1.32e-10	1.25e-11					--
				5.68639	4.41e-09	3.15e-11	1.32e-10	1.25e-11					--
				5.68944	4.42e-09	3.15e-11	1.32e-10	1.26e-11					--
				5.6925	4.41e-09	3.14e-11	1.32e-10	1.25e-11					--
				5.69556	4.41e-09	3.14e-11	1.32e-10	1.24e-11					--
				5.69889	4.42e-09	3.15e-11	1.32e-10	1.24e-11					--
				5.70194	4.41e-09	3.13e-11	1.33e-10	1.22e-11					--
				5.705	4.42e-09	3.15e-11	1.32e-10	1.23e-11					--
				5.70806	4.41e-09	3.15e-11	1.33e-10	1.25e-11					--
				5.71111	4.41e-09	3.14e-11	1.33e-10	1.25e-11					--
				5.71444	4.41e-09	3.14e-11	1.31e-10	1.26e-11					--
				5.7175	4.41e-09	3.14e-11	1.32e-10	1.23e-11					--
				5.72056	4.42e-09	3.14e-11	1.32e-10	1.25e-11					--
				5.72361	4.42e-09	3.15e-11	1.33e-10	1.24e-11					--
				5.72667	4.4e-09	3.13e-11	1.33e-10	1.26e-11					--
				5.73	4.41e-09	3.13e-11	1.33e-10	1.25e-11					--
				5.73306	4.42e-09	3.12e-11	1.32e-10	1.23e-11					--
				5.73611	4.42e-09	3.12e-11	1.31e-10	1.26e-11					--
				5.73917	4.41e-09	3.13e-11	1.32e-10	1.24e-11					--
				5.74222	4.41e-09	3.14e-11	1.32e-10	1.23e-11					--
				5.74556	4.4e-09	3.13e-11	1.32e-10	1.21e-11					--
				5.74861	4.42e-09	3.13e-11	1.33e-10	1.27e-11					--
				5.75167	4.41e-09	3.15e-11	1.32e-10	1.26e-11					--
				5.75472	4.41e-09	3.13e-11	1.32e-10	1.29e-11					--
				5.75778	4.41e-09	3.13e-11	1.32e-10	1.25e-11					--
				5.76111	4.41e-09	3.13e-11	1.32e-10	1.25e-11					--
				5.76417	4.42e-09	3.11e-11	1.32e-10	1.2e-11					--
				5.76722	4.41e-09	3.12e-11	1.32e-10	1.24e-11					--
				5.77028	4.4e-09	3.12e-11	1.32e-10	1.24e-11					--
				5.77333	4.41e-09	3.12e-11	1.32e-10	1.25e-11					--
				5.77667	4.4e-09	3.11e-11	1.32e-10	1.23e-11					--
				5.77972	4.42e-09	3.11e-11	1.31e-10	1.25e-11					--
				5.78278	4.43e-09	3.13e-11	1.32e-10	1.22e-11					--
				5.78583	4.43e-09	3.12e-11	1.32e-10	1.28e-11					--
				5.78889	4.42e-09	3.12e-11	1.31e-10	1.27e-11					--
				5.79222	4.41e-09	3.13e-11	1.32e-10	1.23e-11					--
				5.79528	4.41e-09	3.13e-11	1.33e-10	1.26e-11					--
				5.79833	4.42e-09	3.12e-11	1.32e-10	1.24e-11					--
				5.80139	4.4e-09	3.12e-11	1.31e-10	1.22e-11					--
				5.80444	4.42e-09	3.1e-11	1.31e-10	1.24e-11					--
				5.80778	4.41e-09	3.11e-11	1.32e-10	1.26e-11					--
				5.81083	4.41e-09	3.11e-11	1.31e-10	1.23e-11					--
				5.81389	4.43e-09	3.1e-11	1.32e-10	1.23e-11					--
				5.81694	4.41e-09	3.11e-11	1.31e-10	1.24e-11					--
				5.82	4.42e-09	3.11e-11	1.32e-10	1.23e-11					--
				5.82333	4.41e-09	3.1e-11	1.31e-10	1.26e-11					--
				5.82639	4.43e-09	3.1e-11	1.31e-10	1.24e-11					--
				5.82944	4.41e-09	3.11e-11	1.31e-10	1.22e-11					--
				5.8325	4.41e-09	3.11e-11	1.31e-10	1.24e-11					--
				5.83556	4.42e-09	3.11e-11	1.31e-10	1.22e-11					--
				5.83889	4.41e-09	3.1e-11	1.31e-10	1.2e-11					--
				5.84194	4.42e-09	3.09e-11	1.32e-10	1.22e-11					--
				5.845	4.41e-09	3.09e-11	1.3e-10	1.19e-11					--
				5.84806	4.4e-09	3.12e-11	1.31e-10	1.22e-11					--
				5.85111	4.4e-09	3.1e-11	1.31e-10	1.24e-11					--
				5.85444	4.41e-09	3.1e-11	1.31e-10	1.24e-11					--
				5.8575	4.42e-09	3.11e-11	1.32e-10	1.25e-11					--
				5.86056	4.42e-09	3.1e-11	1.31e-10	1.21e-11					--
				5.86361	4.43e-09	3.1e-11	1.32e-10	1.25e-11					--
				5.86667	4.41e-09	3.09e-11	1.3e-10	1.24e-11					--
				5.87	4.41e-09	3.09e-11	1.31e-10	1.22e-11					--
				5.87306	4.41e-09	3.09e-11	1.3e-10	1.23e-11					--
				5.87611	4.41e-09	3.09e-11	1.31e-10	1.23e-11					--
				5.87917	4.42e-09	3.09e-11	1.31e-10	1.24e-11					--
				5.88222	4.41e-09	3.1e-11	1.3e-10	1.25e-11					--
				5.88556	4.42e-09	3.08e-11	1.3e-10	1.22e-11					--
				5.88861	4.42e-09	3.1e-11	1.31e-10	1.23e-11					--
				5.89167	4.4e-09	3.07e-11	1.31e-10	1.2e-11					--
				5.89472	4.42e-09	3.08e-11	1.3e-10	1.22e-11					--
				5.89778	4.43e-09	3.07e-11	1.31e-10	1.25e-11					--
				5.90111	4.4e-09	3.07e-11	1.3e-10	1.21e-11					--
				5.90417	4.4e-09	3.05e-11	1.31e-10	1.22e-11					--
				5.90722	4.41e-09	3.06e-11	1.3e-10	1.21e-11					--
				5.91028	4.41e-09	3.04e-11	1.31e-10	1.25e-11					--
				5.91333	4.41e-09	3.04e-11	1.3e-10	1.23e-11					--
				5.91639	4.41e-09	3.05e-11	1.31e-10	1.23e-11					--
				5.91972	4.43e-09	3.05e-11	1.3e-10	1.21e-11					--
				5.92278	4.4e-09	3.04e-11	1.3e-10	1.21e-11					--
				5.92583	4.41e-09	3.05e-11	1.3e-10	1.23e-11					--
				5.92889	4.42e-09	3.05e-11	1.3e-10	1.23e-11					--
				5.93194	4.42e-09	3.04e-11	1.31e-10	1.24e-11					--
				5.93528	4.4e-09	3.05e-11	1.3e-10	1.23e-11					--
				5.93833	4.4e-09	3.06e-11	1.3e-10	1.22e-11					--
				5.94139	4.41e-09	3.05e-11	1.29e-10	1.23e-11					--
				5.94444	4.41e-09	3.06e-11	1.3e-10	1.22e-11					--
				5.9475	4.4e-09	3.04e-11	1.3e-10	1.21e-11					--
				5.95083	4.41e-09	3.06e-11	1.3e-10	1.22e-11					--
				5.95389	4.4e-09	3.05e-11	1.3e-10	1.2e-11					--
				5.95694	4.4e-09	3.06e-11	1.31e-10	1.23e-11					--
				5.96	4.4e-09	3.04e-11	1.29e-10	1.24e-11					--
				5.96306	4.41e-09	3.06e-11	1.29e-10	1.25e-11					--
				5.96639	4.4e-09	3.04e-11	1.29e-10	1.23e-11					--
				5.96944	4.41e-09	3.06e-11	1.3e-10	1.21e-11					--
[truncated: 12,001 more rows]

## Sheet: Figure 4
Figure4a													Figure 4b				Figure 4c						Figure 4d Fresh				Figure 4d-H2/Ar				Figure 4d-N2-H2
Scans	4
Scan ID	Mode	Input	Scanned	Start	Stop	Increment	Dwell	Settle	RS
Scan 1	RGA	SEM	mass	29	29	0.01	1	1	0.008				Time	N2	14N15N		Time	15NH2	14NH2	15N2	15NH3		410.4		1358.29		410.3		1385.36		410.1		1453.42
Scan 2	RGA	SEM	mass	28	28	0.01	1	1	1				0.30056	1.65e-11	9.94e-13		0.30056	7.96e-11	6.17e-12	1.85e-07	3.92e-10		410.35		1383.68		410.25		1432.76		410.05		1535.85
Scan 3	RGA	SEM	mass	30	30	0.01	1	1	1				0.31222	1.65e-11	7.05e-13		0.31222	8.46e-11	6.34e-12	1.86e-07	4.22e-10		410.3		1399.54		410.2		1445.03		410		1415.62
Scan 4	RGA	Temperature	none	0.4	0.4	0.01	1	1	1				0.32417	1.66e-11	7.13e-13		0.32417	8.62e-11	6.37e-12	1.86e-07	4.28e-10		410.25		1337.7		410.15		1427.43		409.95		1476.44
Environment													0.33611	1.64e-11	8.26e-13		0.33611	8.56e-11	6.37e-12	1.84e-07	4.24e-10		410.2		1356.01		410.1		1350.18		409.9		1487.44
Global	RGA												0.34806	1.65e-11	5.3e-13		0.34806	8.52e-11	6.37e-12	1.78e-07	4.22e-10		410.15		1392.76		410.05		1423.16		409.85		1460.66
F1	0	( 1 = on, 0 = off )											0.73861	1.64e-11	7.39e-13		0.73861	7.66e-11	4.52e-12	1.77e-07	3.9e-10		410.1		1414.57		410		1472.1		409.8		1496.83
F2	1	( 1 = on, 0 = off )											0.75028	1.64e-11	1.08e-12		0.75028	7.34e-11	5.2e-12	1.85e-07	3.54e-10		410.05		1405.93		409.95		1476.64		409.75		1457.35
cage	3	V											0.76194	1.64e-11	9.74e-13		0.76194	6.94e-11	5.35e-12	1.86e-07	3.3e-10		410		1414.47		409.9		1462		409.7		1483.06
delta-m	5	%											0.77361	1.64e-11	8.19e-13		0.77361	6.94e-11	5.56e-12	1.84e-07	3.3e-10		409.95		1339.76		409.85		1382.32		409.65		1478.17
electron-energy	25	V											0.78528	1.66e-11	6.32e-13		0.78528	7.16e-11	5.69e-12	1.82e-07	3.44e-10		409.9		1375.71		409.8		1397.24		409.6		1497.61
emission	300	uA											0.79694	1.64e-11	5.71e-13		0.79694	7.64e-11	5.79e-12	1.81e-07	3.72e-10		409.85		1381.87		409.75		1439.61		409.55		1374.74
focus	-90	V											1.26861	1.64e-11	4.57e-13		1.26861	6.86e-11	5.29e-12	1.81e-07	3.28e-10		409.8		1416.31		409.7		1414.66		409.5		1403.3
mass	5.5	amu											1.28056	1.65e-11	8.19e-13		1.28056	7.32e-11	5.66e-12	1.81e-07	3.52e-10		409.75		1332.27		409.65		1432.55		409.45		1386.24
mode-change-delay	1000	ms											1.2925	1.64e-11	5.11e-13		1.2925	7.66e-11	5.72e-12	1.8e-07	3.76e-10		409.7		1360.43		409.6		1444.16		409.4		1461.12
multiplier	870	V											1.30444	1.64e-11	5.57e-13		1.30444	7.78e-11	5.89e-12	1.79e-07	3.82e-10		409.65		1424.98		409.55		1419.09		409.35		1529.59
resolution	0	%											1.31611	1.64e-11	6.05e-13		1.31611	7.8e-11	5.83e-12	1.77e-07	3.8e-10		409.6		1396.75		409.5		1383.22		409.3		1523.66
Data	4							时间/s	min				1.32806	1.65e-11	8.87e-13		1.32806	8.06e-11	5.93e-12	1.75e-07	3.9e-10		409.55		1352.41		409.45		1468.07		409.25		1466.88
Time	ms	14N15N	Nitrogen	15N2	Scan 4 : none 0.40								1.77722	1.64e-11	5.71e-13		1.77722	6.16e-11	5e-12	1.74e-07	2.86e-10		409.5		1364.56		409.4		1446.95		409.2		1404.65
00:00:01	1001	0	3.23e-10	4.3e-10	22.6931			1	0.0166667				1.78889	1.64e-11	8.19e-13		1.78889	6.32e-11	5.13e-12	1.71e-07	2.98e-10		409.45		1391.17		409.35		1431.28		409.15		1400.38
00:00:01	1590	0	2.15e-10	4.3e-10	22.8014			1	0.0166667				1.80083	1.64e-11	5.98e-13		1.80083	6.58e-11	5.16e-12	1.7e-07	3.1e-10		409.4		1389.79		409.3		1427.21		409.1		1478.95
00:00:01	1984	-1.93e-09	1.94e-10	4.04e-10	22.2601			1	0.0166667				1.81194	1.64e-11	6.51e-13		1.81194	6.64e-11	5.19e-12	1.69e-07	3.16e-10		409.35		1410.38		409.25		1393.61		409.05		1447.86
00:00:02	2297	2.11e-10	1.67e-10	2.35e-10	22.3684			2	0.0333333				1.82389	1.63e-11	6.72e-13		1.82389	7.52e-11	5.42e-12	1.68e-07	3.62e-10		409.3		1418.83		409.2		1416		409		1454.84
00:00:05	5212	1.15e-10	9.59e-11	8.46e-11	22.8014			5	0.0833333				2.26111	1.51e-11	8.33e-13		2.26111	6.16e-11	4.55e-12	1.71e-07	2.86e-10		409.25		1371.9		409.15		1418.76		408.95		1417.92
00:00:16	16249	8.01e-11	7.17e-11	4.73e-11	24.317			16	0.266667				2.27278	1.49e-11	5.31e-13		2.27278	5.76e-11	4.6e-12	1.7e-07	2.64e-10		409.2		1344.04		409.1		1380.3		408.9		1469.23
00:00:35	35057	6.03e-11	5.29e-11	3.67e-11	26.0491			35	0.583333				2.28444	1.49e-11	5.31e-13		2.28444	5.56e-11	4.58e-12	1.69e-07	2.54e-10		409.15		1378.18		409.05		1417.1		408.85		1471.99
00:00:55	55733	4.73e-11	4.7e-11	3.19e-11	28.2142			55	0.916667				2.29611	1.49e-11	6.79e-13		2.29611	5.52e-11	4.68e-12	1.67e-07	2.5e-10		409.1		1409.42		409		1460.78		408.8		1494.43
00:01:16	76409	4.5e-11	4.32e-11	2.86e-11	31.2453			76	1.26667				2.30778	1.49e-11	5.91e-13		2.30778	5.52e-11	4.7e-12	1.66e-07	2.48e-10		409.05		1436.3		408.95		1381.28		408.75		1446.37
00:01:37	97085	3.74e-11	4.04e-11	2.61e-11	34.1682			97	1.61667				2.72222	1.48e-11	5.77e-13		2.72222	5.88e-11	4.4e-12	1.67e-07	2.74e-10		409		1409.76		408.9		1415.48		408.7		1500.75
00:01:57	117760	3.76e-11	3.8e-11	2.46e-11	36.9829			117	1.95				2.73389	1.49e-11	4.3e-13		2.73389	5.44e-11	4.34e-12	1.68e-07	2.48e-10		408.95		1401.27		408.85		1390.14		408.65		1438.4
00:02:18	138437	4.18e-11	3.62e-11	2.29e-11	39.7975			138	2.3				2.74556	1.49e-11	3.76e-13		2.74556	5.24e-11	4.43e-12	1.67e-07	2.36e-10		408.9		1365.42		408.8		1383.67		408.6		1443.36
00:02:39	159113	3.83e-11	3.45e-11	2.15e-11	42.1791			159	2.65				2.75722	1.49e-11	7.12e-13		2.75722	5.2e-11	4.57e-12	1.66e-07	2.3e-10		408.85		1343.74		408.75		1419.12		408.55		1508.78
00:02:59	179789	3.27e-11	3.34e-11	2.04e-11	44.3442			179	2.98333				2.76917	1.48e-11	7.73e-13		2.76917	5.16e-11	4.47e-12	1.65e-07	2.3e-10		408.8		1379.98		408.7		1414.1		408.5		1452.45
00:03:20	200465	3.09e-11	3.21e-11	1.94e-11	46.4011			200	3.33333				2.78111	1.48e-11	2.75e-13		2.78111	5.22e-11	4.63e-12	1.63e-07	2.34e-10		408.75		1378.84		408.65		1438.25		408.45		1479.83
00:03:41	221142	3.18e-11	3.12e-11	1.86e-11	48.1332			221	3.68333				2.79278	1.48e-11	5.17e-13		2.79278	5.2e-11	4.59e-12	1.62e-07	2.34e-10		408.7		1380.4		408.6		1445.61		408.4		1453.43
00:04:01	241818	3.17e-11	3.03e-11	1.78e-11	49.6488			241	4.01667				3.23139	1.48e-11	6.78e-13		3.23139	8.56e-11	7.79e-12	1.6e-07	2.48e-10		408.65		1341.47		408.55		1432.43		408.35		1476.77
00:04:22	262494	3e-11	2.96e-11	1.71e-11	50.5148			262	4.36667				3.24333	1.49e-11	8.73e-13		3.24333	5.38e-11	3.31e-12	1.65e-07	2.36e-10		408.6		1366.31		408.5		1415.23		408.3		1426.5
00:04:43	283170	2.77e-11	2.89e-11	1.65e-11	52.4634			283	4.71667				3.25556	1.5e-11	4.9e-13		3.25556	4.04e-11	2.41e-12	1.65e-07	2.3e-10		408.55		1409.73		408.45		1425.36		408.25		1458.33
00:05:03	303845	2.78e-11	2.81e-11	1.57e-11	53.7625			303	5.05				3.2675	1.51e-11	1.47e-13		3.2675	3.3e-11	1.94e-12	1.63e-07	2.3e-10		408.5		1410.27		408.4		1365.8		408.2		1422.18
00:05:24	324522	2.62e-11	2.75e-11	1.54e-11	55.3863			324	5.4				3.28	1.51e-11	4.57e-13		3.28	2.78e-11	1.77e-12	1.62e-07	2.34e-10		408.45		1350.73		408.35		1377.71		408.15		1402.14
00:05:45	345198	2.42e-11	2.71e-11	1.48e-11	56.9019			345	5.75				3.29361	--	--		3.29361	2.43e-11	1.55e-12	1.61e-07	2.34e-10		408.4		1367.46		408.3		1387.42		408.1		1431.56
00:06:05	365874	2.39e-11	2.66e-11	1.43e-11	58.5257			365	6.08333				--	--	--		--	--	--	--	--		408.35		1384.58		408.25		1479.72		408.05		1472.83
00:06:26	386550	2.59e-11	2.62e-11	1.39e-11	60.2578			386	6.43333				--	--	--		--	--	--	--	--		408.3		1379.21		408.2		1361.82		408		1436.39
00:06:47	407225	2.18e-10	3.13e-11	1.35e-11	62.0982			407	6.78333				--	--	--		--	--	--	--	--		408.25		1392.62		408.15		1443.09		407.95		1365.38
00:07:07	427902	2.19e-11	2.52e-11	1.32e-11	63.8303			427	7.11667				--	--	--		--	--	--	--	--		408.2		1392.43		408.1		1447.17		407.9		1471.48
00:07:28	448578	2.42e-11	2.39e-11	1.27e-11	65.5623			448	7.46667				--	--	--		--	--	--	--	--		408.15		1389.47		408.05		1396.76		407.85		1406.7
00:07:49	469255	2.34e-11	2.42e-11	1.23e-11	67.6192			469	7.81667				--	--	--		--	--	--	--	--		408.1		1409.87		408		1410.45		407.8		1486.26
00:08:09	489930	2e-11	2.42e-11	1.21e-11	69.3513			489	8.15				--	--	--		--	--	--	--	--		408.05		1336.09		407.95		1406.4		407.75		1442.03
00:08:30	510607	2.54e-11	2.4e-11	1.17e-11	71.1916			510	8.5				--	--	--		--	--	--	--	--		408		1361.08		407.9		1469.17		407.7		1466.31
00:08:51	531283	2.11e-11	2.38e-11	1.14e-11	72.9237			531	8.85					--	--								407.95		1352.16		407.85		1397.14		407.65		1475.92
00:09:11	551959	2.32e-11	2.34e-11	1.11e-11	74.5476			551	9.18333					--	--								407.9		1364.54		407.8		1416.21		407.6		1468.04
00:09:32	572635	2.7e-11	2.31e-11	1.08e-11	76.4962			572	9.53333					--	--								407.85		1376.62		407.75		1493.22		407.55		1441.26
00:09:53	593312	2.33e-11	2.3e-11	1.05e-11	78.2282			593	9.88333					--	--								407.8		1388.71		407.7		1410.53		407.5		1437
00:10:13	613988	2.19e-11	2.25e-11	1.03e-11	79.8521			613	10.2167					--	--								407.75		1378.64		407.65		1451.86		407.45		1449.03
00:10:34	634664	2.4e-11	2.23e-11	1e-11	81.4759			634	10.5667					--	--								407.7		1396.75		407.6		1365.58		407.4		1515.57
00:10:55	655340	1.88e-11	2.2e-11	9.77e-12	83.208			655	10.9167					--	--								407.65		1400.48		407.55		1401.73		407.35		1427.44
00:11:16	676015	2.03e-11	2.21e-11	9.63e-12	85.1566			676	11.2667					--	--								407.6		1440.13		407.5		1445.53		407.3		1456.92
00:11:36	696692	2.22e-11	2.18e-11	9.36e-12	86.7804			696	11.6					--	--								407.55		1403.06		407.45		1390.56		407.25		1446.52
00:11:57	717368	2e-11	2.15e-11	9.25e-12	88.6208			717	11.95					--	--								407.5		1424		407.4		1421.76		407.2		1412.48
00:12:18	738044	2.05e-11	2.14e-11	8.97e-12	90.2446			738	12.3					--	--								407.45		1420.08		407.35		1428.5		407.15		1475.78
00:12:38	758720	2.06e-11	2.11e-11	8.82e-12	92.1932			758	12.6333					--	--								407.4		1417.93		407.3		1426.46		407.1		1470.37
00:12:59	779547	2.24e-11	2.1e-11	8.66e-12	93.9253			779	12.9833					--	--								407.35		1396.35		407.25		1452.69		407.05		1462.37
00:13:20	800373	1.75e-11	2.09e-11	8.49e-12	95.7656			800	13.3333					--	--								407.3		1423.34		407.2		1390.83		407		1478.5
00:13:41	821200	1.66e-11	2.08e-11	8.37e-12	97.606			821	13.6833					--	--								407.25		1382.67		407.15		1442.69		406.95		1461.49
00:14:02	842027	2.26e-11	2.05e-11	8.14e-12	99.2298			842	14.0333					--	--								407.2		1382.6		407.1		1447.98		406.9		1474.75
00:14:22	862853	1.93e-11	2.05e-11	8.04e-12	101.07			862	14.3667					--	--								407.15		1383.35		407.05		1408.32		406.85		1474.63
00:14:43	883680	1.73e-11	2.02e-11	7.82e-12	102.694			883	14.7167					--	--								407.1		1408.04		407		1449.65		406.8		1425.11
00:15:04	904507	1.72e-11	2.02e-11	7.65e-12	104.318			904	15.0667					--	--								407.05		1376.99		406.95		1428.08		406.75		1477.7
00:15:25	925333	1.87e-11	2.01e-11	7.52e-12	106.158			925	15.4167					--	--								407		1442.48		406.9		1409.22		406.7		1490.08
00:15:46	946160	1.98e-11	2e-11	7.5e-12	107.349			946	15.7667					--	--								406.95		1382.77		406.85		1413.62		406.65		1550.19
00:16:05	965085	1.93e-11	1.98e-11	7.35e-12	109.514			965	16.0833					--	--								406.9		1374.37		406.8		1453.48		406.6		1444.62
00:16:25	985912	1.97e-11	1.98e-11	7.16e-12	111.246			985	16.4167					--	--								406.85		1378.17		406.75		1386.03		406.55		1505.44
00:16:46	1006738	1.89e-11	1.96e-11	6.97e-12	112.978			1006	16.7667					--	--								406.8		1367.62		406.7		1442.36		406.5		1522.65
00:17:07	1027565	1.86e-11	1.95e-11	6.91e-12	114.602			1027	17.1167					--	--								406.75		1424.88		406.65		1429.75		406.45		1501.57
00:17:28	1048392	1.8e-11	1.94e-11	6.78e-12	116.551			1048	17.4667					--	--								406.7		1414.96		406.6		1509.82		406.4		1463.55
00:17:49	1069218	1.65e-11	1.93e-11	6.65e-12	117.958			1069	17.8167					--	--								406.65		1401.81		406.55		1429.56		406.35		1484.68
00:18:06	1086894	1.79e-11	1.91e-11	6.5e-12	119.69			1086	18.1					--	--								406.6		1424.97		406.5		1399.95		406.3		1498.78
00:18:27	1107720	1.6e-11	1.9e-11	6.32e-12	121.422			1107	18.45					--	--								406.55		1378.02		406.45		1444.08		406.25		1505.55
00:18:48	1128547	1.86e-11	1.89e-11	6.32e-12	123.263			1128	18.8					--	--								406.5		1475.23		406.4		1448.38		406.2		1478.4
00:19:09	1149373	2.04e-11	1.89e-11	6.26e-12	124.778			1149	19.15					--	--								406.45		1443.33		406.35		1405.74		406.15		1491.62
00:19:30	1170200	1.69e-11	1.88e-11	6.1e-12	126.294			1170	19.5					--	--								406.4		1427.21		406.3		1457.73		406.1		1514.83
00:19:51	1191027	1.68e-11	1.86e-11	6.01e-12	128.459			1191	19.85					--	--								406.35		1391.67		406.25		1436.94		406.05		1459.2
00:20:11	1211853	1.52e-11	1.86e-11	5.83e-12	130.191			1211	20.1833					--	--								406.3		1440.23		406.2		1399.02		406		1501.31
00:20:32	1232680	1.65e-11	1.85e-11	5.74e-12	131.923			1232	20.5333					--	--								406.25		1413.33		406.15		1445.17		405.95		1526.93
00:20:53	1253507	1.69e-11	1.84e-11	5.74e-12	133.655			1253	20.8833					--	--								406.2		1410.39		406.1		1483.11		405.9		1522.49
00:21:14	1274333	1.4e-11	1.83e-11	5.61e-12	135.387			1274	21.2333					--	--								406.15		1408.75		406.05		1493.67		405.85		1505.88
00:21:35	1295160	1.58e-11	1.81e-11	5.58e-12	137.119			1295	21.5833					--	--								406.1		1392.24		406		1459.24		405.8		1443.39
00:21:55	1315987	1.96e-11	1.82e-11	5.46e-12	138.743			1315	21.9167					--	--								406.05		1409.28		405.95		1451.54		405.75		1501.83
00:22:16	1336813	1.62e-11	1.82e-11	5.43e-12	140.475			1336	22.2667					--	--								406		1409.73		405.9		1486.86		405.7		1517.37
00:22:37	1357640	1.85e-11	1.8e-11	5.22e-12	142.424			1357	22.6167					--	--								405.95		1386.29		405.85		1477.19		405.65		1459.22
00:22:58	1378467	1.83e-11	1.79e-11	5.18e-12	144.156			1378	22.9667					--	--								405.9		1411.13		405.8		1484.08		405.6		1496.05
00:23:19	1399293	1.6e-11	1.78e-11	5.05e-12	145.672			1399	23.3167					--	--								405.85		1421.94		405.75		1544.99		405.55		1459.77
00:23:40	1420120	1.44e-11	1.78e-11	5.09e-12	147.512			1420	23.6667					--	--								405.8		1394.43		405.7		1427.89		405.5		1563.97
00:24:00	1440947	1.83e-11	1.78e-11	4.96e-12	149.352			1440	24					--	--								405.75		1407.65		405.65		1485.22		405.45		1516.27
00:24:21	1461773	1.3e-11	1.76e-11	4.91e-12	150.976			1461	24.35					--	--								405.7		1454.66		405.6		1491.17		405.4		1508.32
00:24:42	1482600	1.91e-11	1.77e-11	4.83e-12	152.708			1482	24.7					--	--								405.65		1493.12		405.55		1489.37		405.35		1490.68
00:25:03	1503427	1.5e-11	1.75e-11	4.84e-12	154.44			1503	25.05					--	--								405.6		1437.05		405.5		1498.34		405.3		1478.63
00:25:24	1524253	2.06e-11	1.77e-11	4.71e-12	156.172			1524	25.4					--	--								405.55		1449.38		405.45		1494.71		405.25		1509.76
00:25:45	1545080	1.28e-11	1.74e-11	4.67e-12	157.904			1545	25.75					--	--								405.5		1413.66		405.4		1474.69		405.2		1548.92
00:26:05	1565907	1.75e-11	1.75e-11	4.67e-12	159.528			1565	26.0833					--	--								405.45		1438.2		405.35		1407.87		405.15		1543.9
00:26:26	1586733	1.7e-11	1.74e-11	4.53e-12	161.26			1586	26.4333					--	--								405.4		1476.44		405.3		1467.33		405.1		1458.72
00:26:47	1607560	1.45e-11	1.72e-11	4.43e-12	163.101			1607	26.7833					--	--								405.35		1460.23		405.25		1463.78		405.05		1462.47
00:27:08	1628387	1.39e-11	1.72e-11	4.36e-12	164.616			1628	27.1333					--	--								405.3		1425.45		405.2		1494.38		405		1489.87
00:27:29	1649213	1.43e-11	1.71e-11	4.32e-12	166.024			1649	27.4833					--	--								405.25		1431.02		405.15		1440.03		404.95		1432
00:27:50	1670039	1.62e-11	1.71e-11	4.29e-12	168.189			1670	27.8333					--	--								405.2		1421.37		405.1		1432.9		404.9		1452.96
00:28:10	1690865	1.49e-11	1.71e-11	4.3e-12	169.921			1690	28.1667					--	--								405.15		1414.97		405.05		1469.43		404.85		1523.06
00:28:31	1711692	1.59e-11	1.7e-11	4.22e-12	171.544			1711	28.5167					--	--								405.1		1453.16		405		1437.2		404.8		1537.91
00:28:52	1732518	1.4e-11	1.72e-11	4.09e-12	173.277			1732	28.8667					--	--								405.05		1443.32		404.95		1443.98		404.75		1502.94
00:29:13	1753345	1.62e-11	1.69e-11	3.96e-12	174.9			1753	29.2167					--	--								405		1423.28		404.9		1443.4		404.7		1424.72
00:29:34	1774172	1.24e-11	1.69e-11	4.05e-12	176.091			1774	29.5667					--	--								404.95		1407.7		404.85		1436.17		404.65		1492.23
00:29:54	1794998	1.47e-11	1.68e-11	4.04e-12	178.365			1794	29.9					--	--								404.9		1459.15		404.8		1436.44		404.6		1468.47
00:30:15	1815825	1.62e-11	1.68e-11	3.96e-12	180.097			1815	30.25					--	--								404.85		1465.09		404.75		1440.28		404.55		1444.56
00:30:36	1836652	1.61e-11	1.68e-11	3.89e-12	181.829			1836	30.6					--	--								404.8		1452.82		404.7		1424.08		404.5		1410.84
00:30:57	1857478	1.46e-11	1.67e-11	3.83e-12	183.453			1857	30.95					--	--								404.75		1433.6		404.65		1442.68		404.45		1471.77
00:31:18	1878304	1.98e-11	1.67e-11	3.76e-12	185.185			1878	31.3					--	--								404.7		1366.34		404.6		1411.52		404.4		1497.93
00:31:39	1899130	1.6e-11	1.66e-11	3.76e-12	186.376			1899	31.65					--	--								404.65		1429.23		404.55		1420.23		404.35		1513.93
00:31:59	1919957	1.63e-11	1.67e-11	3.72e-12	188.649			1919	31.9833					--	--								404.6		1404.97		404.5		1416.28		404.3		1532.96
00:32:20	1940783	1.23e-11	1.66e-11	3.64e-12	190.381			1940	32.3333					--	--								404.55		1444.14		404.45		1461.27		404.25		1530.06
00:32:41	1961609	1.38e-11	1.65e-11	3.55e-12	191.68			1961	32.6833					--	--								404.5		1484.58		404.4		1483.5		404.2		1463.79
00:32:59	1979285	1.54e-11	1.64e-11	3.59e-12	193.52			1979	32.9833					--	--								404.45		1495.41		404.35		1479.75		404.15		1504.02
00:33:20	2000112	1.53e-11	1.64e-11	3.57e-12	194.82			2000	33.3333					--	--								404.4		1447.03		404.3		1465.82		404.1		1517.18
00:33:40	2020938	1.76e-11	1.64e-11	3.47e-12	196.876			2020	33.6667					--	--								404.35		1450.51		404.25		1411.73		404.05		1523.01
00:34:01	2041765	1.54e-11	1.63e-11	3.41e-12	198.5			2041	34.0167					--	--								404.3		1478.83		404.2		1401.89		404		1456.42
00:34:22	2062592	1.46e-11	1.62e-11	3.36e-12	200.232			2062	34.3667					--	--								404.25		1441.86		404.15		1430.78		403.95		1503.27
00:34:43	2083418	1.63e-11	1.63e-11	3.32e-12	202.181			2083	34.7167					--	--								404.2		1433.44		404.1		1419.59		403.9		1513.68
00:35:04	2104245	1.62e-11	1.63e-11	3.37e-12	203.805			2104	35.0667					--	--								404.15		1429.3		404.05		1499.51		403.85		1526.69
00:35:25	2125072	1.56e-11	1.61e-11	3.26e-12	204.995			2125	35.4167					--	--								404.1		1438.85		404		1451.21		403.8		1507.71
00:35:45	2145898	1.57e-11	1.61e-11	3.25e-12	207.269			2145	35.75					--	--								404.05		1435.36		403.95		1463.87		403.75		1504.23
00:36:06	2166724	1.37e-11	1.6e-11	3.12e-12	208.893			2166	36.1					--	--								404		1375.93		403.9		1451.83		403.7		1500.44
00:36:27	2187550	1.4e-11	1.61e-11	3.19e-12	210.625			2187	36.45					--	--								403.95		1381.23		403.85		1501.3		403.65		1422.97
00:36:48	2208377	1.51e-11	1.6e-11	3.15e-12	212.357			2208	36.8					--	--								403.9		1445.88		403.8		1464.55		403.6		1483.77
00:37:09	2229203	1.52e-11	1.61e-11	3.15e-12	213.981			2229	37.15					--	--								403.85		1399.51		403.75		1471.97		403.55		1474.27
00:37:30	2250030	1.42e-11	1.59e-11	3.04e-12	215.713			2250	37.5					--	--								403.8		1423.68		403.7		1516.53		403.5		1525.93
00:37:50	2270857	1.33e-11	1.6e-11	2.99e-12	217.445			2270	37.8333					--	--								403.75		1463.8		403.65		1450.95		403.45		1519.28
00:38:11	2291683	1.28e-11	1.6e-11	3.01e-12	219.177			2291	38.1833					--	--								403.7		1423.98		403.6		1399.37		403.4		1551.37
00:38:32	2312510	1.54e-11	1.58e-11	3e-12	220.801			2312	38.5333					--	--								403.65		1446.34		403.55		1463.55		403.35		1549.86
00:38:53	2333337	1.29e-11	1.59e-11	2.91e-12	222.641			2333	38.8833					--	--								403.6		1473.57		403.5		1491.17		403.3		1489.69
00:39:14	2354163	1.41e-11	1.58e-11	2.9e-12	224.373			2354	39.2333					--	--								403.55		1479.24		403.45		1480.67		403.25		1538.97
00:39:34	2374990	1e-11	1.59e-11	2.82e-12	226.105			2374	39.5667					--	--								403.5		1418.51		403.4		1476.51		403.2		1474.03
00:39:55	2395817	1.74e-11	1.57e-11	2.88e-12	227.729			2395	39.9167					--	--								403.45		1434.87		403.35		1422.8		403.15		1505.94
00:40:16	2416643	1.35e-11	1.57e-11	2.82e-12	229.461			2416	40.2667					--	--								403.4		1430.6		403.3		1433.3		403.1		1526.42
00:40:37	2437470	1.48e-11	1.56e-11	2.73e-12	231.193			2437	40.6167					--	--								403.35		1473.52		403.25		1446.62		403.05		1559.05
00:40:58	2458297	1.53e-11	1.55e-11	2.74e-12	232.817			2458	40.9667					--	--								403.3		1459.3		403.2		1493.73		403		1500.29
00:41:19	2479123	1.35e-11	1.56e-11	2.8e-12	234.008			2479	41.3167					--	--								403.25		1409.12		403.15		1559.78		402.95		1567.71
00:41:39	2499950	1.42e-11	1.56e-11	2.68e-12	236.281			2499	41.65					--	--								403.2		1450.47		403.1		1572.7		402.9		1507.69
00:42:00	2520777	1.56e-11	1.54e-11	2.7e-12	238.122			2520	42					--	--								403.15		1422.39		403.05		1508.93		402.85		1526.21
00:42:21	2541603	1.41e-11	1.54e-11	2.64e-12	239.746			2541	42.35					--	--								403.1		1410.98		403		1495.08		402.8		1526.53
00:42:42	2562430	1.55e-11	1.54e-11	2.68e-12	241.478			2562	42.7					--	--								403.05		1457.38		402.95		1489.93		402.75		1510.51
00:43:03	2583255	1.51e-11	1.53e-11	2.59e-12	243.101			2583	43.05					--	--								403		1476.33		402.9		1468.74		402.7		1582.55
00:43:22	2602182	1.45e-11	1.54e-11	2.55e-12	244.942			2602	43.3667					--	--								402.95		1461.35		402.85		1506.09		402.65		1490.72
00:43:43	2623008	1.76e-11	1.55e-11	2.57e-12	246.024			2623	43.7167					--	--								402.9		1472.03		402.8		1456.29		402.6		1547.82
00:44:03	2643835	1.22e-11	1.54e-11	2.51e-12	248.514			2643	44.05					--	--								402.85		1448.64		402.75		1462.4		402.55		1540.66
00:44:24	2664662	1.4e-11	1.55e-11	2.57e-12	250.246			2664	44.4					--	--								402.8		1439.69		402.7		1472.22		402.5		1537.7
00:44:45	2685488	1.97e-11	1.52e-11	2.48e-12	251.87			2685	44.75					--	--								402.75		1481.82		402.65		1509.39		402.45		1548.77
00:45:06	2706315	1.26e-11	1.51e-11	2.52e-12	253.71			2706	45.1					--	--								402.7		1454.72		402.6		1454.7		402.4		1526.66
00:45:27	2727142	1.51e-11	1.51e-11	2.43e-12	255.551			2727	45.45					--	--								402.65		1439.58		402.55		1481.66		402.35		1574.12
00:45:47	2747968	1.35e-11	1.52e-11	2.4e-12	257.283			2747	45.7833					--	--								402.6		1469.79		402.5		1471.71		402.3		1613.89
00:46:08	2768795	1.19e-11	1.51e-11	2.37e-12	259.232			2768	46.1333					--	--								402.55		1496.97		402.45		1475.48		402.25		1549.39
00:46:29	2789622	1.26e-11	1.51e-11	2.4e-12	261.072			2789	46.4833					--	--								402.5		1536.48		402.4		1484.44		402.2		1553.03
00:46:50	2810448	1.52e-11	1.49e-11	2.39e-12	262.804			2810	46.8333					--	--								402.45		1454.64		402.35		1500.64		402.15		1530.32
00:47:11	2831275	1.38e-11	1.49e-11	2.4e-12	264.644			2831	47.1833					--	--								402.4		1452.17		402.3		1471.01		402.1		1487.26
00:47:32	2852102	1.41e-11	1.51e-11	2.37e-12	266.376			2852	47.5333					--	--								402.35		1500.97		402.25		1542.64		402.05		1494.79
00:47:52	2872928	1.38e-11	1.5e-11	2.28e-12	268.217			2872	47.8667					--	--								402.3		1506.67		402.2		1555.53		402		1557.54
00:48:13	2893755	1.8e-11	1.49e-11	2.29e-12	269.949			2893	48.2167					--	--								402.25		1500.9		402.15		1497.29		401.95		1642.44
00:48:34	2914582	1.28e-11	1.5e-11	2.27e-12	271.897			2914	48.5667					--	--								402.2		1516.06		402.1		1555.72		401.9		1619.31
00:48:55	2935408	1.59e-11	1.49e-11	2.21e-12	273.738			2935	48.9167					--	--								402.15		1494.07		402.05		1555.1		401.85		1637.64
00:49:16	2956235	1.2e-11	1.5e-11	2.25e-12	275.362			2956	49.2667					--	--								402.1		1508.26		402		1533.16		401.8		1622.42
00:49:37	2977062	1.23e-11	1.49e-11	2.34e-12	276.769			2977	49.6167					--	--								402.05		1505.91		401.95		1517.85		401.75		1648.63
00:49:57	2997888	1.72e-11	1.49e-11	2.19e-12	279.151			2997	49.95					--	--								402		1540.85		401.9		1594.18		401.7		1663.74
00:50:18	3018715	8.9e-12	1.47e-11	2.22e-12	280.991			3018	50.3					--	--								401.95		1594.78		401.85		1622.84		401.65		1649.1
00:50:39	3039542	1.28e-11	1.48e-11	2.23e-12	282.723			3039	50.65					--	--								401.9		1606.79		401.8		1563.15		401.6		1644.91
00:51:00	3060368	1.29e-11	1.47e-11	2.16e-12	284.455			3060	51					--	--								401.85		1582.24		401.75		1556.79		401.55		1654.14
00:51:21	3081195	1.54e-11	1.48e-11	2.14e-12	286.404			3081	51.35					--	--								401.8		1616.39		401.7		1580.73		401.5		1611.66
00:51:42	3102022	1.33e-11	1.47e-11	2.16e-12	287.703			3102	51.7					--	--								401.75		1600.71		401.65		1593.44		401.45		1665.19
00:52:02	3122848	1.33e-11	1.47e-11	2.1e-12	289.976			3122	52.0333					--	--								401.7		1594.68		401.6		1658.76		401.4		1615.26
00:52:23	3143675	1.37e-11	1.47e-11	2.01e-12	291.708			3143	52.3833					--	--								401.65		1567.15		401.55		1587.31		401.35		1706.85
00:52:44	3164502	1.19e-11	1.46e-11	2.09e-12	293.549			3164	52.7333					--	--								401.6		1616.49		401.5		1559.08		401.3		1683.88
00:53:05	3185328	1.47e-11	1.48e-11	2.06e-12	295.281			3185	53.0833					--	--								401.55		1622.06		401.45		1621.52		401.25		1695.03
00:53:26	3206155	1.24e-11	1.47e-11	2.07e-12	297.229			3206	53.4333					--	--								401.5		1656.88		401.4		1635.78		401.2		1685.7
00:53:46	3226982	1.33e-11	1.45e-11	1.96e-12	298.42			3226	53.7667					--	--								401.45		1664.74		401.35		1611.46		401.15		1646.64
00:54:07	3247808	1.45e-11	1.45e-11	1.96e-12	300.91			3247	54.1167					--	--								401.4		1679.35		401.3		1633.11		401.1		1698.94
00:54:28	3268635	1.49e-11	1.46e-11	1.96e-12	302.642			3268	54.4667					--	--								401.35		1730.11		401.25		1652.27		401.05		1721.35
00:54:49	3289460	1.63e-11	1.45e-11	1.99e-12	304.482			3289	54.8167					--	--								401.3		1695.91		401.2		1621.95		401		1765.61
00:55:10	3310287	1.44e-11	1.45e-11	1.98e-12	306.323			3310	55.1667					--	--								401.25		1723.15		401.15		1632.42		400.95		1712.93
00:55:31	3331113	1.27e-11	1.46e-11	2e-12	308.055			3331	55.5167					--	--								401.2		1732.83		401.1		1652.52		400.9		1714.46
00:55:51	3351940	1.15e-11	1.46e-11	1.91e-12	309.462			3351	55.85					--	--								401.15		1720.82		401.05		1657.59		400.85		1675.66
00:56:12	3372767	1.45e-11	1.45e-11	1.96e-12	311.844			3372	56.2					--	--								401.1		1707.54		401		1728.61		400.8		1710.36
00:56:33	3393593	1.32e-11	1.44e-11	1.95e-12	313.684			3393	56.55					--	--								401.05		1660.98		400.95		1737.49		400.75		1788.2
00:56:54	3414420	1.52e-11	1.44e-11	1.95e-12	315.308			3414	56.9					--	--								401		1752.89		400.9		1722.04		400.7		1805.46
00:57:15	3435247	1.39e-11	1.44e-11	1.92e-12	316.932			3435	57.25					--	--								400.95		1749.41		400.85		1726.46		400.65		1810.71
00:57:32	3452923	1.28e-11	1.44e-11	1.9e-12	318.339			3452	57.5333					--	--								400.9		1731.48		400.8		1675.95		400.6		1786.67
00:57:53	3473750	1.81e-11	1.43e-11	1.87e-12	320.613			3473	57.8833					--	--								400.85		1774.34		400.75		1647.09		400.55		1809.33
00:58:14	3494577	1e-11	1.43e-11	1.86e-12	322.453			3494	58.2333					--	--								400.8		1792.27		400.7		1702.09		400.5		1865.17
00:58:35	3515403	1.02e-11	1.43e-11	1.82e-12	324.401			3515	58.5833					--	--								400.75		1782.09		400.65		1724.91		400.45		1821.86
00:58:56	3536230	1.22e-11	1.44e-11	1.83e-12	326.242			3536	58.9333					--	--								400.7		1784.72		400.6		1685.76		400.4		1789.23
00:59:17	3557057	1.08e-11	1.42e-11	1.84e-12	327.974			3557	59.2833					--	--								400.65		1833.5		400.55		1768.42		400.35		1822.28
00:59:37	3577883	1.18e-11	1.42e-11	1.79e-12	329.381			3577	59.6167					--	--								400.6		1820.37		400.5		1764.95		400.3		1881.94
00:59:58	3598709	9.76e-12	1.42e-11	1.85e-12	331.763			3598	59.9667					--	--								400.55		1815.17		400.45		1782.67		400.25		1832.98
01:00:19	3619535	1.47e-11	1.43e-11	1.81e-12	333.711			3619	60.3167					--	--								400.5		1833.88		400.4		1757.57		400.2		1890.52
01:00:40	3640362	1.62e-11	1.42e-11	1.79e-12	335.335			3640	60.6667					--	--								400.45		1871.43		400.35		1750.84		400.15		1907.19
01:01:01	3661188	1.38e-11	1.43e-11	1.79e-12	337.284			3661	61.0167					--	--								400.4		1854.49		400.3		1744.02		400.1		1882.08
01:01:22	3682015	1.63e-11	1.42e-11	1.78e-12	338.908			3682	61.3667					--	--								400.35		1894.74		400.25		1800.92		400.05		2012.41
01:01:42	3702842	1.31e-11	1.41e-11	1.74e-12	340.64			3702	61.7					--	--								400.3		1973.83		400.2		1820.05		400		2053.61
01:02:03	3723668	1.44e-11	1.41e-11	1.74e-12	342.805			3723	62.05					--	--								400.25		1962.01		400.15		1864.21		399.95		2023.25
01:02:24	3744495	1.35e-11	1.41e-11	1.7e-12	344.537			3744	62.4					--	--								400.2		1993.48		400.1		1909.92		399.9		2096.12
01:02:45	3765322	1.26e-11	1.42e-11	1.79e-12	346.053			3765	62.75					--	--								400.15		2064.5		400.05		1905.04		399.85		2145.84
01:03:06	3786148	1.09e-11	1.41e-11	1.74e-12	346.702			3786	63.1					--	--								400.1		2123.56		400		1961.44		399.8		2276.16
01:03:26	3806975	9.57e-12	1.4e-11	1.71e-12	346.269			3806	63.4333					--	--								400.05		2221.72		399.95		2026.87		399.75		2297.23
01:03:47	3827802	1.65e-11	1.41e-11	1.63e-12	345.511			3827	63.7833					--	--								400		2223.42		399.9		2019.75		399.7		2343.23
01:04:08	3848628	1.28e-11	1.4e-11	1.68e-12	344.862			3848	64.1333					--	--								399.95		2368.19		399.85		2096.78		399.65		2479.39
01:04:29	3869455	7.84e-12	1.4e-11	1.65e-12	344.645			3869	64.4833					--	--								399.9		2452.44		399.8		2136.62		399.6		2612.31
01:04:50	3890282	1.4e-11	1.4e-11	1.67e-12	344.32			3890	64.8333					--	--								399.85		2510.61		399.75		2256.49		399.55		2706.08
01:05:11	3911108	1.4e-11	1.4e-11	1.63e-12	344.537			3911	65.1833					--	--								399.8		2646.19		399.7		2272.47		399.5		2799.79
01:05:31	3931935	1.01e-11	1.39e-11	1.59e-12	344.212			3931	65.5167					--	--								399.75		2624.81		399.65		2289.49		399.45		2875.91
01:05:52	3952762	1.06e-11	1.4e-11	1.66e-12	344.97			3952	65.8667					--	--								399.7		2771.21		399.6		2449.21		399.4		2844.92
01:06:13	3973588	9.43e-12	1.39e-11	1.6e-12	345.078			3973	66.2167					--	--								399.65		2933.68		399.55		2580.21		399.35		2984.68
01:06:34	3994415	1.52e-11	1.39e-11	1.65e-12	345.078			3994	66.5667					--	--								399.6		3002.05		399.5		2623.95		399.3		3150.31
01:06:55	4015242	1.47e-11	1.39e-11	1.61e-12	344.97			4015	66.9167					--	--								399.55		3055.12		399.45		2703.43		399.25		3063.87
01:07:16	4036068	1.48e-11	1.39e-11	1.58e-12	345.187			4036	67.2667					--	--								399.5		3169.05		399.4		2810.93		399.2		3148.47
01:07:36	4056895	1.07e-11	1.39e-11	1.57e-12	344.537			4056	67.6					--	--								399.45		3297.86		399.35		2877.72		399.15		3189.79
01:07:57	4077722	1.34e-11	1.39e-11	1.58e-12	345.295			4077	67.95					--	--								399.4		3267.26		399.3		2955.69		399.1		3199.29
01:08:15	4095398	1.22e-11	1.39e-11	1.53e-12	345.403			4095	68.25					--	--								399.35		3302.11		399.25		3066.66		399.05		3221.73
01:08:36	4116225	1.51e-11	1.38e-11	1.55e-12	345.403			4116	68.6					--	--								399.3		3357.63		399.2		3081.68		399		3216.17
01:08:57	4137052	9.69e-12	1.37e-11	1.56e-12	345.511			4137	68.95					--	--								399.25		3427.41		399.15		3078.34		398.95		3292.96
01:09:17	4157878	1.24e-11	1.38e-11	1.58e-12	345.078			4157	69.2833					--	--								399.2		3473.64		399.1		3104.97		398.9		3277.77
01:09:38	4178705	1.31e-11	1.39e-11	1.51e-12	345.62			4178	69.6333					--	--								399.15		3512.94		399.05		3121.16		398.85		3211.03
01:09:59	4199532	1.44e-11	1.38e-11	1.55e-12	345.728			4199	69.9833					--	--								399.1		3477.14		399		3190.73		398.8		3098.62
01:10:20	4220358	1.15e-11	1.37e-11	1.51e-12	345.62			4220	70.3333					--	--								399.05		3443.39		398.95		3212.21		398.75		3066.81
01:10:41	4241185	1.49e-11	1.39e-11	1.51e-12	345.728			4241	70.6833					--	--								399		3386.32		398.9		3060.4		398.7		3045.5
01:11:02	4262012	1.5e-11	1.38e-11	1.47e-12	345.62			4262	71.0333					--	--								398.95		3244.31		398.85		3031.45		398.65		2967.42
01:11:22	4282838	1.31e-11	1.38e-11	1.53e-12	345.078			4282	71.3667					--	--								398.9		3156.35		398.8		3061.53		398.6		2895.25
01:11:43	4303665	1.47e-11	1.38e-11	1.55e-12	345.511			4303	71.7167					--	--								398.85		3096.2		398.75		2933.37		398.55		2694.7
01:12:04	4324492	1.12e-11	1.36e-11	1.52e-12	345.728			4324	72.0667					--	--								398.8		3043.57		398.7		2836.55		398.5		2652.61
01:12:25	4345318	1.37e-11	1.37e-11	1.49e-12	345.728			4345	72.4167					--	--								398.75		2902.79		398.65		2833.35		398.45		2567.36
01:12:46	4366145	1.06e-11	1.36e-11	1.49e-12	345.728			4366	72.7667					--	--								398.7		2777.63		398.6		2704.25		398.4		2449.44
01:13:06	4386972	8.75e-12	1.37e-11	1.45e-12	345.511			4386	73.1					--	--								398.65		2626.63		398.55		2606.41		398.35		2362.27
01:13:27	4407798	1.22e-11	1.36e-11	1.48e-12	344.862			4407	73.45					--	--								398.6		2548.66		398.5		2532.75		398.3		2235.68
01:13:48	4428625	1.12e-11	1.36e-11	1.51e-12	345.403			4428	73.8					--	--								398.55		2446.15		398.45		2386.98		398.25		2101.09
01:14:09	4449452	1.14e-11	1.36e-11	1.45e-12	345.403			4449	74.15					--	--								398.5		2346.79		398.4		2313.77		398.2		2026.59
01:14:30	4470278	9.93e-12	1.36e-11	1.45e-12	345.62			4470	74.5					--	--								398.45		2290.36		398.35		2269.14		398.15		1948.26
01:14:51	4491105	9.73e-12	1.35e-11	1.44e-12	345.403			4491	74.85					--	--								398.4		2212.02		398.3		2071.55		398.1		1912.75
01:15:11	4511932	1.39e-11	1.37e-11	1.43e-12	345.403			4511	75.1833					--	--								398.35		2109.6		398.25		1977.86		398.05		1919.3
01:15:32	4532758	1.49e-11	1.36e-11	1.45e-12	344.97			4532	75.5333					--	--								398.3		1977.23		398.2		1978.96		398		1790.9
01:15:53	4553585	1.21e-11	1.35e-11	1.41e-12	345.511			4553	75.8833					--	--								398.25		1861.26		398.15		1853.14		397.95		1701.19
01:16:14	4574412	1.03e-11	1.35e-11	1.46e-12	345.511			4574	76.2333					--	--								398.2		1825.71		398.1		1846.4		397.9		1697.87
01:16:35	4595238	1.63e-11	1.34e-11	1.44e-12	345.511			4595	76.5833					--	--								398.15		1782.3		398.05		1764.53		397.85		1630.72
01:16:56	4616065	9.4e-12	1.36e-11	1.41e-12	345.403			4616	76.9333					--	--								398.1		1696.56		398		1634.08		397.8		1608.31
01:17:16	4636892	9.2e-12	1.36e-11	1.45e-12	345.403			4636	77.2667					--	--								398.05		1587.83		397.95		1598.49		397.75		1604.79
01:17:37	4657718	7.89e-12	1.36e-11	1.4e-12	345.403			4657	77.6167					--	--								398		1510.99		397.9		1567.58		397.7		1530.99
01:17:58	4678545	1.47e-11	1.35e-11	1.4e-12	345.62			4678	77.9667					--	--								397.95		1521.46		397.85		1532.65		397.65		1445.39
01:18:19	4699372	1.33e-11	1.35e-11	1.37e-12	345.511			4699	78.3167					--	--								397.9		1471.47		397.8		1468.64		397.6		1463.18
01:18:40	4720198	1.42e-11	1.35e-11	1.39e-12	345.403			4720	78.6667					--	--								397.85		1511.5		397.75		1456.43		397.55		1429.47
01:19:01	4741024	5.66e-12	1.35e-11	1.31e-12	345.403			4741	79.0167					--	--								397.8		1482.75		397.7		1421.35		397.5		1521.56
01:19:21	4761850	1.54e-11	1.35e-11	1.37e-12	345.511			4761	79.35					--	--								397.75		1433.35		397.65		1442.03		397.45		1435.35
01:19:42	4782677	1.15e-11	1.34e-11	1.39e-12	345.403			4782	79.7					--	--								397.7		1427.89		397.6		1425.93		397.4		1439.76
01:20:03	4803503	1.25e-11	1.34e-11	1.35e-12	345.511			4803	80.05					--	--								397.65		1349.99		397.55		1369.42		397.35		1419.12
01:20:24	4824330	1.27e-11	1.35e-11	1.36e-12	345.511			4824	80.4					--	--								397.6		1328.75		397.5		1442.03		397.3		1375.45
01:20:45	4845157	1.3e-11	1.34e-11	1.37e-12	345.511			4845	80.75					--	--								397.55		1302.31		397.45		1351.2		397.25		1387.14
01:21:05	4865983	9.06e-12	1.34e-11	1.31e-12	345.511			4865	81.0833					--	--								397.5		1294.1		397.4		1333.04		397.2		1334.79
01:21:26	4886810	1.12e-11	1.35e-11	1.3e-12	345.187			4886	81.4333					--	--								397.45		1301.15		397.35		1305.55		397.15		1337.38
01:21:47	4907637	1.61e-11	1.33e-11	1.32e-12	345.403			4907	81.7833					--	--								397.4		1280.8		397.3		1371.28		397.1		1395.55
01:22:08	4928463	1.3e-11	1.34e-11	1.35e-12	345.403			4928	82.1333					--	--								397.35		1288.78		397.25		1372.44		397.05		1371.04
01:22:29	4949290	1.31e-11	1.34e-11	1.26e-12	345.403			4949	82.4833					--	--								397.3		1268.89		397.2		1343.54		397		1331.8
01:22:50	4970117	1.37e-11	1.34e-11	1.27e-12	345.511			4970	82.8333					--	--								397.25		1310.5		397.15		1326.63		396.95		1345.1
01:23:10	4990943	1.32e-11	1.35e-11	1.35e-12	345.511			4990	83.1667					--	--								397.2		1322.47		397.1		1366.8		396.9		1341.51
01:23:31	5011770	1.5e-11	1.34e-11	1.3e-12	344.753			5011	83.5167					--	--								397.15		1275.96		397.05		1302.85		396.85		1401.75
01:23:52	5032597	9.62e-12	1.34e-11	1.32e-12	345.403			5032	83.8667					--	--								397.1		1253.73		397		1333.87		396.8		1374.11
01:24:13	5053423	1.41e-11	1.34e-11	1.26e-12	345.62			5053	84.2167					--	--								397.05		1252.73		396.95		1284.99		396.75		1382.74
01:24:34	5074250	9.05e-12	1.34e-11	1.27e-12	345.511			5074	84.5667					--	--								397		1275.91		396.9		1339.09		396.7		1300.24
01:24:55	5095077	1.59e-11	1.33e-11	1.24e-12	345.62			5095	84.9167					--	--								396.95		1305.27		396.85		1302.44		396.65		1348.91
01:25:15	5115903	1.15e-11	1.34e-11	1.23e-12	345.511			5115	85.25					--	--								396.9		1269.2		396.8		1366.8		396.6		1406.22
01:25:36	5136730	1.33e-11	1.34e-11	1.24e-12	344.97			5136	85.6					--	--								396.85		1256.79		396.75		1319.72		396.55		1369.2
01:25:57	5157557	1.47e-11	1.34e-11	1.27e-12	345.62			5157	85.95					--	--								396.8		1227.24		396.7		1359.48		396.5		1404.42
01:26:18	5178383	9.89e-12	1.32e-11	1.25e-12	345.511			5178	86.3					--	--								396.75		1293.44		396.65		1354.36		396.45		1298.34
01:26:39	5199210	1e-11	1.33e-11	1.21e-12	345.403			5199	86.65					--	--								396.7		1289.9		396.6		1383.17		396.4		1324.67
01:27:00	5220037	1.16e-11	1.34e-11	1.24e-12	345.403			5220	87					--	--								396.65		1235.06		396.55		1286.9		396.35		1369.38
01:27:20	5240863	9.62e-12	1.32e-11	1.23e-12	345.403			5240	87.3333					--	--								396.6		1243.37		396.5		1314.63		396.3		1328.55
01:27:41	5261690	1.34e-11	1.33e-11	1.24e-12	345.403			5261	87.6833					--	--								396.55		1232.09		396.45		1298.53		396.25		1351.99
01:27:59	5279365	9.87e-12	1.33e-11	1.29e-12	345.295			5279	87.9833					--	--								396.5		1249.54		396.4		1326.08		396.2		1367.7
01:28:20	5300192	1.29e-11	1.32e-11	1.28e-12	345.295			5300	88.3333					--	--								396.45		1275.56		396.35		1281.16		396.15		1274.7
01:28:41	5321018	1.28e-11	1.33e-11	1.24e-12	345.403			5321	88.6833					--	--								396.4		1190.57		396.3		1303.72		396.1		1318.26
01:29:01	5341845	1.48e-11	1.32e-11	1.23e-12	345.295			5341	89.0167					--	--								396.35		1204.49		396.25		1343.21		396.05		1328.51
01:29:22	5362672	1.4e-11	1.32e-11	1.21e-12	344.97			5362	89.3667					--	--								396.3		1216.07		396.2		1338.99		396		1318.7
01:29:43	5383498	1.34e-11	1.31e-11	1.19e-12	345.403			5383	89.7167					--	--								396.25		1251.16		396.15		1320.71		395.95		1323.49
01:30:04	5404325	1.47e-11	1.32e-11	1.26e-12	345.403			5404	90.0667					--	--								396.2		1279.87		396.1		1288.95		395.9		1365.32
01:30:25	5425152	1.58e-11	1.32e-11	1.23e-12	345.62			5425	90.4167					--	--								396.15		1303.57		396.05		1304.73		395.85		1299.26
01:30:45	5445978	1.22e-11	1.31e-11	1.19e-12	345.403			5445	90.75					--	--								396.1		1260.06		396		1347.14		395.8		1364.44
01:31:06	5466805	6.38e-12	1.31e-11	1.23e-12	345.403			5466	91.1					--	--								396.05		1261.29		395.95		1322.88		395.75		1329.94
01:31:27	5487632	1.19e-11	1.33e-11	1.14e-12	344.97			5487	91.45					--	--								396		1213.17		395.9		1309.07		395.7		1296.21
01:31:48	5508458	1.12e-11	1.32e-11	1.18e-12	345.511			5508	91.8					--	--								395.95		1259.47		395.85		1320.42		395.65		1302.65
01:32:09	5529285	1.18e-11	1.32e-11	1.17e-12	345.403			5529	92.15					--	--								395.9		1223.86		395.8		1254.92		395.6		1320.81
01:32:30	5550112	1.26e-11	2.43e-11	1.18e-12	345.403			5550	92.5					--	--								395.85		1245.18		395.75		1310.18		395.55		1367.27
01:32:50	5570938	3.04e-11	2.66e-11	1.2e-12	345.403			5570	92.8333					--	--								395.8		1208.58		395.7		1334.62		395.5		1368.99
01:33:11	5591765	3.56e-11	5.04e-11	1.28e-12	345.62			5591	93.1833					--	--								395.75		1229.74		395.65		1329.23		395.45		1344.73
01:33:32	5612592	1.41e-09	1.08e-09	1.17e-11	348.218			5612	93.5333					--	--								395.7		1229.28		395.6		1289.71		395.4		1355.19
01:33:53	5633418	1.43e-09	1.08e-09	1.08e-09	350.599			5633	93.8833					--	--								395.65		1245.21		395.55		1262.59		395.35		1312.61
01:34:09	5649225	7.75e-08	1.13e-08	1.08e-09	351.032			5649	94.15					--	--								395.6		1306.4		395.5		1322.87		395.3		1368.29
01:34:16	5656393	8.87e-08	6.7e-08	1.13e-08	350.816			5656	94.2667					--	--								395.55		1268.01		395.45		1354.34		395.25		1353.16
01:34:25	5665722	9.33e-08	6.07e-08	9.46e-08	349.625			5665	94.4167					--	--								395.5		1246.17		395.4		1319.32		395.2		1289.38
01:34:35	5675078	9.47e-08	5.28e-08	1.15e-07	347.568			5675	94.5833					--	--								395.45		1201.56		395.35		1287.03		395.15		1288.84
01:34:44	5684433	9.43e-08	4.52e-08	1.31e-07	346.269			5684	94.7333					--	--								395.4		1263.95		395.3		1303.63		395.1		1320.91
01:34:53	5693788	9.28e-08	3.82e-08	1.43e-07	344.753			5693	94.8833					--	--								395.35		1265.69		395.25		1329.54		395.05		1306.15
01:35:03	5703143	9.1e-08	3.23e-08	1.53e-07	343.021			5703	95.05					--	--								395.3		1264.68		395.2		1336.21		395		1395.57
01:35:12	5712498	8.94e-08	2.74e-08	1.59e-07	343.13			5712	95.2					--	--								395.25		1258.3		395.15		1364.66		394.95		1341.11
01:35:21	5721853	8.79e-08	2.35e-08	1.65e-07	342.913			5721	95.35					--	--								395.2		1250.2		395.1		1358.63		394.9		1362.67
01:35:31	5731208	8.68e-08	2.04e-08	1.69e-07	342.805			5731	95.5167					--	--								395.15		1255.49		395.05		1318.78		394.85		1325.06
01:35:40	5740563	8.58e-08	1.78e-08	1.72e-07	343.13			5740	95.6667					--	--								395.1		1229.88		395		1269.92		394.8		1286.16
01:35:49	5749918	8.48e-08	1.57e-08	1.74e-07	343.454			5749	95.8167					--	--								395.05		1269.15		394.95		1273.87		394.75		1317.25
01:35:59	5759273	8.41e-08	1.38e-08	1.76e-07	343.779			5759	95.9833					--	--								395		1295.85		394.9		1290.43		394.7		1333.54
01:36:08	5768628	8.33e-08	1.23e-08	1.78e-07	344.32			5768	96.1333					--	--								394.95		1300.03		394.85		1265.2		394.65		1362.38
01:36:17	5777983	8.29e-08	1.09e-08	1.79e-07	344.537			5777	96.2833					--	--								394.9		1268.4		394.8		1250.26		394.6		1332.64
01:36:27	5787338	8.24e-08	9.72e-09	1.8e-07	344.753			5787	96.45					--	--								394.85		1259.28		394.75		1300.91		394.55		1303.56
01:36:36	5796693	8.2e-08	8.73e-09	1.82e-07	344.862			5796	96.6					--	--								394.8		1255.74		394.7		1299.69		394.5		1325.97
01:36:46	5806048	8.15e-08	7.79e-09	1.82e-07	345.078			5806	96.7667					--	--								394.75		1234.72		394.65		1308.59		394.45		1320.36
01:36:55	5815377	8.12e-08	6.93e-09	1.83e-07	344.862			5815	96.9167					--	--								394.7		1220.15		394.6		1280.73		394.4		1353.9
01:37:04	5824707	8.07e-08	6.22e-09	1.84e-07	344.97			5824	97.0667					--	--								394.65		1228.46		394.55		1286.21		394.35		1305.9
01:37:14	5834037	8.04e-08	5.5e-09	1.85e-07	344.97			5834	97.2333					--	--								394.6		1249.92		394.5		1248.15		394.3		1344.85
01:37:23	5843367	8.01e-08	4.9e-09	1.85e-07	344.97			5843	97.3833					--	--								394.55		1285.4		394.45		1289.7		394.25		1307.74
01:37:32	5852697	7.98e-08	4.39e-09	1.85e-07	344.862			5852	97.5333					--	--								394.5		1268.99		394.4		1312.23		394.2		1244.23
01:37:42	5862005	7.96e-08	3.95e-09	1.86e-07	344.97			5862	97.7					--	--								394.45		1214.79		394.35		1308.84		394.15		1381.13
01:37:51	5871335	7.94e-08	3.52e-09	1.86e-07	344.97			5871	97.85					--	--								394.4		1191.22		394.3		1279.09		394.1		1332.96
01:38:00	5880665	7.9e-08	3.16e-09	1.86e-07	344.97			5880	98					--	--								394.35		1260.31		394.25		1330.04		394.05		1314.31
01:38:09	5889995	7.89e-08	2.85e-09	1.86e-07	344.97			5889	98.15					--	--								394.3		1255.06		394.2		1242.88		394		1372.57
01:38:19	5899325	7.87e-08	2.56e-09	1.86e-07	344.97			5899	98.3167					--	--								394.25		1265.14		394.15		1304.58		393.95		1273.02
01:38:28	5908655	7.85e-08	2.34e-09	1.86e-07	345.187			5908	98.4667					--	--								394.2		1264.76		394.1		1287.17		393.9		1317.36
01:38:37	5917985	7.84e-08	2.13e-09	1.86e-07	345.078			5917	98.6167					--	--								394.15		1268.28		394.05		1268.1		393.85		1341.87
01:38:47	5927315	7.82e-08	1.95e-09	1.86e-07	345.187			5927	98.7833					--	--								394.1		1240.03		394		1340.79		393.8		1353.7
01:38:56	5936645	7.79e-08	1.77e-09	1.86e-07	345.295			5936	98.9333					--	--								394.05		1282.52		393.95		1287.6		393.75		1341.55
01:39:05	5945975	7.8e-08	1.65e-09	1.86e-07	345.295			5945	99.0833					--	--								394		1287.31		393.9		1263.24		393.7		1318.7
01:39:15	5955305	7.78e-08	1.53e-09	1.86e-07	345.295			5955	99.25					--	--								393.95		1269.05		393.85		1265.64		393.65		1289.11
01:39:24	5964635	7.76e-08	1.42e-09	1.86e-07	345.295			5964	99.4					--	--								393.9		1211.98		393.8		1290.25		393.6		1281.01
01:39:33	5973965	7.75e-08	1.34e-09	1.86e-07	345.295			5973	99.55					--	--								393.85		1243.6		393.75		1287.6		393.55		1307.63
01:39:43	5983295	7.74e-08	1.23e-09	1.85e-07	345.295			5983	99.7167					--	--								393.8		1228.54		393.7		1344.08		393.5		1255.38
01:39:52	5992625	7.73e-08	1.15e-09	1.85e-07	345.295			5992	99.8667					--	--								393.75		1234.64		393.65		1285.4		393.45		1313.15
01:40:01	6001955	7.71e-08	1.08e-09	1.85e-07	345.403			6001	100.017					--	--								393.7		1254.27		393.6		1297.41		393.4		1332.31
01:40:11	6011285	7.7e-08	1.02e-09	1.85e-07	345.403			6011	100.183					--	--								393.65		1247.06		393.55		1298.94		393.35		1306
01:40:20	6020615	7.69e-08	9.9e-10	1.85e-07	345.403			6020	100.333					--	--								393.6		1262.49		393.5		1306.42		393.3		1273
01:40:29	6029945	7.68e-08	9.36e-10	1.85e-07	345.403			6029	100.483					--	--								393.55		1255.59		393.45		1316.1		393.25		1336.72
01:40:39	6039275	7.67e-08	9.03e-10	1.84e-07	345.403			6039	100.65					--	--								393.5		1247.29		393.4		1260.68		393.2		1343.07
01:40:48	6048605	7.66e-08	8.35e-10	1.84e-07	345.403			6048	100.8					--	--								393.45		1236.11		393.35		1321.13		393.15		1328.78
01:40:57	6057935	7.65e-08	7.99e-10	1.84e-07	345.403			6057	100.95					--	--								393.4		1204.32		393.3		1383.28		393.1		1357.67
01:41:08	6068132	7.64e-08	7.62e-10	1.84e-07	345.511			6068	101.133					--	--								393.35		1231.69		393.25		1365.4		393.05		1298.16
01:41:18	6078328	7.63e-08	7.36e-10	1.84e-07	345.295			6078	101.3					--	--								393.3		1210.56		393.2		1316.65		393		1350.17
01:41:28	6088523	7.61e-08	7.08e-10	1.83e-07	345.403			6088	101.467					--	--								393.25		1227		393.15		1276.55		392.95		1381.69
01:41:38	6098718	7.6e-08	6.83e-10	1.83e-07	345.403			6098	101.633					--	--								393.2		1228.86		393.1		1338.47		392.9		1328.46
01:41:48	6108913	7.59e-08	6.61e-10	1.83e-07	345.403			6108	101.8					--	--								393.15		1202.24		393.05		1343.64		392.85		1339.66
01:41:59	6119108	7.58e-08	6.45e-10	1.82e-07	345.511			6119	101.983					--	--								393.1		1275.76		393		1334.48		392.8		1300.71
01:42:09	6129303	7.57e-08	6.25e-10	1.82e-07	345.295			6129	102.15					--	--								393.05		1285.27		392.95		1318.06		392.75		1299.15
01:42:19	6139498	7.56e-08	6.12e-10	1.82e-07	345.295			6139	102.317					--	--								393		1270.26		392.9		1282.78		392.7		1375.95
01:42:29	6149693	7.55e-08	5.95e-10	1.82e-07	345.295			6149	102.483					--	--								392.95		1263.61		392.85		1320.02		392.65		1370.39
01:42:39	6159888	7.54e-08	5.83e-10	1.82e-07	345.511			6159	102.65					--	--								392.9		1257.28		392.8		1343.3		392.6		1393.27
01:42:50	6170083	7.53e-08	5.71e-10	1.81e-07	345.403			6170	102.833					--	--								392.85		1242.35		392.75		1335.73		392.55		1402.31
01:43:00	6180278	7.51e-08	5.61e-10	1.81e-07	345.403			6180	103					--	--								392.8		1271.63		392.7		1365.59		392.5		1422.24
01:43:10	6190473	7.5e-08	5.5e-10	1.81e-07	345.403			6190	103.167					--	--								392.75		1237.6		392.65		1334.34		392.45		1300
01:43:20	6200668	7.5e-08	5.41e-10	1.81e-07	345.403			6200	103.333					--	--								392.7		1275.3		392.6		1292.63		392.4		1295.26
01:43:30	6210863	7.49e-08	5.33e-10	1.8e-07	345.295			6210	103.5					--	--								392.65		1269.09		392.55		1318.69		392.35		1360.42
01:43:41	6221058	7.48e-08	5.24e-10	1.8e-07	345.403			6221	103.683					--	--								392.6		1238.75		392.5		1298.62		392.3		1309.34
01:43:51	6231253	7.46e-08	5.18e-10	1.8e-07	344.97			6231	103.85					--	--								392.55		1250.17		392.45		1328.87		392.25		1325.74
01:44:01	6241448	7.46e-08	5.11e-10	1.8e-07	345.403			6241	104.017					--	--								392.5		1255.38		392.4		1344.55		392.2		1320.52
01:44:11	6251643	7.44e-08	5.04e-10	1.79e-07	345.511			6251	104.183					--	--								392.45		1299.5		392.35		1351.75		392.15		1298.73
01:44:21	6261838	7.43e-08	4.97e-10	1.79e-07	345.403			6261	104.35					--	--								392.4		1269.34		392.3		1346.73		392.1		1288.62
01:44:32	6272033	7.43e-08	4.91e-10	1.79e-07	345.403			6272	104.533					--	--
01:44:42	6282228	7.42e-08	4.86e-10	1.79e-07	344.753			6282	104.7					--	--
01:44:52	6292423	7.41e-08	4.81e-10	1.79e-07	345.511			6292	104.867					--	--
01:45:02	6302618	7.4e-08	4.76e-10	1.78e-07	345.295			6302	105.033					--	--
01:45:12	6312813	7.4e-08	4.72e-10	1.78e-07	345.403			6312	105.2					--	--
01:45:23	6323008	7.39e-08	4.66e-10	1.78e-07	345.511			6323	105.383					--	--
01:45:33	6333203	7.38e-08	4.64e-10	1.78e-07	344.753			6333	105.55					--	--
01:45:43	6343398	7.37e-08	4.59e-10	1.78e-07	345.403			6343	105.717					--	--
01:45:53	6353593	7.36e-08	4.54e-10	1.78e-07	345.403			6353	105.883					--	--
01:46:03	6363788	7.36e-08	4.5e-10	1.77e-07	345.295			6363	106.05					--	--
01:46:13	6373983	7.34e-08	4.44e-10	1.77e-07	345.295			6373	106.217					--	--
01:46:24	6384179	7.34e-08	4.43e-10	1.77e-07	344.753			6384	106.4					--	--
01:46:34	6394375	7.32e-08	4.38e-10	1.77e-07	345.295			6394	106.567					--	--
01:46:44	6404572	7.33e-08	4.36e-10	1.76e-07	345.403			6404	106.733					--	--
01:46:54	6414768	7.32e-08	4.3e-10	1.76e-07	345.511			6414	106.9					--	--
01:47:04	6424963	7.31e-08	4.3e-10	1.76e-07	345.403			6424	107.067					--	--
01:47:15	6435158	7.3e-08	4.27e-10	1.76e-07	344.862			6435	107.25					--	--
01:47:25	6445353	7.29e-08	4.23e-10	1.76e-07	345.295			6445	107.417					--	--
01:47:35	6455548	7.29e-08	4.19e-10	1.76e-07	345.403			6455	107.583					--	--
01:47:45	6465743	7.3e-08	4.17e-10	1.76e-07	345.295			6465	107.75					--	--
01:47:55	6475938	7.28e-08	4.14e-10	1.76e-07	345.403			6475	107.917					--	--
01:48:06	6486133	7.28e-08	4.12e-10	1.75e-07	344.862			6486	108.1					--	--
01:48:16	6496328	7.27e-08	4.1e-10	1.75e-07	345.295			6496	108.267					--	--
01:48:26	6506523	7.27e-08	4.05e-10	1.75e-07	345.295			6506	108.433					--	--
01:48:36	6516718	7.26e-08	4.04e-10	1.75e-07	345.295			6516	108.6					--	--
01:48:46	6526913	7.26e-08	4.01e-10	1.75e-07	345.295			6526	108.767					--	--
01:48:57	6537108	7.25e-08	3.99e-10	1.75e-07	344.97			6537	108.95					--	--
01:49:07	6547303	7.24e-08	3.95e-10	1.74e-07	345.295			6547	109.117					--	--
01:49:17	6557498	7.24e-08	3.95e-10	1.74e-07	345.295			6557	109.283					--	--
01:49:27	6567693	7.24e-08	3.91e-10	1.74e-07	345.187			6567	109.45					--	--
01:49:37	6577888	7.24e-08	3.91e-10	1.74e-07	345.403			6577	109.617					--	--
01:49:48	6588083	7.23e-08	3.87e-10	1.74e-07	345.295			6588	109.8					--	--
01:49:58	6598278	7.23e-08	3.87e-10	1.74e-07	345.295			6598	109.967					--	--
01:50:08	6608473	7.22e-08	3.84e-10	1.74e-07	345.403			6608	110.133					--	--
01:50:18	6618668	7.22e-08	3.8e-10	1.74e-07	345.403			6618	110.3					--	--
01:50:28	6628863	7.21e-08	3.79e-10	1.74e-07	345.295			6628	110.467					--	--
01:50:39	6639058	7.2e-08	3.76e-10	1.73e-07	345.403			6639	110.65					--	--
01:50:49	6649253	7.2e-08	3.74e-10	1.73e-07	345.295			6649	110.817					--	--
01:50:59	6659448	7.2e-08	3.72e-10	1.73e-07	345.295			6659	110.983					--	--
01:51:09	6669643	7.19e-08	3.69e-10	1.73e-07	345.295			6669	111.15					--	--
01:51:19	6679838	7.19e-08	3.68e-10	1.73e-07	345.295			6679	111.317					--	--
01:51:30	6690033	7.18e-08	3.67e-10	1.73e-07	345.403			6690	111.5					--	--
01:51:40	6700229	7.18e-08	3.65e-10	1.73e-07	345.295			6700	111.667					--	--
01:51:50	6710425	7.17e-08	3.64e-10	1.73e-07	345.295			6710	111.833					--	--
01:52:00	6720622	7.17e-08	3.61e-10	1.73e-07	345.187			6720	112					--	--
01:52:10	6730818	7.16e-08	3.59e-10	1.73e-07	345.295			6730	112.167					--	--
01:52:21	6741013	7.16e-08	3.58e-10	1.73e-07	345.295			6741	112.35					--	--
01:52:31	6751208	7.16e-08	3.55e-10	1.72e-07	345.187			6751	112.517					--	--
01:52:41	6761403	7.16e-08	3.53e-10	1.72e-07	345.295			6761	112.683					--	--
01:52:51	6771598	7.14e-08	3.52e-10	1.72e-07	345.403			6771	112.85					--	--
01:53:01	6781793	7.15e-08	3.49e-10	1.72e-07	345.295			6781	113.017					--	--
01:53:11	6791988	7.15e-08	3.49e-10	1.72e-07	345.295			6791	113.183					--	--
01:53:22	6802183	7.14e-08	3.47e-10	1.72e-07	344.97			6802	113.367					--	--
01:53:32	6812378	7.13e-08	3.44e-10	1.72e-07	345.295			6812	113.533					--	--
01:53:42	6822573	7.13e-08	3.43e-10	1.72e-07	345.403			6822	113.7					--	--
01:53:52	6832768	7.13e-08	3.42e-10	1.72e-07	345.295			6832	113.867					--	--
01:54:02	6842963	7.12e-08	3.4e-10	1.71e-07	345.295			6842	114.033					--	--
01:54:13	6853158	7.13e-08	3.38e-10	1.72e-07	344.645			6853	114.217					--	--
01:54:23	6863353	7.11e-08	3.36e-10	1.71e-07	345.403			6863	114.383					--	--
01:54:33	6873548	7.12e-08	3.34e-10	1.71e-07	345.403			6873	114.55					--	--
01:54:43	6883743	7.12e-08	3.34e-10	1.71e-07	345.295			6883	114.717					--	--
01:54:53	6893938	7.11e-08	3.33e-10	1.71e-07	345.295			6893	114.883					--	--
01:55:04	6904133	7.11e-08	3.3e-10	1.71e-07	344.753			6904	115.067					--	--
01:55:14	6914328	7.1e-08	3.3e-10	1.71e-07	345.403			6914	115.233					--	--
01:55:24	6924523	7.1e-08	3.26e-10	1.71e-07	345.403			6924	115.4					--	--
01:55:34	6934718	7.11e-08	3.26e-10	1.71e-07	345.403			6934	115.567					--	--
01:55:44	6944913	7.09e-08	3.25e-10	1.7e-07	345.403			6944	115.733					--	--
01:55:55	6955108	7.08e-08	3.22e-10	1.7e-07	344.753			6955	115.917					--	--
01:56:05	6965303	7.08e-08	3.2e-10	1.7e-07	345.511			6965	116.083					--	--
01:56:15	6975498	7.08e-08	3.21e-10	1.7e-07	345.511			6975	116.25					--	--
01:56:25	6985694	7.07e-08	3.2e-10	1.7e-07	345.403			6985	116.417					--	--
01:56:35	6995890	7.07e-08	3.17e-10	1.7e-07	345.511			6995	116.583					--	--
01:56:46	7006087	7.06e-08	3.16e-10	1.7e-07	344.862			7006	116.767					--	--
01:56:56	7016283	7.07e-08	3.14e-10	1.7e-07	345.295			7016	116.933					--	--
01:57:06	7026478	7.06e-08	3.15e-10	1.7e-07	345.295			7026	117.1					--	--
01:57:16	7036673	7.05e-08	3.12e-10	1.7e-07	345.511			7036	117.267					--	--
01:57:26	7046868	7.07e-08	3.11e-10	1.7e-07	345.403			7046	117.433					--	--
01:57:37	7057063	7.04e-08	3.11e-10	1.7e-07	344.753			7057	117.617					--	--
01:57:47	7067258	7.04e-08	3.08e-10	1.69e-07	345.403			7067	117.783					--	--
01:57:57	7077453	7.05e-08	3.08e-10	1.69e-07	345.295			7077	117.95					--	--
01:58:07	7087648	7.04e-08	3.07e-10	1.69e-07	345.295			7087	118.117					--	--
01:58:17	7097843	7.05e-08	3.05e-10	1.69e-07	345.403			7097	118.283					--	--
01:58:28	7108038	7.04e-08	3.05e-10	1.69e-07	344.97			7108	118.467					--	--
01:58:38	7118233	7.04e-08	3.03e-10	1.69e-07	345.403			7118	118.633					--	--
01:58:48	7128428	7.03e-08	3.02e-10	1.69e-07	345.295			7128	118.8					--	--
01:58:58	7138623	7.02e-08	3e-10	1.69e-07	345.295			7138	118.967					--	--
01:59:08	7148818	7.04e-08	3e-10	1.69e-07	345.295			7148	119.133					--	--
01:59:19	7159013	7.02e-08	2.99e-10	1.69e-07	345.295			7159	119.317					--	--
01:59:29	7169208	7.02e-08	2.98e-10	1.69e-07	345.295			7169	119.483					--	--
01:59:39	7179403	7.02e-08	2.97e-10	1.69e-07	345.295			7179	119.65					--	--
01:59:49	7189598	7.02e-08	2.97e-10	1.69e-07	345.295			7189	119.817					--	--
01:59:59	7199793	7.02e-08	2.93e-10	1.69e-07	345.403			7199	119.983					--	--
02:00:09	7209988	7.02e-08	2.93e-10	1.69e-07	345.187			7209	120.15					--	--
02:00:20	7220183	7.02e-08	2.94e-10	1.69e-07	345.187			7220	120.333					--	--
02:00:30	7230378	7.01e-08	2.92e-10	1.68e-07	345.295			7230	120.5					--	--
02:00:40	7240573	7.02e-08	2.92e-10	1.68e-07	345.403			7240	120.667					--	--
02:00:50	7250768	7.01e-08	2.88e-10	1.68e-07	345.403			7250	120.833					--	--
02:01:00	7260963	7.01e-08	2.89e-10	1.68e-07	345.187			7260	121					--	--
02:01:11	7271159	7.01e-08	2.87e-10	1.68e-07	345.187			7271	121.183					--	--
02:01:21	7281355	7.01e-08	2.86e-10	1.68e-07	345.187			7281	121.35					--	--
02:01:31	7291552	7e-08	2.87e-10	1.68e-07	345.295			7291	121.517					--	--
02:01:41	7301748	7.01e-08	2.85e-10	1.68e-07	345.295			7301	121.683					--	--
02:01:51	7311943	7e-08	2.85e-10	1.68e-07	345.295			7311	121.85					--	--
02:02:02	7322138	6.99e-08	2.83e-10	1.68e-07	345.187			7322	122.033					--	--
02:02:12	7332333	6.99e-08	2.82e-10	1.68e-07	345.295			7332	122.2					--	--
02:02:22	7342528	6.99e-08	2.82e-10	1.68e-07	345.187			7342	122.367					--	--
02:02:32	7352723	6.99e-08	2.8e-10	1.68e-07	345.295			7352	122.533					--	--
02:02:42	7362918	6.98e-08	2.81e-10	1.68e-07	345.187			7362	122.7					--	--
02:02:53	7373113	7e-08	1.08e-09	1.66e-07	345.187			7373	122.883					--	--
02:03:03	7383308	6.97e-08	2.88e-10	1.67e-07	345.295			7383	123.05					--	--
02:03:12	7392637	6.98e-08	2.82e-10	1.67e-07	345.187			7392	123.2					--	--
02:03:21	7401967	6.98e-08	2.69e-10	1.67e-07	344.97			7401	123.35					--	--
02:03:32	7412163	6.97e-08	2.62e-10	1.65e-07	344.429			7412	123.533					--	--
02:03:42	7422358	6.01e-08	2.15e-10	1.32e-07	343.238			7422	123.7					--	--
02:03:52	7432553	3.78e-08	1.38e-10	7.78e-08	341.831			7432	123.867					--	--
02:04:02	7442748	2.11e-08	8.65e-11	4.24e-08	340.099			7442	124.033					--	--
02:04:12	7452943	1.18e-08	5.02e-11	1.75e-08	337.067			7452	124.2					--	--
02:04:27	7467759	5.45e-09	3.39e-11	7.91e-09	333.82			7467	124.45					--	--
02:04:42	7482575	2.91e-09	2.75e-11	4.05e-09	330.356			7482	124.7					--	--
02:04:57	7497365	1.91e-09	2.44e-11	2.48e-09	326.783			7497	124.95					--	--
02:05:12	7512155	1.43e-09	2.28e-11	1.7e-09	323.211			7512	125.2					--	--
02:05:26	7526945	1.17e-09	2.21e-11	1.24e-09	319.53			7526	125.433					--	--
02:05:41	7541735	1.02e-09	2.16e-11	9.6e-10	315.957			7541	125.683					--	--
02:05:56	7556525	9.08e-10	2.13e-11	7.41e-10	312.385			7556	125.933					--	--
02:06:11	7571465	8.1e-10	2.08e-11	5.79e-10	308.488			7571	126.183					--	--
02:06:27	7587272	7.38e-10	2.06e-11	4.63e-10	304.699			7587	126.45					--	--
02:06:43	7603080	6.91e-10	2.05e-11	3.76e-10	301.018			7603	126.717					--	--
02:06:58	7618887	6.49e-10	2.01e-11	3.08e-10	297.337			7618	126.967					--	--
02:07:14	7634695	6.1e-10	2e-11	2.55e-10	293.765			7634	127.233					--	--
02:07:30	7650502	5.72e-10	1.99e-11	2.16e-10	290.409			7650	127.5					--	--
02:07:46	7666310	5.46e-10	1.97e-11	1.84e-10	286.945			7666	127.767					--	--
02:08:02	7682117	5.38e-10	1.95e-11	1.59e-10	283.589			7682	128.033					--	--
02:08:17	7697925	5.02e-10	1.96e-11	1.38e-10	280.341			7697	128.283					--	--
02:08:33	7713732	4.82e-10	1.96e-11	1.23e-10	277.31			7713	128.55					--	--
02:08:49	7729540	4.75e-10	1.95e-11	1.1e-10	274.063			7729	128.817					--	--
02:09:05	7745347	4.68e-10	1.93e-11	9.88e-11	271.14			7745	129.083					--	--
02:09:21	7761155	4.42e-10	1.94e-11	9.01e-11	268.108			7761	129.35					--	--
02:09:36	7776962	4.35e-10	1.94e-11	8.14e-11	265.077			7776	129.6					--	--
02:09:52	7792770	4.34e-10	1.93e-11	7.49e-11	261.505			7792	129.867					--	--
02:10:12	7812697	4.22e-10	1.92e-11	6.94e-11	258.69			7812	130.2					--	--
02:10:29	7829623	4.11e-10	1.92e-11	6.45e-11	255.659			7829	130.483					--	--
02:10:46	7846549	4.12e-10	1.94e-11	6.08e-11	252.736			7846	130.767					--	--
02:11:03	7863475	3.91e-10	1.91e-11	5.72e-11	250.138			7863	131.05					--	--
02:11:20	7880400	3.9e-10	1.93e-11	5.41e-11	247.323			7880	131.333					--	--
02:11:37	7897327	3.77e-10	1.92e-11	5.13e-11	244.509			7897	131.617					--	--
02:11:54	7914253	3.74e-10	1.91e-11	4.89e-11	242.019			7914	131.9					--	--
02:12:11	7931179	3.73e-10	1.91e-11	4.65e-11	239.312			7931	132.183					--	--
02:12:28	7948105	3.62e-10	1.91e-11	4.5e-11	236.823			7948	132.467					--	--
02:12:45	7965030	3.64e-10	1.91e-11	4.29e-11	234.333			7965	132.75					--	--
02:13:01	7981957	3.65e-10	1.92e-11	4.14e-11	231.951			7981	133.017					--	--
02:13:18	7998883	3.61e-10	1.9e-11	4e-11	229.461			7998	133.3					--	--
02:13:35	8015809	3.46e-10	1.9e-11	3.85e-11	227.08			8015	133.583					--	--
02:13:52	8032735	3.47e-10	1.9e-11	3.71e-11	224.806			8032	133.867					--	--
02:14:09	8049660	3.39e-10	1.89e-11	3.58e-11	222.533			8049	134.15					--	--
02:14:26	8066587	3.36e-10	1.89e-11	3.5e-11	220.476			8066	134.433					--	--
02:14:43	8083513	3.34e-10	1.9e-11	3.37e-11	218.203			8083	134.717					--	--
02:15:00	8100439	3.22e-10	1.9e-11	3.27e-11	215.929			8100	135					--	--
02:15:17	8117365	3.23e-10	1.89e-11	3.17e-11	213.873			8117	135.283					--	--
02:15:34	8134290	3.23e-10	1.9e-11	3.07e-11	211.707			8134	135.567					--	--
02:15:51	8151217	3.24e-10	1.91e-11	2.96e-11	209.65			8151	135.85					--	--
02:16:08	8168143	3.14e-10	1.89e-11	2.89e-11	207.81			8168	136.133					--	--
02:16:25	8185069	3.09e-10	1.9e-11	2.82e-11	205.537			8185	136.417					--	--
02:16:41	8201995	3.05e-10	1.89e-11	2.74e-11	203.696			8201	136.683					--	--
02:16:58	8218920	3.05e-10	1.89e-11	2.65e-11	201.748			8218	136.967					--	--
02:17:15	8235847	3.03e-10	1.88e-11	2.59e-11	199.799			8235	137.25					--	--
02:17:32	8252773	3.03e-10	1.88e-11	2.51e-11	197.959			8252	137.533					--	--
02:17:49	8269699	3e-10	1.88e-11	2.45e-11	196.335			8269	137.817					--	--
02:18:04	8284725	3.04e-10	1.89e-11	2.38e-11	194.603			8284	138.067					--	--
02:18:21	8301650	2.97e-10	1.89e-11	2.32e-11	192.654			8301	138.35					--	--
02:18:38	8318577	2.88e-10	1.9e-11	2.26e-11	191.03			8318	138.633					--	--
02:18:55	8335503	2.92e-10	1.88e-11	2.21e-11	189.082			8335	138.917					--	--
02:19:12	8352429	2.85e-10	1.88e-11	2.13e-11	187.566			8352	139.2					--	--
02:19:29	8369355	2.91e-10	1.89e-11	2.08e-11	185.726			8369	139.483					--	--
02:19:46	8386280	2.76e-10	1.88e-11	2.04e-11	184.102			8386	139.767					--	--
02:20:03	8403207	2.86e-10	1.88e-11	1.98e-11	182.37			8403	140.05					--	--
02:20:20	8420133	2.83e-10	1.88e-11	1.94e-11	180.746			8420	140.333					--	--
02:20:37	8437059	2.75e-10	1.88e-11	1.89e-11	179.122			8437	140.617					--	--
02:20:53	8453985	2.73e-10	1.88e-11	1.84e-11	177.715			8453	140.883					--	--
02:21:10	8470910	2.76e-10	1.89e-11	1.8e-11	175.983			8470	141.167					--	--
02:21:27	8487837	2.73e-10	1.89e-11	1.75e-11	174.467			8487	141.45					--	--
02:21:44	8504763	2.68e-10	1.89e-11	1.7e-11	172.952			8504	141.733					--	--
02:22:01	8521689	2.73e-10	1.88e-11	1.67e-11	171.328			8521	142.017					--	--
02:22:18	8538615	2.7e-10	1.89e-11	1.62e-11	169.921			8538	142.3					--	--
02:22:35	8555540	2.68e-10	1.87e-11	1.59e-11	168.513			8555	142.583					--	--
02:22:52	8572467	2.62e-10	1.9e-11	1.53e-11	166.998			8572	142.867					--	--
02:23:09	8589393	2.62e-10	1.89e-11	1.5e-11	165.482			8589	143.15					--	--
02:23:26	8606319	2.59e-10	1.89e-11	1.46e-11	164.075			8606	143.433					--	--
02:23:43	8623245	2.6e-10	1.88e-11	1.42e-11	162.776			8623	143.717					--	--
02:24:00	8640170	2.51e-10	1.88e-11	1.4e-11	161.26			8640	144					--	--
02:24:17	8657097	2.64e-10	1.88e-11	1.37e-11	159.961			8657	144.283					--	--
02:24:34	8674023	2.59e-10	1.88e-11	1.34e-11	158.77			8674	144.567					--	--
02:24:50	8690949	2.59e-10	1.87e-11	1.3e-11	157.363			8690	144.833					--	--
02:25:07	8707875	2.51e-10	1.89e-11	1.28e-11	155.956			8707	145.117					--	--
02:25:24	8724800	2.54e-10	1.88e-11	1.23e-11	154.548			8724	145.4					--	--
02:25:41	8741727	2.49e-10	1.89e-11	1.22e-11	153.358			8741	145.683					--	--
02:25:58	8758653	2.48e-10	1.87e-11	1.2e-11	151.95			8758	145.967					--	--
02:26:15	8775579	2.51e-10	1.88e-11	1.16e-11	150.76			8775	146.25					--	--
02:26:32	8792505	2.44e-10	1.88e-11	1.13e-11	149.352			8792	146.533					--	--
02:26:49	8809430	2.44e-10	1.88e-11	1.1e-11	148.27			8809	146.817					--	--
02:27:06	8826357	2.48e-10	1.88e-11	1.09e-11	146.97			8826	147.1					--	--
02:27:23	8843283	2.53e-10	1.88e-11	1.06e-11	145.672			8843	147.383					--	--
02:27:40	8860209	2.52e-10	1.88e-11	1.03e-11	144.589			8860	147.667					--	--
02:27:57	8877135	2.44e-10	1.88e-11	1.01e-11	143.506			8877	147.95					--	--
02:28:14	8894060	2.43e-10	1.89e-11	9.86e-12	142.207			8894	148.233					--	--
02:28:30	8910987	2.38e-10	1.89e-11	9.68e-12	140.908			8910	148.5					--	--
02:28:47	8927913	2.35e-10	1.88e-11	9.57e-12	139.826			8927	148.783					--	--
02:29:04	8944839	2.4e-10	1.88e-11	9.32e-12	138.743			8944	149.067					--	--
02:29:21	8961765	2.42e-10	1.88e-11	9.01e-12	137.444			8961	149.35					--	--
02:29:38	8978690	2.3e-10	1.9e-11	8.86e-12	136.47			8978	149.633					--	--
02:29:55	8995617	2.32e-10	1.88e-11	8.64e-12	135.495			8995	149.917					--	--
02:30:12	9012693	2.39e-10	1.87e-11	8.42e-12	134.413			9012	150.2					--	--
02:30:29	9029769	2.34e-10	1.87e-11	8.27e-12	133.222			9029	150.483					--	--
02:30:46	9046845	2.32e-10	1.89e-11	8.2e-12	132.031			9046	150.767					--	--
02:31:03	9063920	2.35e-10	1.89e-11	7.94e-12	130.84			9063	151.05					--	--
02:31:20	9080997	2.36e-10	1.88e-11	7.85e-12	129.974			9080	151.333					--	--
02:31:38	9098073	2.34e-10	1.88e-11	7.63e-12	128.892			9098	151.633					--	--
02:31:55	9115149	2.31e-10	1.88e-11	7.46e-12	127.809			9115	151.917					--	--
02:32:12	9132225	2.31e-10	1.89e-11	7.3e-12	126.727			9132	152.2					--	--
02:32:29	9149300	2.27e-10	1.88e-11	7.24e-12	125.752			9149	152.483					--	--
02:32:46	9166377	2.26e-10	1.88e-11	7e-12	124.778			9166	152.767					--	--
02:33:03	9183453	2.38e-10	1.88e-11	6.82e-12	123.696			9183	153.05					--	--
02:33:20	9200529	2.3e-10	1.89e-11	6.66e-12	122.613			9200	153.333					--	--
02:33:37	9217605	2.29e-10	1.88e-11	6.59e-12	121.747			9217	153.617					--	--
02:33:54	9234680	2.28e-10	1.89e-11	6.41e-12	120.881			9234	153.9					--	--
02:34:11	9251757	2.23e-10	1.87e-11	6.34e-12	119.798			9251	154.183					--	--
02:34:28	9268833	2.24e-10	1.88e-11	6.2e-12	118.932			9268	154.467					--	--
02:34:45	9285909	2.26e-10	1.89e-11	6.12e-12	117.958			9285	154.75					--	--
02:35:02	9302985	2.22e-10	1.89e-11	5.96e-12	117.092			9302	155.033					--	--
02:35:20	9320060	2.23e-10	1.89e-11	5.89e-12	116.118			9320	155.333					--	--
02:35:37	9337137	2.2e-10	1.88e-11	5.72e-12	115.252			9337	155.617					--	--
02:35:54	9354213	2.23e-10	1.89e-11	5.57e-12	114.386			9354	155.9					--	--
02:36:11	9371289	2.17e-10	1.88e-11	5.45e-12	113.52			9371	156.183					--	--
02:36:28	9388365	2.23e-10	1.87e-11	5.34e-12	112.653			9388	156.467					--	--
02:36:45	9405440	2.16e-10	1.89e-11	5.24e-12	111.787			9405	156.75					--	--
02:37:02	9422517	2.18e-10	1.87e-11	5.23e-12	110.921			9422	157.033					--	--
02:37:19	9439593	2.15e-10	1.9e-11	5.12e-12	110.164			9439	157.317					--	--
02:37:36	9456669	2.17e-10	1.89e-11	5.03e-12	109.298			9456	157.6					--	--
02:37:53	9473745	2.14e-10	1.9e-11	4.84e-12	108.431			9473	157.883					--	--
02:38:10	9490820	2.15e-10	1.9e-11	4.87e-12	107.566			9490	158.167					--	--
02:38:27	9507897	2.15e-10	1.89e-11	4.72e-12	106.808			9507	158.45					--	--
02:38:44	9524973	2.11e-10	1.88e-11	4.66e-12	106.05			9524	158.733					--	--
02:39:02	9542049	2.12e-10	1.89e-11	4.59e-12	105.184			9542	159.033					--	--
02:39:19	9559125	2.16e-10	1.88e-11	4.47e-12	104.426			9559	159.317					--	--
02:39:36	9576200	2.08e-10	1.89e-11	4.41e-12	103.777			9576	159.6					--	--
02:39:53	9593277	2.06e-10	1.89e-11	4.29e-12	102.91			9593	159.883					--	--
02:40:10	9610353	2.09e-10	1.89e-11	4.28e-12	102.261			9610	160.167					--	--
02:40:27	9627429	2.11e-10	1.9e-11	4.16e-12	101.503			9627	160.45					--	--
02:40:44	9644505	2.1e-10	1.88e-11	4.16e-12	100.745			9644	160.733					--	--
02:41:01	9661580	2.14e-10	1.89e-11	3.96e-12	100.096			9661	161.017					--	--
02:41:18	9678657	2.08e-10	1.89e-11	3.92e-12	99.3381			9678	161.3					--	--
02:41:35	9695733	2.08e-10	1.89e-11	3.87e-12	98.472			9695	161.583					--	--
02:41:52	9712809	2.05e-10	1.9e-11	3.83e-12	97.9308			9712	161.867					--	--
02:42:09	9729885	2.06e-10	1.89e-11	3.76e-12	97.0647			9729	162.15					--	--
02:42:26	9746960	2.06e-10	1.88e-11	3.65e-12	96.3069			9746	162.433					--	--
02:42:44	9764037	2.13e-10	1.9e-11	3.6e-12	95.6574			9764	162.733					--	--
02:43:01	9781113	2.12e-10	1.89e-11	3.58e-12	94.8996			9781	163.017					--	--
02:43:18	9798189	2.09e-10	1.9e-11	3.45e-12	94.2501			9798	163.3					--	--
02:43:35	9815265	2.05e-10	1.89e-11	3.47e-12	93.7088			9815	163.583					--	--
02:43:52	9832340	2.09e-10	1.89e-11	3.38e-12	92.951			9832	163.867					--	--
02:44:09	9849417	2.08e-10	1.89e-11	3.36e-12	92.3015			9849	164.15					--	--
02:44:26	9866493	1.97e-10	1.89e-11	3.27e-12	91.6519			9866	164.433					--	--
02:44:43	9883569	2.03e-10	1.9e-11	3.29e-12	91.1107			9883	164.717					--	--
02:45:00	9900645	2.05e-10	1.88e-11	3.21e-12	90.5694			9900	165					--	--
02:45:17	9917720	2.06e-10	1.89e-11	3.13e-12	89.9198			9917	165.283					--	--
02:45:34	9934797	2.06e-10	1.89e-11	3.17e-12	89.3786			9934	165.567					--	--
02:45:51	9951873	2.02e-10	1.89e-11	3.1e-12	88.729			9951	165.85					--	--
02:46:08	9968949	1.98e-10	1.89e-11	3.04e-12	87.9712			9968	166.133					--	--
02:46:26	9986025	2.04e-10	1.9e-11	2.92e-12	87.43			9986	166.433					--	--
02:46:43	10003100	1.92e-10	1.89e-11	2.93e-12	86.9969			10003	166.717					--	--
02:47:00	10020177	1.95e-10	1.9e-11	2.92e-12	86.3474			10020	167					--	--
02:47:17	10037253	2.04e-10	1.89e-11	2.87e-12	85.6979			10037	167.283					--	--
02:47:34	10054329	2.02e-10	1.9e-11	2.77e-12	85.1566			10054	167.567					--	--
02:47:51	10071405	1.97e-10	1.91e-11	2.79e-12	84.6153			10071	167.85					--	--
02:48:08	10088480	1.95e-10	1.91e-11	2.69e-12	83.8575			10088	168.133					--	--
02:48:25	10105557	1.93e-10	1.9e-11	2.69e-12	83.4245			10105	168.417					--	--
02:48:42	10122633	1.9e-10	1.89e-11	2.73e-12	82.8832			10122	168.7					--	--
02:48:59	10139709	1.95e-10	1.9e-11	2.64e-12	82.4502			10139	168.983					--	--
02:49:16	10156785	1.9e-10	1.91e-11	2.59e-12	81.9089			10156	169.267					--	--
02:49:33	10173860	1.88e-10	1.9e-11	2.58e-12	81.2594			10173	169.55					--	--
02:49:50	10190937	1.96e-10	1.9e-11	2.47e-12	80.8264			10190	169.833					--	--
02:50:08	10208013	1.97e-10	1.9e-11	2.55e-12	80.3934			10208	170.133					--	--
02:50:25	10225089	1.86e-10	1.9e-11	2.43e-12	79.7438			10225	170.417					--	--
02:50:42	10242165	1.9e-10	1.9e-11	2.39e-12	79.2025			10242	170.7					--	--
02:50:59	10259240	1.92e-10	1.91e-11	2.39e-12	78.7695			10259	170.983					--	--
02:51:16	10276317	1.84e-10	1.9e-11	2.31e-12	78.2282			10276	171.267					--	--
02:51:33	10293393	1.92e-10	1.91e-11	2.34e-12	77.7952			10293	171.55					--	--
02:51:50	10310469	1.98e-10	1.9e-11	2.33e-12	77.2539			10310	171.833					--	--
02:52:07	10327545	1.95e-10	1.89e-11	2.3e-12	76.8209			10327	172.117					--	--
02:52:24	10344620	1.87e-10	1.9e-11	2.2e-12	76.3879			10344	172.4					--	--
02:52:41	10361697	1.94e-10	1.9e-11	2.24e-12	75.8466			10361	172.683					--	--
02:52:58	10378773	1.95e-10	1.91e-11	2.21e-12	75.4136			10378	172.967					--	--
02:53:15	10395849	1.9e-10	1.9e-11	2.19e-12	74.7641			10395	173.25					--	--
02:53:32	10412925	1.82e-10	1.9e-11	2.17e-12	74.5476			10412	173.533					--	--
02:53:50	10430000	1.88e-10	1.91e-11	2.09e-12	74.0063			10430	173.833					--	--
02:54:07	10447077	1.92e-10	1.91e-11	2.03e-12	73.5733			10447	174.117					--	--
02:54:24	10464153	1.88e-10	1.9e-11	2.08e-12	73.1402			10464	174.4					--	--
02:54:41	10481229	1.9e-10	1.91e-11	2.02e-12	72.8155			10481	174.683					--	--
02:54:58	10498305	1.78e-10	1.91e-11	1.9e-12	72.3824			10498	174.967					--	--
02:55:15	10515380	1.83e-10	1.9e-11	2.02e-12	71.9494			10515	175.25					--	--
02:55:32	10532457	1.84e-10	1.91e-11	1.97e-12	71.5164			10532	175.533					--	--
02:55:49	10549533	1.84e-10	1.91e-11	1.93e-12	71.1916			10549	175.817					--	--
02:56:06	10566609	1.84e-10	1.92e-11	1.89e-12	70.6503			10566	176.1					--	--
02:56:23	10583685	1.85e-10	1.9e-11	1.93e-12	70.2173			10583	176.383					--	--
02:56:38	10598860	1.85e-10	1.9e-11	1.83e-12	69.8926			10598	176.633					--	--
02:56:55	10615937	1.79e-10	1.9e-11	1.91e-12	69.5678			10615	176.917					--	--
02:57:13	10633013	1.8e-10	1.91e-11	1.89e-12	69.1348			10633	177.217					--	--
02:57:30	10650089	1.83e-10	1.91e-11	1.76e-12	68.81			10650	177.5					--	--
02:57:47	10667165	1.82e-10	1.9e-11	1.83e-12	68.2687			10667	177.783					--	--
02:58:02	10682340	1.78e-10	1.91e-11	1.82e-12	67.944			10682	178.033					--	--
02:58:19	10699417	1.84e-10	1.91e-11	1.81e-12	67.6192			10699	178.317					--	--
02:58:36	10716493	1.77e-10	1.92e-11	1.73e-12	67.1862			10716	178.6					--	--
02:58:53	10733569	1.81e-10	1.9e-11	1.8e-12	66.7531			10733	178.883					--	--
02:59:10	10750645	1.87e-10	1.91e-11	1.75e-12	66.4284			10750	179.167					--	--
02:59:27	10767720	1.8e-10	1.91e-11	1.71e-12	65.9954			10767	179.45					--	--
02:59:44	10784797	1.75e-10	1.91e-11	1.65e-12	65.7789			10784	179.733					--	--
03:00:01	10801873	1.81e-10	1.91e-11	1.63e-12	65.3458			10801	180.017					--	--
03:00:18	10818949	1.79e-10	1.93e-11	1.62e-12	65.0211			10818	180.3					--	--
03:00:36	10836025	1.78e-10	1.91e-11	1.64e-12	64.588			10836	180.6					--	--
03:00:53	10853100	1.81e-10	1.92e-11	1.64e-12	64.2633			10853	180.883					--	--
03:01:10	10870177	1.71e-10	1.92e-11	1.64e-12	63.9385			10870	181.167					--	--
03:01:27	10887253	1.72e-10	1.93e-11	1.61e-12	63.6137			10887	181.45					--	--
03:01:44	10904329	1.74e-10	1.92e-11	1.55e-12	63.1807			10904	181.733					--	--
03:02:01	10921405	1.81e-10	1.92e-11	1.55e-12	62.856			10921	182.017					--	--
03:02:18	10938480	1.76e-10	1.91e-11	1.53e-12	62.5312			10938	182.3					--	--
03:02:35	10955557	1.76e-10	1.91e-11	1.58e-12	62.3147			10955	182.583					--	--
03:02:52	10972633	1.71e-10	1.9e-11	1.53e-12	61.9899			10972	182.867					--	--
03:03:09	10989709	1.74e-10	1.92e-11	1.47e-12	61.6651			10989	183.15					--	--
03:03:26	11006785	1.75e-10	1.92e-11	1.54e-12	61.2321			11006	183.433					--	--
03:03:43	11023860	1.82e-10	1.92e-11	1.44e-12	60.9073			11023	183.717					--	--
03:04:00	11040937	1.73e-10	1.92e-11	1.49e-12	60.6908			11040	184					--	--
03:04:18	11058013	1.74e-10	1.91e-11	1.43e-12	60.3661			11058	184.3					--	--
03:04:35	11075089	1.75e-10	1.91e-11	1.45e-12	59.933			11075	184.583					--	--
03:04:52	11092165	1.71e-10	1.91e-11	1.4e-12	59.7165			11092	184.867					--	--
03:05:09	11109240	1.68e-10	1.91e-11	1.45e-12	59.5			11109	185.15					--	--
03:05:26	11126317	1.7e-10	1.91e-11	1.41e-12	59.067			11126	185.433					--	--
03:05:43	11143393	1.69e-10	1.92e-11	1.34e-12	58.8505			11143	185.717					--	--
03:06:00	11160469	1.69e-10	1.9e-11	1.43e-12	58.634			11160	186					--	--
03:06:17	11177545	1.65e-10	1.91e-11	1.43e-12	58.201			11177	186.283					--	--
03:06:34	11194620	1.68e-10	1.92e-11	1.38e-12	57.9844			11194	186.567					--	--
03:06:51	11211697	1.72e-10	1.93e-11	1.37e-12	57.6597			11211	186.85					--	--
03:07:08	11228773	1.71e-10	1.92e-11	1.4e-12	57.5514			11228	187.133					--	--
03:07:25	11245849	1.6e-10	1.92e-11	1.34e-12	57.2267			11245	187.417					--	--
03:07:42	11262925	1.65e-10	1.93e-11	1.32e-12	56.9019			11262	187.7					--	--
03:08:00	11280000	1.72e-10	1.92e-11	1.34e-12	56.4689			11280	188					--	--
03:08:17	11297077	1.69e-10	1.93e-11	1.3e-12	56.2524			11297	188.283					--	--
03:08:34	11314153	1.59e-10	1.92e-11	1.25e-12	56.0358			11314	188.567					--	--
03:08:51	11331229	1.65e-10	1.93e-11	1.29e-12	55.9276			11331	188.85					--	--
03:09:08	11348305	1.63e-10	1.93e-11	1.28e-12	55.6028			11348	189.133					--	--
03:09:25	11365380	1.64e-10	1.94e-11	1.24e-12	55.2781			11365	189.417					--	--
03:09:42	11382457	1.68e-10	1.94e-11	1.26e-12	55.0615			11382	189.7					--	--
03:09:59	11399533	1.59e-10	1.92e-11	1.32e-12	54.7368			11399	189.983					--	--
03:10:16	11416609	1.63e-10	1.94e-11	1.27e-12	54.5203			11416	190.267					--	--
03:10:33	11433685	1.6e-10	1.93e-11	1.2e-12	54.1955			11433	190.55					--	--
03:10:50	11450760	1.6e-10	1.93e-11	1.16e-12	53.979			11450	190.833					--	--
03:11:07	11467837	1.6e-10	1.92e-11	1.25e-12	53.7625			11467	191.117					--	--
03:11:24	11484913	1.64e-10	1.92e-11	1.21e-12	53.6542			11484	191.4					--	--
03:11:41	11501989	1.56e-10	1.92e-11	1.24e-12	53.4377			11501	191.683					--	--
03:11:59	11519065	1.59e-10	1.92e-11	1.21e-12	53.113			11519	191.983					--	--
03:12:16	11536140	1.65e-10	1.93e-11	1.24e-12	52.8964			11536	192.267					--	--
03:12:33	11553217	1.64e-10	1.92e-11	1.18e-12	52.6799			11553	192.55					--	--
03:12:50	11570293	1.6e-10	1.93e-11	1.16e-12	52.4634			11570	192.833					--	--
03:13:07	11587369	1.63e-10	1.93e-11	1.21e-12	52.2469			11587	193.117					--	--
03:13:24	11604445	1.56e-10	1.93e-11	1.15e-12	52.0304			11604	193.4					--	--
03:13:41	11621520	1.58e-10	1.93e-11	1.18e-12	51.8139			11621	193.683
03:13:58	11638597	1.66e-10	1.93e-11	1.2e-12	51.5974			11638	193.967
03:14:15	11655673	1.52e-10	1.93e-11	1.12e-12	51.3809			11655	194.25
03:14:32	11672749	1.64e-10	1.94e-11	1.13e-12	51.1643			11672	194.533
03:14:49	11689825	1.64e-10	1.93e-11	1.11e-12	50.9478			11689	194.817
03:15:06	11706900	1.52e-10	1.94e-11	1.13e-12	50.7313			11706	195.1
03:15:23	11723977	1.57e-10	1.92e-11	1.13e-12	50.4066			11723	195.383
03:15:41	11741053	1.57e-10	1.93e-11	1.13e-12	50.2983			11741	195.683
03:15:58	11758129	1.6e-10	1.93e-11	1.13e-12	50.0818			11758	195.967
03:16:15	11775205	1.55e-10	1.94e-11	1.08e-12	49.757			11775	196.25
03:16:32	11792280	1.59e-10	1.93e-11	1.06e-12	49.6488			11792	196.533
03:16:49	11809357	1.52e-10	1.94e-11	1.07e-12	49.5405			11809	196.817
03:17:06	11826433	1.56e-10	1.93e-11	1.09e-12	49.324			11826	197.1
03:17:23	11843509	1.54e-10	1.94e-11	1.04e-12	49.2157			11843	197.383
03:17:40	11860585	1.55e-10	1.94e-11	9.99e-13	48.891			11860	197.667
03:17:57	11877660	1.52e-10	1.94e-11	1.08e-12	48.6745			11877	197.95
03:18:14	11894737	1.5e-10	1.94e-11	1.02e-12	48.458			11894	198.233
03:18:31	11911813	1.57e-10	1.93e-11	1.05e-12	48.2414			11911	198.517
03:18:48	11928889	1.53e-10	1.94e-11	1.06e-12	48.2414			11928	198.8
03:19:05	11945965	1.55e-10	1.94e-11	1.02e-12	47.9167			11945	199.083
03:19:23	11963040	1.57e-10	1.92e-11	1.03e-12	47.9167			11963	199.383
03:19:40	11980117	1.54e-10	1.93e-11	1.05e-12	47.5919			11980	199.667
03:19:57	11997193	1.55e-10	1.93e-11	9.94e-13	47.4837			11997	199.95
03:20:14	12014269	1.47e-10	1.95e-11	1.03e-12	47.2671			12014	200.233
03:20:31	12031345	1.46e-10	1.94e-11	9.82e-13	47.1589			12031	200.517
03:20:48	12048420	1.52e-10	1.94e-11	1.02e-12	46.8341			12048	200.8
03:21:05	12065497	1.54e-10	1.94e-11	9.84e-13	46.7259			12065	201.083
03:21:22	12082573	1.49e-10	1.93e-11	1.01e-12	46.5094			12082	201.367
03:21:39	12099649	1.52e-10	1.95e-11	9.66e-13	46.4011			12099	201.65
03:21:56	12116725	1.46e-10	1.94e-11	9.75e-13	46.2928			12116	201.933
03:22:13	12133800	1.52e-10	1.92e-11	9.51e-13	46.1846			12133	202.217
03:22:30	12150877	1.52e-10	1.93e-11	9.81e-13	46.0763			12150	202.5
03:22:47	12167953	1.48e-10	1.93e-11	9.58e-13	45.7516			12167	202.783
03:23:05	12185029	1.45e-10	1.93e-11	9.79e-13	45.5351			12185	203.083
03:23:22	12202105	1.51e-10	1.93e-11	9.62e-13	45.4268			12202	203.367
03:23:39	12219180	1.43e-10	1.93e-11	9.69e-13	45.3185			12219	203.65
03:23:56	12236257	1.47e-10	1.94e-11	9.88e-13	45.2103			12236	203.933
03:24:13	12253333	1.48e-10	1.94e-11	9.63e-13	44.9938			12253	204.217
03:24:30	12270409	1.51e-10	1.92e-11	9.45e-13	44.8855			12270	204.5
03:24:47	12287485	1.51e-10	1.94e-11	9.22e-13	44.669			12287	204.783
03:25:04	12304560	1.45e-10	1.94e-11	9.4e-13	44.5608			12304	205.067
03:25:21	12321637	1.45e-10	1.94e-11	9.43e-13	44.3442			12321	205.35
03:25:38	12338713	1.46e-10	1.95e-11	8.93e-13	44.1277			12338	205.633
03:25:55	12355789	1.49e-10	1.94e-11	9.21e-13	44.0195			12355	205.917
03:26:16	12376615	1.42e-10	1.93e-11	9.21e-13	43.9112			12376	206.267
03:26:37	12397442	1.49e-10	1.94e-11	9.27e-13	43.803			12397	206.617
03:26:58	12418268	1.42e-10	1.95e-11	9.13e-13	43.5865			12418	206.967
03:27:19	12439095	1.42e-10	1.95e-11	8.91e-13	43.4782			12439	207.317
03:27:39	12459922	1.47e-10	1.94e-11	9.23e-13	43.2617			12459	207.65
03:28:00	12480748	1.43e-10	1.95e-11	8.9e-13	43.2617			12480	208
03:28:21	12501575	1.4e-10	1.93e-11	8.6e-13	42.9369			12501	208.35
03:28:42	12522402	1.36e-10	1.95e-11	9.13e-13	42.8287			12522	208.7
03:29:03	12543228	1.4e-10	1.96e-11	8.82e-13	42.6122			12543	209.05
03:29:24	12564055	1.4e-10	1.95e-11	8.71e-13	42.3956			12564	209.4
03:29:44	12584882	1.44e-10	1.96e-11	8.98e-13	42.3956			12584	209.733
03:30:05	12605708	1.41e-10	1.94e-11	8.59e-13	42.1791			12605	210.083
03:30:26	12626535	1.44e-10	1.96e-11	8.28e-13	42.0709			12626	210.433
03:30:47	12647362	1.44e-10	1.93e-11	8.26e-13	41.9626			12647	210.783
03:31:08	12668188	1.4e-10	1.96e-11	8.39e-13	41.7461			12668	211.133
03:31:29	12689015	1.39e-10	1.96e-11	8.34e-13	41.6379			12689	211.483
03:31:49	12709842	1.32e-10	1.95e-11	8.47e-13	41.4213			12709	211.817
03:32:10	12730668	1.41e-10	1.93e-11	8.06e-13	41.2048			12730	212.167
03:32:31	12751495	1.34e-10	1.96e-11	8.39e-13	41.0966			12751	212.517
03:32:52	12772322	1.37e-10	1.95e-11	7.95e-13	40.9883			12772	212.867
03:33:13	12793148	1.39e-10	1.94e-11	8.13e-13	40.8801			12793	213.217
03:33:33	12813975	1.38e-10	1.94e-11	8.23e-13	40.6636			12813	213.55
03:33:54	12834802	1.38e-10	1.96e-11	7.93e-13	40.6636			12834	213.9
03:34:15	12855628	1.35e-10	1.95e-11	8.18e-13	40.447			12855	214.25
03:34:36	12876455	1.39e-10	1.93e-11	8.06e-13	40.2305			12876	214.6
03:34:57	12897282	1.4e-10	1.95e-11	7.81e-13	40.2305			12897	214.95
03:35:18	12918108	1.41e-10	1.95e-11	7.67e-13	40.2305			12918	215.3
03:35:38	12938935	1.32e-10	1.94e-11	7.7e-13	40.014			12938	215.633
03:35:59	12959762	1.39e-10	1.96e-11	7.5e-13	39.9058			12959	215.983
03:36:20	12980588	1.37e-10	1.94e-11	7.83e-13	39.7975			12980	216.333
03:36:41	13001415	1.28e-10	1.95e-11	8.1e-13	39.7975			13001	216.683
03:37:02	13022242	1.34e-10	1.95e-11	7.74e-13	39.581			13022	217.033
03:37:23	13043068	1.41e-10	1.95e-11	7.9e-13	39.4727			13043	217.383
03:37:43	13063895	1.36e-10	1.95e-11	7.66e-13	39.4727			13063	217.717
03:38:04	13084722	1.35e-10	1.96e-11	7.8e-13	39.2562			13084	218.067
03:38:25	13105548	1.28e-10	1.95e-11	7.31e-13	38.9315			13105	218.417
03:38:46	13126375	1.31e-10	1.96e-11	7.51e-13	38.9315			13126	218.767
03:39:07	13147202	1.37e-10	1.95e-11	7.61e-13	38.8232			13147	219.117
03:39:28	13168028	1.29e-10	1.95e-11	7.65e-13	38.715			13168	219.467
03:39:48	13188855	1.28e-10	1.96e-11	7.45e-13	38.8232			13188	219.8
03:40:09	13209682	1.28e-10	1.96e-11	7.16e-13	38.4984			13209	220.15
03:40:30	13230508	1.28e-10	1.95e-11	7.32e-13	38.3902			13230	220.5
03:40:51	13251334	1.34e-10	1.95e-11	7.1e-13	38.2819			13251	220.85
03:41:12	13272160	1.27e-10	1.97e-11	7.62e-13	38.2819			13272	221.2
03:41:31	13291085	1.32e-10	1.95e-11	7.07e-13	38.1737			13291	221.517
03:41:51	13311912	1.36e-10	1.96e-11	7.21e-13	37.9572			13311	221.85
03:42:12	13332738	1.39e-10	1.95e-11	7.09e-13	38.0654			13332	222.2
03:42:33	13353565	1.32e-10	1.95e-11	7.25e-13	37.8489			13353	222.55
03:42:54	13374390	1.26e-10	1.96e-11	7.57e-13	37.7407			13374	222.9
03:43:15	13395217	1.27e-10	1.76e-11	6.81e-13	37.5241			13395	223.25
03:43:36	13416043	1.16e-10	1.03e-11	7.35e-13	37.7407			13416	223.6
03:43:56	13436869	1.23e-10	1.04e-11	6.87e-13	37.4159			13436	223.933
03:44:17	13457695	1.2e-10	1.06e-11	6.96e-13	37.3076			13457	224.283
03:44:38	13478522	1.2e-10	1.13e-11	7.09e-13	37.3076			13478	224.633
03:44:59	13499348	1.21e-10	1.16e-11	7.07e-13	37.0911			13499	224.983
03:45:20	13520175	1.23e-10	1.17e-11	7.07e-13	37.0911			13520	225.333
03:45:41	13541002	1.17e-10	1.16e-11	7.23e-13	36.9829			13541	225.683
03:46:01	13561828	1.23e-10	1.16e-11	6.9e-13	36.7664			13561	226.017
03:46:22	13582655	1.22e-10	1.17e-11	6.93e-13	36.6581			13582	226.367
03:46:43	13603482	1.27e-10	1.18e-11	6.95e-13	36.5498			13603	226.717
03:47:04	13624308	1.19e-10	1.18e-11	6.75e-13	35.7921			13624	227.067
03:47:25	13645135	1.19e-10	1.18e-11	6.66e-13	34.7095			13645	227.417
03:47:45	13665962	1.26e-10	1.18e-11	6.57e-13	33.6269			13665	227.75
03:48:06	13686788	1.2e-10	1.17e-11	6.6e-13	32.7609			13686	228.1
03:48:27	13707615	1.19e-10	1.17e-11	6.79e-13	31.5701			13707	228.45
03:48:48	13728442	1.21e-10	1.18e-11	6.77e-13	30.704			13728	228.8
03:49:09	13749268	1.15e-10	1.17e-11	6.26e-13	29.9463			13749	229.15
03:49:30	13770095	1.16e-10	1.17e-11	6.77e-13	29.2967			13770	229.5
03:49:50	13790922	1.14e-10	1.17e-11	6.52e-13	28.3224			13790	229.833
03:50:11	13811748	1.16e-10	1.17e-11	6.21e-13	27.6729			13811	230.183
03:50:32	13832575	1.14e-10	1.18e-11	6.76e-13	27.3481			13832	230.533
03:50:50	13850250	1.24e-10	1.17e-11	6.54e-13	26.9151			13850	230.833
03:51:11	13871077	1.17e-10	1.18e-11	6.47e-13	26.2656			13871	231.183
03:51:31	13891903	1.15e-10	1.18e-11	6.26e-13	26.0491			13891	231.517
03:51:52	13912730	1.14e-10	1.17e-11	6.37e-13	25.616			13912	231.867
03:52:13	13933557	1.15e-10	1.19e-11	6.54e-13	25.2913			13933	232.217
03:52:34	13954383	1.15e-10	1.17e-11	6.36e-13	25.0748			13954	232.567
03:52:55	13975210	1.19e-10	1.18e-11	6.32e-13	24.8582			13975	232.917
03:53:16	13996037	1.14e-10	1.17e-11	6.27e-13	24.6417			13996	233.267
03:53:36	14016863	1.11e-10	1.18e-11	6.64e-13	24.4252			14016	233.6
03:53:57	14037690	1.13e-10	1.19e-11	6.4e-13	24.317			14037	233.95
03:54:19	14059117	1.13e-10	1.19e-11	6.34e-13	23.9922			14059	234.317
03:54:43	14083693	1.16e-10	1.17e-11	6.43e-13	23.8839			14083	234.717
03:55:01	14101969	1.14e-10	1.18e-11	5.96e-13	23.7757			14101	235.017
03:55:26	14126545	1.1e-10	1.19e-11	6.28e-13	23.7757			14126	235.433
03:55:51	14151122	1.16e-10	1.18e-11	5.98e-13	23.5592			14151	235.85
03:56:15	14175698	1.14e-10	1.18e-11	6.11e-13	23.4509			14175	236.25
03:56:40	14200275	1.1e-10	1.17e-11	6.08e-13	23.3427			14200	236.667
03:57:04	14224852	1.12e-10	1.17e-11	6.06e-13	23.3427			14224	237.067
03:57:29	14249428	1.16e-10	1.19e-11	5.85e-13	23.2344			14249	237.483
03:57:54	14274005	1.11e-10	1.19e-11	6.03e-13	23.1262			14274	237.9

## Sheet: Figure 5 
Figure 5	cell	parameter
	a=24.6	b=24.6	c=15.0
	alpa=90.0	beta=90.0	gamma=120.0
				3.7263
	C	-0.00074	2.8782	3.69825
	C	2.43626	1.43697	3.597
	C	2.44733	2.86222	3.5496
	C	4.8906	1.42376	3.41535
	C	4.89749	2.84347	3.33975
	C	7.35134	1.41524	3.2616
	C	7.35897	2.82856	3.1581
	C	9.81909	1.4146	3.2175
	C	9.83016	2.82707	3.1203
	C	12.2839	1.42674	3.2844
	C	12.2935	2.84262	3.2247
	C	14.7444	1.43953	3.4137
	C	14.7508	2.85839	3.3936
	C	17.2045	1.44613	3.56385
	C	17.2105	2.86691	3.56685
	C	19.6648	1.44911	3.6945
	C	19.6735	2.87245	3.6981
	C	22.1256	1.45103	3.75975
	C	22.1384	2.87756	3.7497
	C	-1.22692	3.59381	3.72375
	C	-1.21253	5.02055	3.6912
	C	1.23185	3.59338	3.61365
	C	1.2503	5.02631	3.57195
	C	3.67536	3.56484	3.41985
	C	3.68582	4.98945	3.3747
	C	6.12897	3.54012	3.192
	C	6.13709	4.95515	3.1173
	C	8.59905	3.52564	3.06495
	C	8.61308	4.93598	2.97135
	C	11.0651	3.53991	3.11925
	C	11.076	4.95515	3.054
	C	13.5229	3.55994	3.2844
	C	13.527	4.97965	3.25815
	C	15.9815	3.57165	3.4749
	C	15.9845	4.99179	3.4656
	C	18.4431	3.57954	3.63615
	C	18.4484	5.00074	3.6261
	C	20.9082	3.58699	3.7287
	C	20.9169	5.0099	3.70905
	C	-2.44647	5.7253	3.699
	C	-2.43786	7.14799	3.6657
	C	0.02362	5.73978	3.62385
	C	0.0417	7.16695	3.58485
	C	2.48337	5.74234	3.4656
	C	2.51486	7.18506	3.447
	C	4.91373	5.67864	3.23175
	C	4.93082	7.09772	3.2256
	C	7.38246	5.63539	2.98665
	C	7.40116	7.03977	2.96445
	C	9.84836	5.64945	2.96055
	C	9.85845	7.06533	2.96385
	C	12.3003	5.68013	3.14145
	C	12.299	7.10198	3.16365
	C	14.7542	5.69526	3.36615
	C	14.7505	7.11497	3.393
	C	17.215	5.70506	3.55275
	C	17.2132	7.1252	3.5634
	C	19.6822	5.71422	3.6714
	C	19.6847	7.13521	3.6597
	C	-3.67905	7.84826	3.66375
	C	-3.68139	9.26776	3.6432
	C	-1.19974	7.86296	3.61275
	C	-1.19421	9.28374	3.56205
	C	1.28314	7.88938	3.5085
	C	1.31007	9.31953	3.4458
	C	3.76122	7.90664	3.3627
	C	3.82678	9.37769	3.39405
	C	6.17583	7.7313	3.07485
	C	6.2195	9.1099	3.13575
	C	8.63251	7.75112	2.95485
	C	8.6453	9.15847	3.0606
	C	11.0705	7.80416	3.0837
	C	11.0541	9.22494	3.20625
	C	13.5181	7.81929	3.31395
	C	13.5037	9.23836	3.399
	C	15.977	7.82845	3.50505
	C	15.967	9.24752	3.55395
	C	18.4458	7.8374	3.62565
	C	18.4393	9.2569	3.63945
	C	-4.92553	9.96803	3.65175
	C	-4.93894	11.3871	3.6489
	C	-2.44339	9.97954	3.59385
	C	-2.46234	11.3976	3.55665
	C	0.04391	9.99914	3.4617
	C	0.00775	11.4133	3.3756
	C	2.55631	10.0498	3.3567
	C	2.4905	11.4821	3.15825
	C	5.16772	9.99765	3.3822
	C	7.4292	9.80932	3.12945
	C	7.1864	11.1651	3.37065
	C	9.81626	9.92074	3.2076
	C	9.69966	11.337	3.35805
	C	12.264	9.94162	3.363
	C	12.2121	11.3588	3.47625
	C	14.7267	9.95056	3.52245
	C	14.7007	11.3684	3.59625
	C	17.1971	9.95887	3.62445
	C	17.1822	11.3775	3.65925
	C	-6.18223	12.088	3.6693
	C	-6.19084	13.5069	3.672
	C	-3.70587	12.0976	3.6018
	C	-3.71694	13.5156	3.576
	C	-1.23443	12.1093	3.44775
	C	-1.25017	13.5273	3.39705
	C	1.22164	12.1357	3.2049
	C	1.20429	13.5459	3.1269
	C	3.64166	13.5088	2.85255
	C	8.39377	12.0177	3.37995
	C	8.45108	13.4549	3.3363
	C	10.9476	12.0541	3.4614
	C	10.9543	13.4726	3.53835
	C	13.4497	12.0682	3.58305
	C	13.4455	13.4875	3.64965
	C	15.937	12.0784	3.66
	C	15.9305	13.4979	3.6954
	C	-7.43203	14.2088	3.6957
	C	-7.43178	15.629	3.68835
	C	-4.95641	14.2176	3.6246
	C	-4.9601	15.6364	3.5988
	C	-2.48743	14.2272	3.4818
	C	-2.49346	15.6445	3.45495
	C	-0.03075	14.2436	3.25425
	C	-0.03432	15.6567	3.25695
	C	2.42753	14.2555	2.9913
	C	2.42347	15.669	3.06075
	C	4.92554	14.2532	2.8164
	C	4.87843	15.6722	3
	C	7.25024	14.2327	3.11325
	C	7.31444	15.6558	3.22755
	C	9.70421	14.1669	3.4635
	C	9.7496	15.6026	3.50535
	C	12.2004	14.1861	3.6264
	C	12.2192	15.6098	3.66525
	C	14.6874	14.1988	3.69855
	C	14.6941	15.6198	3.7185
	C	-8.6683	16.3331	3.7077
	C	-8.66104	17.7552	3.68475
	C	-6.19662	16.3406	3.6354
	C	-6.19428	17.76	3.59205
	C	-3.72874	16.3478	3.51945
	C	-3.7285	17.7654	3.4821
	C	-1.2653	16.3572	3.363
	C	-1.26456	17.7739	3.36705
	C	1.19618	16.3674	3.186
	C	1.19888	17.782	3.2676
	C	3.65347	16.3785	3.08145
	C	3.65839	17.7871	3.2406
	C	6.10117	16.3759	3.16695
	C	6.11039	17.789	3.3432
	C	8.54333	16.342	3.43335
	C	8.55945	17.7637	3.54315
	C	10.9865	16.3163	3.6243
	C	11.0079	17.7453	3.681
	C	13.4578	16.3244	3.71385
	C	13.4719	17.7498	3.72645
	C	-9.89252	18.4642	3.7062
	C	-9.88145	19.8886	3.67935
	C	-7.42723	18.4669	3.6183
	C	-7.42059	19.8879	3.55905
	C	-4.96157	18.4708	3.5112
	C	-4.95751	19.8886	3.4422
	C	-2.49628	18.4765	3.411
	C	-2.4921	19.8937	3.3678
	C	-0.03149	18.484	3.33045
	C	-0.02657	19.9007	3.345
	C	2.42974	18.4921	3.2961
	C	2.43577	19.9082	3.37575
	C	4.88704	18.4972	3.3501
	C	4.89368	19.9131	3.46695
	C	7.3388	18.4859	3.50595
	C	7.34937	19.9064	3.6051
	C	9.78908	18.4708	3.66195
	C	9.80372	19.8975	3.71865
	C	12.2435	18.4616	3.72915
	C	12.2593	19.8898	3.74445
	C	-11.1075	20.6044	3.7137
	C	1.20577	0.72711	3.6882
	C	-8.64899	20.6001	3.5964
	C	3.65987	0.71859	3.5388
	C	-6.18838	20.5969	3.4587
	C	6.11777	0.71071	3.3735
	C	-3.72419	20.5978	3.3618
	C	8.58257	0.70879	3.27255
	C	-1.25829	20.6033	3.33225
	C	11.0501	0.71454	3.27585
	C	1.20614	20.6123	3.36345
	C	13.5133	0.72605	3.35835
	C	3.66602	20.6206	3.4464
	C	15.9729	0.73436	3.48375
	C	6.12417	20.6199	3.57165
	C	18.4323	0.73755	3.62265
	C	8.58048	20.6161	3.6981
	C	20.892	0.7367	3.73185
	C	11.0362	20.6108	3.75405
	C	23.3507	0.73436	3.76005
	C	4.27671	8.69212	6.86925
	C	2.95237	8.09113	6.91305
	C	2.03663	9.1557	6.9951
	C	2.82617	10.3771	7.0212
	C	3.00415	12.673	7.14975
	C	2.41732	14.0014	7.0596
	C	3.48398	14.9127	7.16265
	C	4.69122	14.1149	7.31325
	C	6.99255	13.9458	7.2105
	C	8.318	14.547	7.1721
	C	9.2341	13.4843	7.0671
	C	8.44235	12.2651	7.00485
	C	8.26499	9.97656	6.76785
	C	8.85981	8.65697	6.6144
	C	7.79057	7.74366	6.561
	C	6.57226	8.52829	6.6954
	C	2.51904	6.76281	6.8856
	C	0.65903	8.92775	7.03875
	C	1.1102	14.4366	6.82305
	C	3.28152	16.2873	7.0032
	C	8.75047	15.8755	7.20645
	C	10.6124	13.7144	7.0305
	C	10.1864	8.22599	6.525
	C	8.01431	6.37316	6.405
	C	0.90405	15.8107	6.67935
	C	1.97673	16.7236	6.76065
	C	10.1276	16.1081	7.16385
	C	11.047	15.041	7.08855
	C	10.4116	6.85506	6.37995
	C	9.33976	5.94111	6.31665
	C	1.14255	6.53209	6.94485
	C	0.22435	7.6005	7.0152
	N	3.62063	12.1813	2.92395
	N	6.09022	13.6091	2.82135
	N	4.1772	10.0716	6.96795
	N	4.37708	12.7642	7.2945
	N	7.09304	12.5671	7.0998
	N	6.88222	9.8743	6.8112
	N	2.27366	11.5752	7.0569
	N	5.37473	7.9714	6.73095
	N	8.99364	11.0733	6.8592
	N	5.89158	14.6669	7.31235
	N	5.78838	11.2546	3.63555
	H	3.2349	5.94303	6.8172
	H	-0.04157	9.7616	7.086
	H	0.29274	13.7208	6.73065
	H	4.12087	16.9822	7.04205
	H	8.03215	16.6936	7.25985
	H	11.3154	12.8842	6.9576
	H	11.0089	8.94074	6.55815
	H	7.1789	5.67523	6.34455
	H	-0.10074	16.1876	6.4764
	H	1.7819	17.7875	6.6114
	H	10.5032	17.1333	7.18515
	H	12.1164	15.2604	7.0656
	H	11.4341	6.48117	6.29625
	H	9.55403	4.87888	6.1824
	H	0.76568	5.50778	6.92445
	H	-0.84513	7.38213	7.04325
	H	5.1553	13.0064	4.9296
	H	4.96133	13.7029	5.12835
	Co	5.63192	11.3215	7.0317
	258
	PyrrolicN-CoN8-mid2H	-2267.81	eV
	C	-0.05264	1.31319	3.6774
	C	-0.03813	2.74143	3.66225
	C	2.39764	1.29764	3.58995
	C	2.40883	2.72268	3.549
	C	4.85247	1.28315	3.45165
	C	4.86071	2.70095	3.37965
	C	7.31358	1.27484	3.3249
	C	7.32391	2.68646	3.22815
	C	9.78133	1.27591	3.28485
	C	9.79535	2.68668	3.20145
	C	12.2454	1.29146	3.324
	C	12.2574	2.70521	3.282
	C	14.708	1.30829	3.40815
	C	14.716	2.72524	3.4068
	C	17.1705	1.31703	3.52695
	C	17.177	2.73546	3.54285
	C	19.6319	1.32022	3.6402
	C	19.6404	2.74185	3.65355
	C	22.0915	1.31831	3.69555
	C	22.103	2.74377	3.6996
	C	-1.26284	3.45874	3.68745
	C	-1.24845	4.88591	3.6768
	C	1.19396	3.45533	3.6006
	C	1.2134	4.8874	3.57825
	C	3.63834	3.42316	3.44235
	C	3.6499	4.84543	3.40155
	C	6.09367	3.39547	3.2481
	C	6.10351	4.80751	3.1629
	C	8.56523	3.38141	3.1449
	C	8.58269	4.78706	3.03945
	C	11.0293	3.39909	3.1965
	C	11.0436	4.81156	3.1287
	C	13.487	3.42359	3.32865
	C	13.4927	4.84181	3.31125
	C	15.9465	3.4385	3.4785
	C	15.9503	4.85672	3.48615
	C	18.4094	3.44702	3.6084
	C	18.4146	4.86716	3.6147
	C	20.8741	3.45469	3.68805
	C	20.8827	4.87654	3.68625
	C	-2.48152	5.59129	3.6882
	C	-2.47328	7.01335	3.67395
	C	-0.01168	5.60365	3.63135
	C	0.00726	7.03061	3.62115
	C	2.44795	5.60003	3.4899
	C	2.47931	7.04169	3.49605
	C	4.87929	5.53036	3.26265
	C	4.89651	6.94624	3.2556
	C	7.3511	5.48009	3.03135
	C	7.37471	6.87977	2.98605
	C	9.81761	5.50032	3.02745
	C	9.83348	6.91343	3.0078
	C	12.2662	5.53931	3.20415
	C	12.2674	6.95945	3.2142
	C	14.719	5.55849	3.40635
	C	14.7166	6.97692	3.42645
	C	17.1809	5.56978	3.561
	C	17.1784	6.98864	3.5724
	C	19.6481	5.57979	3.65865
	C	19.6501	6.99993	3.65445
	C	-3.71423	7.71277	3.66495
	C	-3.71829	9.13142	3.64215
	C	-1.23467	7.72619	3.6474
	C	-1.23209	9.1474	3.61815
	C	1.25005	7.75112	3.57375
	C	1.27576	9.1834	3.5697
	C	3.72727	7.75666	3.42255
	C	3.79504	9.22132	3.51585
	C	6.14865	7.56066	3.10245
	C	6.20658	8.92988	3.2157
	C	8.60902	7.59283	2.9769
	C	8.63128	8.99486	3.0951
	C	11.0401	7.6578	3.12735
	C	11.0257	9.07901	3.2364
	C	13.485	7.67932	3.3486
	C	13.4706	9.09925	3.4131
	C	15.9429	7.69104	3.51975
	C	15.9318	9.1099	3.54795
	C	18.4109	7.70063	3.6219
	C	18.4034	9.1197	3.62205
	C	-4.96268	9.83041	3.6306
	C	-4.98052	11.2495	3.6126
	C	-2.48226	9.84404	3.6162
	C	-2.50822	11.2618	3.57135
	C	0.00603	9.86407	3.5751
	C	-0.03948	11.2804	3.5163
	C	2.52396	9.91413	3.5487
	C	2.44278	11.3607	3.4857
	C	5.15099	9.78759	3.50025
	C	7.4169	9.62823	3.2178
	C	7.20227	10.9702	3.5085
	C	9.79019	9.77203	3.24465
	C	9.67174	11.1881	3.4299
	C	12.2327	9.80058	3.3813
	C	12.1798	11.2177	3.48795
	C	14.692	9.81337	3.51465
	C	14.6649	11.2314	3.56955
	C	17.1617	9.82125	3.59985
	C	17.1435	11.2397	3.61515
	C	-6.22331	11.9504	3.61935
	C	-6.23364	13.3692	3.61965
	C	-3.75088	11.9621	3.5793
	C	-3.76466	13.3805	3.55185
	C	-1.28215	11.976	3.51375
	C	-1.3022	13.395	3.4584
	C	1.17379	12.0098	3.45315
	C	1.15054	13.4208	3.37575
	C	3.57487	13.4166	3.37905
	C	8.36966	11.8613	3.53085
	C	8.40607	13.3079	3.58065
	C	10.9153	11.9112	3.5097
	C	10.9162	13.3305	3.60045
	C	13.415	11.9306	3.5691
	C	13.4074	13.3494	3.63225
	C	15.8995	11.9414	3.615
	C	15.8907	13.3605	3.64515
	C	-7.47348	14.0719	3.6432
	C	-7.47496	15.4916	3.6459
	C	-5.00204	14.0815	3.585
	C	-5.00635	15.5001	3.57015
	C	-2.53798	14.0953	3.49065
	C	-2.54204	15.5127	3.4644
	C	-0.0845	14.1172	3.3849
	C	-0.08462	15.5312	3.3558
	C	2.36554	14.1456	3.33315
	C	2.36984	15.5549	3.3096
	C	4.84768	14.1515	3.3984
	C	4.82099	15.5634	3.3816
	C	7.19366	14.1023	3.52965
	C	7.26586	15.5265	3.5241
	C	9.663	14.0248	3.6072
	C	9.70876	15.4645	3.62715
	C	12.162	14.0467	3.6429
	C	12.1802	15.4703	3.67785
	C	14.6478	14.0616	3.6606
	C	14.6534	15.4824	3.6837
	C	-8.71012	16.1955	3.6702
	C	-8.70286	17.6167	3.6585
	C	-6.24127	16.2036	3.60465
	C	-6.23721	17.6226	3.57705
	C	-3.77647	16.2136	3.50805
	C	-3.77364	17.6305	3.4782
	C	-1.31536	16.2287	3.3999
	C	-1.31106	17.6444	3.3888
	C	1.14304	16.249	3.321
	C	1.15067	17.6623	3.339
	C	3.59837	16.2639	3.33705
	C	3.61005	17.6731	3.36975
	C	6.0548	16.2526	3.4569
	C	6.06931	17.6701	3.4809
	C	8.50447	16.2121	3.5889
	C	8.52267	17.6361	3.6042
	C	10.9481	16.1782	3.66735
	C	10.9696	17.6092	3.68325
	C	13.4176	16.1861	3.69495
	C	13.4319	17.6114	3.70065
	C	-9.93323	18.3255	3.6798
	C	-9.92093	19.7494	3.6591
	C	-7.46942	18.3287	3.6057
	C	-7.46143	19.749	3.56625
	C	-5.00512	18.3344	3.51045
	C	-4.99921	19.752	3.46395
	C	-2.54192	18.3429	3.4182
	C	-2.53466	19.759	3.3888
	C	-0.0797	18.3583	3.35985
	C	-0.06986	19.7724	3.36075
	C	2.3819	18.3734	3.3591
	C	2.39432	19.7869	3.38595
	C	4.84497	18.3774	3.43755
	C	4.85579	19.792	3.47415
	C	7.30362	18.3632	3.5589
	C	7.31456	19.784	3.5883
	C	9.75439	18.3408	3.6585
	C	9.76915	19.7673	3.67185
	C	12.2049	18.3244	3.70155
	C	12.2217	19.7522	3.69855
	C	-11.146	20.4657	3.678
	C	1.1669	0.58821	3.65535
	C	-8.68847	20.4606	3.5979
	C	3.62087	0.5782	3.5511
	C	-6.22933	20.4582	3.4866
	C	6.07915	0.57138	3.41985
	C	-3.76577	20.4606	3.39645
	C	8.54444	0.57074	3.3318
	C	-1.30072	20.4697	3.3582
	C	11.0114	0.57905	3.3225
	C	1.16432	20.4849	3.36915
	C	13.4756	0.59524	3.36765
	C	3.62776	20.4959	3.43605
	C	15.9377	0.60696	3.4572
	C	6.08875	20.4959	3.5487
	C	18.3988	0.61143	3.57765
	C	8.54752	20.4891	3.6474
	C	20.8587	0.60738	3.66885
	C	11.001	20.477	3.69465
	C	23.3151	0.59993	3.696
	C	4.27154	8.54726	6.96225
	C	2.94696	7.95095	7.0071
	C	2.03258	9.01701	7.05825
	C	2.8231	10.2371	7.0338
	C	3.00194	12.5324	6.98205
	C	2.4092	13.8582	6.92685
	C	3.47696	14.7728	6.9537
	C	4.69405	13.9809	7.0188
	C	6.98886	13.8013	7.1112
	C	8.31517	14.3938	7.16505
	C	9.22894	13.3266	7.1208
	C	8.43682	12.1098	7.05405
	C	8.25761	9.81976	6.89355
	C	8.84874	8.49975	6.7464
	C	7.77987	7.58793	6.7065
	C	6.56402	8.37384	6.83865
	C	2.51375	6.62284	6.98955
	C	0.65498	8.78863	7.1013
	C	1.08314	14.2939	6.8538
	C	3.25212	16.1516	6.91545
	C	8.7517	15.7195	7.22925
	C	10.6076	13.5514	7.11975
	C	10.1731	8.06961	6.6357
	C	7.99992	6.21743	6.55125
	C	0.85768	15.6707	6.8148
	C	1.92803	16.5881	6.8481
	C	10.1295	15.9454	7.242
	C	11.0455	14.8757	7.1811
	C	10.3954	6.69954	6.4851
	C	9.32328	5.78559	6.4422
	C	1.13763	6.39276	7.03995
	C	0.22054	7.4618	7.09695
	N	3.57069	12.0876	3.44985
	N	6.00006	13.4901	3.4716
	N	4.17831	9.93203	7.01145
	N	4.38655	12.6264	7.0302
	N	7.08209	12.4157	7.0728
	N	6.87324	9.72325	6.94755
	N	2.2691	11.4344	7.00095
	N	5.36723	7.81822	6.8607
	N	8.99019	10.9152	6.96
	N	5.8917	14.5342	7.07055
	N	5.81126	11.0113	3.74655
	H	3.2306	5.80391	6.92715
	H	-0.04772	9.62184	7.1292
	H	0.26224	13.5772	6.82095
	H	4.08668	16.8531	6.9357
	H	8.03559	16.541	7.26345
	H	11.308	12.7176	7.06185
	H	10.995	8.78586	6.65385
	H	7.16278	5.52035	6.50625
	H	-0.16396	16.0483	6.7527
	H	1.71278	17.6572	6.81615
	H	10.5083	16.9673	7.2924
	H	12.1149	15.0908	7.17465
	H	11.4156	6.32693	6.3807
	H	9.53484	4.72379	6.30675
	H	0.76112	5.36909	7.02225
	H	-0.84796	7.24386	7.1265
	H	5.3072	11.8954	3.7074
	H	5.65862	11.1888	5.55285
	Co	5.63045	11.1753	6.99315
	256
	PyrrolicN-CoN8	-8265.06	a.u.
	C	-0.0182	1.44613	3.7413
	C	-0.00467	2.87394	3.70635
	C	2.43417	1.43548	3.61395
	C	2.44413	2.86052	3.5565
	C	4.88827	1.42568	3.4239
	C	4.89392	2.84624	3.32955
	C	7.34753	1.42057	3.26145
	C	7.35269	2.83474	3.13575
	C	9.81282	1.4212	3.21375
	C	9.82057	2.83602	3.10425
	C	12.2776	1.43037	3.2724
	C	12.2841	2.84816	3.21255
	C	14.7388	1.43974	3.39645
	C	14.743	2.85903	3.37935
	C	17.1998	1.44357	3.55035
	C	17.204	2.86457	3.54735
	C	19.6606	1.44613	3.6927
	C	19.6682	2.8684	3.6843
	C	22.122	1.44698	3.76815
	C	22.1331	2.87266	3.74865
	C	-1.23246	3.58806	3.7263
	C	-1.21979	5.01395	3.6978
	C	1.22705	3.58891	3.6201
	C	1.24439	5.02077	3.5808
	C	3.67069	3.56569	3.4131
	C	3.6809	4.98902	3.3618
	C	6.12208	3.54651	3.1593
	C	6.12614	4.96388	3.0585
	C	8.58971	3.53757	3.03135
	C	8.59918	4.94982	2.9055
	C	11.0554	3.54907	3.0987
	C	11.0623	4.9658	3.0159
	C	13.5144	3.56271	3.27255
	C	13.5166	4.98285	3.2439
	C	15.9743	3.57059	3.4608
	C	15.9759	4.99051	3.45945
	C	18.4371	3.57591	3.6186
	C	18.441	4.99733	3.61635
	C	20.9021	3.58209	3.72045
	C	20.9099	5.00415	3.7053
	C	-2.4541	5.71848	3.70635
	C	-2.44585	7.14096	3.68715
	C	0.01673	5.73254	3.64035
	C	0.03432	7.15843	3.62595
	C	2.47685	5.73659	3.4731
	C	2.50613	7.17675	3.4938
	C	4.90389	5.6829	3.1932
	C	4.91902	7.10325	3.2202
	C	7.36635	5.65265	2.90085
	C	7.3784	7.06299	2.87475
	C	9.83422	5.66415	2.89695
	C	9.84074	7.08408	2.89095
	C	12.2897	5.6861	3.11175
	C	12.287	7.10879	3.1329
	C	14.745	5.6959	3.36
	C	14.7416	7.11519	3.3903
	C	17.2067	5.70229	3.55005
	C	17.205	7.122	3.56985
	C	19.6751	5.70911	3.66795
	C	19.6767	7.12988	3.6669
	C	-3.68717	7.8423	3.68265
	C	-3.68889	9.26116	3.67125
	C	-1.20749	7.85423	3.65445
	C	-1.20196	9.27501	3.62505
	C	1.27588	7.87852	3.58125
	C	1.30429	9.30824	3.56775
	C	3.75335	7.89769	3.44775
	C	3.82542	9.35447	3.63105
	C	6.15529	7.75239	3.0573
	C	6.20264	9.11693	3.32595
	C	8.6132	7.77817	2.87625
	C	8.62488	9.18276	3.072
	C	11.0577	7.81482	3.04185
	C	11.0444	9.23155	3.19875
	C	13.5082	7.82142	3.3024
	C	13.4959	9.239	3.4008
	C	15.9688	7.82632	3.5124
	C	15.9604	9.24497	3.56505
	C	18.4381	7.83292	3.63555
	C	18.4332	9.25221	3.6531
	C	-4.93218	9.96249	3.66975
	C	-4.94485	11.382	3.66105
	C	-2.45065	9.97251	3.64245
	C	-2.46972	11.3907	3.60795
	C	0.0369	9.98998	3.56535
	C	0.00123	11.4041	3.5043
	C	2.55164	10.0354	3.55815
	C	2.48878	11.4702	3.3705
	C	5.17523	9.94247	3.77415
	C	7.4201	9.82082	3.33675
	C	7.21198	11.1191	3.8022
	C	9.80667	9.92841	3.2475
	C	9.70052	11.3287	3.507
	C	12.2569	9.94183	3.37635
	C	12.2111	11.3554	3.52305
	C	14.7208	9.94843	3.5334
	C	14.6986	11.3656	3.61335
	C	17.1916	9.95483	3.6366
	C	17.1779	11.3739	3.66585
	C	-6.1869	12.0846	3.6702
	C	-6.19366	13.5041	3.6609
	C	-3.71239	12.0927	3.6249
	C	-3.72296	13.5111	3.5856
	C	-1.2407	12.1019	3.53145
	C	-1.25595	13.5203	3.4632
	C	1.22041	12.1251	3.3852
	C	1.20294	13.5337	3.29625
	C	3.64597	13.4852	3.15675
	C	8.40016	11.9947	3.69285
	C	8.45305	13.4391	3.64245
	C	10.949	12.0488	3.5703
	C	10.9584	13.4649	3.67575
	C	13.4492	12.0652	3.61875
	C	13.4473	13.4839	3.6966
	C	15.9344	12.0757	3.6693
	C	15.93	13.4954	3.70005
	C	-7.4335	14.2072	3.6852
	C	-7.43289	15.6275	3.6717
	C	-4.96059	14.215	3.61125
	C	-4.96366	15.6341	3.57315
	C	-2.49272	14.2227	3.5052
	C	-2.49788	15.6407	3.45585
	C	-0.03444	14.2355	3.3489
	C	-0.03715	15.6488	3.3162
	C	2.43036	14.2387	3.222
	C	2.42445	15.6546	3.2424
	C	4.9264	14.2244	3.1947
	C	4.87695	15.6518	3.30705
	C	7.24433	14.2157	3.46215
	C	7.30964	15.6411	3.51435
	C	9.70605	14.1569	3.6678
	C	9.75046	15.5955	3.6777
	C	12.2029	14.1816	3.71355
	C	12.2221	15.6056	3.7449
	C	14.6885	14.1969	3.7203
	C	14.6959	15.6179	3.73725
	C	-8.66781	16.3318	3.70425
	C	-8.66117	17.7541	3.68205
	C	-6.19858	16.3389	3.60825
	C	-6.196	17.7592	3.56865
	C	-3.73268	16.3457	3.49545
	C	-3.73145	17.7641	3.45315
	C	-1.26911	16.3531	3.3741
	C	-1.26813	17.7711	3.35685
	C	1.19556	16.3587	3.2727
	C	1.1963	17.7767	3.30525
	C	3.65347	16.3636	3.2901
	C	3.65544	17.779	3.3636
	C	6.09723	16.3602	3.4386
	C	6.10646	17.7814	3.52125
	C	8.54297	16.3346	3.6396
	C	8.55883	17.7592	3.6909
	C	10.9889	16.3116	3.73335
	C	11.0095	17.7417	3.76545
	C	13.4596	16.322	3.75555
	C	13.4734	17.7481	3.75855
	C	-9.89203	18.4633	3.71895
	C	-9.88133	19.8879	3.6966
	C	-7.42822	18.4669	3.60945
	C	-7.4212	19.889	3.5646
	C	-4.96366	18.471	3.48735
	C	-4.95948	19.8903	3.4344
	C	-2.49924	18.4757	3.3867
	C	-2.49567	19.8943	3.34995
	C	-0.03481	18.4816	3.3264
	C	-0.03075	19.8994	3.32865
	C	2.42691	18.4876	3.34665
	C	2.43146	19.9062	3.38715
	C	4.88421	18.4906	3.46995
	C	4.88962	19.9103	3.52245
	C	7.3367	18.4814	3.64125
	C	7.3463	19.9041	3.67875
	C	9.78969	18.4676	3.75765
	C	9.80298	19.8954	3.77685
	C	12.2448	18.4591	3.77745
	C	12.2593	19.8873	3.77895
	C	-11.108	20.6018	3.7374
	C	1.20417	0.72477	3.7086
	C	-8.64911	20.6003	3.61245
	C	3.659	0.7188	3.5565
	C	-6.18948	20.5988	3.46425
	C	6.11593	0.7139	3.3819
	C	-3.72678	20.6001	3.3552
	C	8.57876	0.71284	3.27345
	C	-1.26247	20.6046	3.31575
	C	11.0438	0.71774	3.26685
	C	1.20208	20.6116	3.35055
	C	13.5075	0.72669	3.3417
	C	3.66233	20.6184	3.46155
	C	15.9676	0.73329	3.4731
	C	6.12073	20.6174	3.6153
	C	18.428	0.73563	3.6264
	C	8.57888	20.6138	3.7455
	C	20.8885	0.73393	3.7464
	C	11.0359	20.6082	3.7893
	C	23.3486	0.73159	3.7782
	C	4.30242	8.71961	6.675
	C	2.98091	8.13331	6.82245
	C	2.07353	9.20556	6.86445
	C	2.86369	10.4199	6.7302
	C	3.02986	12.715	6.6141
	C	2.43688	14.0442	6.6417
	C	3.50808	14.9541	6.61575
	C	4.72394	14.1541	6.57435
	C	7.01506	13.9656	6.7248
	C	8.32661	14.5559	6.9291
	C	9.24161	13.4896	6.97155
	C	8.46203	12.2736	6.7911
	C	8.29143	9.98103	6.6171
	C	8.88318	8.65569	6.522
	C	7.81271	7.74707	6.43665
	C	6.59465	8.53852	6.507
	C	2.53995	6.8084	6.8664
	C	0.69704	8.98932	6.96405
	C	1.11204	14.4875	6.6792
	C	3.29148	16.334	6.63765
	C	8.74715	15.8829	7.04055
	C	10.6116	13.7189	7.1172
	C	10.2085	8.21917	6.47865
	C	8.03301	6.37529	6.30075
	C	0.8931	15.8663	6.6744
	C	1.96825	16.7775	6.6567
	C	10.1172	16.1141	7.17315
	C	11.0363	15.0463	7.2075
	C	10.4305	6.84824	6.3339
	C	9.35821	5.9394	6.24315
	C	1.16395	6.58961	6.9477
	C	0.25535	7.66569	6.9984
	N	3.63256	12.1543	3.17895
	N	6.08481	13.5712	3.23085
	N	4.20734	10.1076	6.6276
	N	4.41447	12.8077	6.53595
	N	7.11887	12.5838	6.6432
	N	6.9067	9.88388	6.57405
	N	2.30354	11.6189	6.70305
	N	5.39294	7.98717	6.56895
	N	9.0175	11.0754	6.7506
	N	5.92368	14.7037	6.6489
	N	5.80425	11.1956	4.24845
	H	3.24917	5.98265	6.8109
	H	0.00025	9.82721	6.98685
	H	0.28475	13.7777	6.69225
	H	4.12911	17.0314	6.62055
	H	8.02661	16.7002	7.00365
	H	11.3187	12.8899	7.1376
	H	11.0325	8.93052	6.53565
	H	7.19648	5.68056	6.22245
	H	-0.12866	16.2504	6.66795
	H	1.7573	17.8476	6.639
	H	10.4882	17.1384	7.23285
	H	12.1014	15.2664	7.29345
	H	11.4525	6.47222	6.2685
	H	9.57112	4.87824	6.10815
	H	0.77957	5.5685	6.94965
	H	-0.81389	7.45541	7.041
	Co	5.67362	11.3319	6.3837
	258
	PyrrolicN-CoN8-midN2	-8374.41	a.u
	C	-11.1604	20.7071	3.5853
	C	1.15362	0.83065	3.567
	C	-8.7084	20.6945	3.48075
	C	3.60193	0.81553	3.4386
	C	-6.25369	20.6823	3.32025
	C	6.05271	0.79742	3.23715
	C	-3.79295	20.6747	3.18375
	C	8.51357	0.78314	3.06525
	C	-1.32557	20.6751	3.14985
	C	10.9843	0.78336	3.03675
	C	1.13861	20.6875	3.20805
	C	13.4478	0.79848	3.13095
	C	3.5996	20.7003	3.31515
	C	15.9069	0.81425	3.27885
	C	6.06083	20.7071	3.44055
	C	18.3668	0.8232	3.43245
	C	8.52107	20.7092	3.5493
	C	20.8293	0.82746	3.5505
	C	10.9819	20.7094	3.606
	C	23.2934	0.83108	3.6012
	C	-0.07257	1.54669	3.58665
	C	-0.05916	2.97343	3.56475
	C	2.38583	1.54562	3.4992
	C	2.40367	2.9779	3.4716
	C	4.83009	1.51878	3.31545
	C	4.84005	2.94169	3.27735
	C	7.28308	1.4947	3.0888
	C	7.28935	2.9108	3.00795
	C	9.75279	1.48213	2.9745
	C	9.76534	2.8929	2.87535
	C	12.2186	1.49598	3.02745
	C	12.2288	2.91165	2.9577
	C	14.6782	1.51537	3.1758
	C	14.6826	2.93508	3.14295
	C	17.1378	1.52794	3.3459
	C	17.1404	2.94744	3.33495
	C	19.5992	1.53497	3.49365
	C	19.6034	2.95596	3.48735
	C	22.0634	1.54093	3.58095
	C	22.0711	2.96299	3.56925
	C	-1.29273	3.67796	3.56895
	C	-1.28412	5.10066	3.5487
	C	1.17723	3.69224	3.51765
	C	1.19445	5.11877	3.49335
	C	3.63736	3.69245	3.3786
	C	3.66589	5.13347	3.3861
	C	6.06661	3.63194	3.12855
	C	6.08198	5.05144	3.1467
	C	8.53313	3.59296	2.87505
	C	8.54948	4.99882	2.84415
	C	11.0004	3.60553	2.8683
	C	11.0104	5.0229	2.86395
	C	13.455	3.63578	3.0339
	C	13.454	5.0572	3.0561
	C	15.9097	3.65133	3.2427
	C	15.9066	5.07083	3.26955
	C	18.3703	3.66049	3.41985
	C	18.3688	5.08021	3.4383
	C	20.8368	3.66795	3.53565
	C	20.839	5.08851	3.5373
	C	-2.52519	5.80114	3.5526
	C	-2.52814	7.22	3.5556
	C	-0.04686	5.81456	3.51135
	C	-0.04231	7.23577	3.4815
	C	2.43614	5.84034	3.447
	C	2.46344	7.27198	3.40215
	C	4.91262	5.85227	3.33465
	C	4.97363	7.31715	3.43995
	C	7.32428	5.68588	2.9874
	C	7.37533	7.05639	3.1815
	C	9.78465	5.71124	2.83995
	C	9.8031	7.11561	2.98245
	C	12.2236	5.7596	2.9868
	C	12.2113	7.17888	3.11175
	C	14.6739	5.77472	3.19515
	C	14.6605	7.19422	3.2793
	C	17.1334	5.78367	3.3822
	C	17.1234	7.20275	3.4359
	C	19.6008	5.79134	3.50865
	C	19.5944	7.2102	3.53775
	C	-3.7713	7.9207	3.56895
	C	-3.78471	9.3402	3.58635
	C	-1.29052	7.93199	3.5244
	C	-1.30995	9.35042	3.5202
	C	1.1947	7.95138	3.40905
	C	1.15854	9.36683	3.36645
	C	3.70771	8.004	3.34635
	C	3.63822	9.43798	3.11415
	C	6.32122	7.88938	3.5211
	C	8.59143	7.75623	3.17955
	C	8.39967	9.08412	3.5223
	C	10.9742	7.87468	3.1398
	C	10.8664	9.28758	3.33375
	C	13.4226	7.89641	3.25425
	C	13.3742	9.31314	3.36525
	C	15.8837	7.90642	3.40065
	C	15.8592	9.32422	3.47265
	C	18.3531	7.91324	3.51825
	C	18.3381	9.3321	3.56055
	C	-5.0275	10.0424	3.59505
	C	-5.03537	11.4612	3.60645
	C	-2.55237	10.0516	3.5667
	C	-2.56307	11.4702	3.5619
	C	-0.08179	10.0626	3.4401
	C	-0.09619	11.4821	3.41535
	C	2.37255	10.0899	3.2118
	C	2.3568	11.5002	3.15
	C	4.78409	11.4564	2.81535
	C	9.56756	9.96633	3.44505
	C	9.60482	11.4071	3.3579
	C	12.1118	10.0087	3.38445
	C	12.1144	11.4269	3.45015
	C	14.6097	10.0245	3.4563
	C	14.6042	11.444	3.5127
	C	17.0945	10.0339	3.546
	C	17.0873	11.4534	3.57945
	C	-6.27607	12.1641	3.6042
	C	-6.27546	13.5844	3.59865
	C	-3.80131	12.1726	3.591
	C	-3.80427	13.5923	3.5706
	C	-1.33234	12.183	3.495
	C	-1.33713	13.6013	3.4764
	C	1.12336	12.199	3.2889
	C	1.12127	13.6121	3.2955
	C	3.57955	12.206	2.99985
	C	3.57647	13.6209	3.0807
	C	6.07448	12.2005	2.82525
	C	6.02909	13.62	3.0039
	C	8.39672	12.1839	3.1311
	C	8.46597	13.6068	3.216
	C	10.8609	12.1196	3.4083
	C	10.9071	13.558	3.40875
	C	13.3599	12.1423	3.49455
	C	13.3782	13.5653	3.5148
	C	15.845	12.1551	3.56355
	C	15.8513	13.5759	3.57975
	C	-7.51124	14.289	3.59055
	C	-7.50423	15.7106	3.5703
	C	-5.04042	14.2966	3.57705
	C	-5.03783	15.7161	3.5325
	C	-2.57254	14.3051	3.51855
	C	-2.57181	15.7227	3.47325
	C	-0.10885	14.3141	3.39615
	C	-0.10824	15.7315	3.38625
	C	2.35225	14.3211	3.21375
	C	2.35422	15.7374	3.273
	C	4.80573	14.3303	3.081
	C	4.81188	15.741	3.2106
	C	7.25233	14.3254	3.15225
	C	7.26426	15.7436	3.285
	C	9.69966	14.2971	3.36435
	C	9.71688	15.7197	3.43665
	C	12.1451	14.2719	3.48165
	C	12.1659	15.7012	3.5286
	C	14.6149	14.2798	3.56025
	C	14.6289	15.705	3.57345
	C	-8.73571	16.4187	3.5715
	C	-8.72513	17.8427	3.55155
	C	-6.27054	16.423	3.531
	C	-6.26377	17.8434	3.47175
	C	-3.80525	16.4279	3.4734
	C	-3.80095	17.8448	3.39195
	C	-1.33996	16.4345	3.41085
	C	-1.33578	17.8508	3.3438
	C	1.12422	16.4409	3.3354
	C	1.12865	17.8576	3.3225
	C	3.58447	16.4477	3.26985
	C	3.59049	17.8651	3.3249
	C	6.04176	16.4524	3.2886
	C	6.04889	17.8696	3.38025
	C	8.49487	16.4417	3.40905
	C	8.50594	17.8632	3.4842
	C	10.9475	16.4273	3.5208
	C	10.9613	17.8538	3.5688
	C	13.4013	16.417	3.5715
	C	13.4161	17.844	3.59085
	C	-9.95095	18.5577	3.5736
	C	-9.93901	19.9844	3.55545
	C	-7.49254	18.5545	3.4899
	C	-7.48418	19.9763	3.4341
	C	-5.03156	18.5524	3.3873
	C	-5.02578	19.9702	3.29295
	C	-2.56775	18.5543	3.3171
	C	-2.56123	19.9687	3.21045
	C	-0.1027	18.5604	3.2988
	C	-0.09496	19.9753	3.2172
	C	2.36123	18.5694	3.3156
	C	2.36837	19.987	3.2835
	C	4.82148	18.5775	3.3669
	C	4.82861	19.9955	3.3825
	C	7.28025	18.5767	3.4584
	C	7.28849	19.9987	3.4935
	C	9.73828	18.5724	3.55515
	C	9.74886	19.9964	3.5811
	C	12.1934	18.5656	3.59865
	C	12.2066	19.993	3.6075
	C	5.23636	6.81224	7.1922
	C	3.85064	6.40746	7.0851
	C	3.09665	7.5941	6.96345
	C	4.04363	8.68893	6.9687
	C	4.4419	10.9885	6.85005
	C	4.10586	12.3869	6.85845
	C	5.30438	13.1509	6.86025
	C	6.42921	12.2533	6.8541
	C	8.67839	11.6232	6.98295
	C	10.0705	12.013	6.97365
	C	10.8246	10.8257	7.1019
	C	9.86915	9.74647	7.2138
	C	9.36473	7.5042	7.5015
	C	9.75193	6.11303	7.7154
	C	8.564	5.361	7.719
	C	7.47336	6.30754	7.5012
	C	3.24216	5.14944	7.0695
	C	1.7033	7.54596	6.83355
	C	2.85704	13.0169	6.81945
	C	5.2612	14.5499	6.82125
	C	10.7056	13.2527	6.83805
	C	12.2218	10.8426	7.0821
	C	10.9904	5.50736	7.9206
	C	8.58011	3.9824	7.9269
	C	2.82543	14.4095	6.73545
	C	4.01275	15.1673	6.73575
	C	12.0993	13.2661	6.81555
	C	12.8512	12.0771	6.92925
	C	11.0086	4.12514	8.14035
	C	9.82167	3.37267	8.14335
	C	1.8557	5.10556	6.92655
	C	1.09741	6.28986	6.81525
	N	4.76391	10.1202	2.82585
	N	7.24076	11.5495	2.8521
	N	5.34164	8.18849	7.098
	N	5.9056	10.8777	6.6621
	N	8.57876	10.2409	7.12215
	N	7.97753	7.6005	7.42575
	N	3.65039	9.96271	6.9129
	N	6.21876	5.93472	7.3746
	N	10.2372	8.47972	7.38465
	N	7.69131	12.5267	6.92415
	N	6.97693	9.15549	3.8301
	N	6.71838	9.64634	5.13855
	N	5.99834	10.6847	5.2059
	H	3.84154	4.24295	7.1562
	H	1.11881	8.46076	6.73215
	H	1.94414	12.4212	6.8166
	H	6.1853	15.1275	6.81795
	H	10.1245	14.1692	6.7305
	H	12.7877	9.9152	7.1742
	H	11.9057	6.09897	7.92315
	H	7.65306	3.40953	7.93545
	H	1.86665	14.921	6.6468
	H	3.95224	16.253	6.64665
	H	12.6221	14.214	6.6849
	H	13.9401	12.1298	6.88395
	H	11.9593	3.62342	8.32965
	H	9.87038	2.29936	8.33505
	H	1.34562	4.14282	6.88545
	H	0.01501	6.21913	6.6939
	Co	7.0003	9.15208	6.99705
	260
	PyrrolicN-CoN8-midN2+H2	-8375.71	a.u.
	C	0.07712	1.44592	3.5892
	C	0.09151	2.87437	3.5739
	C	2.52937	1.43463	3.489
	C	2.54057	2.86052	3.4473
	C	4.98396	1.4244	3.32625
	C	4.99085	2.84411	3.23595
	C	7.4431	1.41694	3.1872
	C	7.44962	2.83005	3.05505
	C	9.909	1.41822	3.1584
	C	9.91798	2.83091	3.03705
	C	12.3728	1.42951	3.21645
	C	12.3809	2.84497	3.13845
	C	14.8343	1.44059	3.3159
	C	14.8404	2.85903	3.28245
	C	17.2963	1.44613	3.4353
	C	17.3023	2.86648	3.42915
	C	19.7572	1.44784	3.54735
	C	19.766	2.86989	3.5475
	C	22.2182	1.44826	3.60675
	C	22.2303	2.87394	3.60285
	C	-1.13529	3.58934	3.59205
	C	-1.12139	5.01608	3.57285
	C	1.32422	3.58934	3.50835
	C	1.34267	5.02141	3.4797
	C	3.76872	3.56462	3.3165
	C	3.7793	4.98732	3.26325
	C	6.21986	3.54204	3.0693
	C	6.22478	4.95707	2.94855
	C	8.68774	3.53054	2.95575
	C	8.69868	4.93981	2.8146
	C	11.1522	3.54332	3.0273
	C	11.1613	4.95835	2.93835
	C	13.6117	3.56079	3.18165
	C	13.6155	4.97986	3.14565
	C	16.0719	3.57187	3.3474
	C	16.0745	4.99094	3.33885
	C	18.5352	3.57762	3.4902
	C	18.539	4.99882	3.4851
	C	21.0004	3.58316	3.58035
	C	21.0083	5.00585	3.5691
	C	-2.3552	5.72061	3.57405
	C	-2.34709	7.14331	3.55515
	C	0.1155	5.73531	3.528
	C	0.13333	7.16205	3.50475
	C	2.57587	5.73595	3.37485
	C	2.60465	7.17612	3.37725
	C	5.00229	5.67736	3.0747
	C	5.01729	7.09708	3.06195
	C	7.46536	5.64051	2.77545
	C	7.47926	7.04722	2.68215
	C	9.93397	5.65286	2.8068
	C	9.94357	7.0713	2.7618
	C	12.3876	5.68056	3.0225
	C	12.3858	7.10198	3.0342
	C	14.8431	5.69462	3.24735
	C	14.839	7.11391	3.2751
	C	17.3051	5.70314	3.42135
	C	17.303	7.12264	3.44145
	C	19.7734	5.7106	3.53295
	C	19.775	7.13138	3.53505
	C	-3.58902	7.84358	3.55335
	C	-3.5916	9.26265	3.55575
	C	-1.10921	7.85742	3.5223
	C	-1.10454	9.27842	3.49155
	C	1.37563	7.88299	3.4536
	C	1.40208	9.31485	3.4113
	C	3.85175	7.89343	3.2955
	C	3.91411	9.35469	3.41715
	C	6.2516	7.73514	2.8365
	C	6.30535	9.10734	3.0399
	C	8.71812	7.76219	2.67555
	C	8.73706	9.16955	2.8278
	C	11.157	7.8048	2.9238
	C	11.1447	9.22366	3.0534
	C	13.6055	7.8178	3.1926
	C	13.5927	9.23623	3.27855
	C	16.0666	7.82611	3.3891
	C	16.0572	9.24476	3.444
	C	18.5362	7.83378	3.5079
	C	18.5297	9.25285	3.53745
	C	-4.83562	9.96313	3.56625
	C	-4.8494	11.3824	3.58335
	C	-2.35385	9.97443	3.5289
	C	-2.37378	11.3929	3.5238
	C	0.13321	9.99402	3.4209
	C	0.09582	11.4095	3.37725
	C	2.64745	10.0454	3.35175
	C	2.5766	11.4813	3.1284
	C	5.26575	9.92372	3.46965
	C	7.52256	9.80825	3.03645
	C	7.33916	11.1144	3.4704
	C	9.90716	9.91967	3.0507
	C	9.8015	11.3268	3.29235
	C	12.3546	9.93799	3.2367
	C	12.308	11.3541	3.3588
	C	14.8165	9.94758	3.40875
	C	14.7933	11.3652	3.4809
	C	17.2878	9.95483	3.52215
	C	17.273	11.3737	3.56325
	C	-6.09219	12.0846	3.59325
	C	-6.09982	13.5039	3.6048
	C	-3.61681	12.0942	3.56625
	C	-3.62702	13.5133	3.56235
	C	-1.1455	12.1057	3.44745
	C	-1.16038	13.5252	3.4215
	C	1.31007	12.133	3.22425
	C	1.29285	13.5429	3.16035
	C	3.72001	13.5009	2.83155
	C	8.50582	12.0022	3.4221
	C	8.53964	13.4455	3.36495
	C	11.0464	12.0488	3.3732
	C	11.0486	13.4668	3.456
	C	13.5438	12.065	3.46305
	C	13.5389	13.4847	3.522
	C	16.0286	12.0752	3.55185
	C	16.0227	13.4949	3.5835
	C	-7.34076	14.2063	3.60405
	C	-7.33978	15.6264	3.59715
	C	-4.86551	14.2157	3.58995
	C	-4.86859	15.6356	3.5688
	C	-2.39653	14.2261	3.49785
	C	-2.4017	15.6441	3.47715
	C	0.05916	14.2421	3.2961
	C	0.05658	15.6552	3.2985
	C	2.51486	14.25	3.00975
	C	2.51178	15.6648	3.0858
	C	5.00893	14.2442	2.84205
	C	4.96428	15.6637	3.0141
	C	7.33068	14.2246	3.1473
	C	7.40079	15.6482	3.2304
	C	9.79498	14.1596	3.4182
	C	9.84197	15.5985	3.42135
	C	12.2943	14.1827	3.50475
	C	12.3134	15.6064	3.5247
	C	14.7802	14.1963	3.5703
	C	14.7869	15.6171	3.5838
	C	-8.57568	16.3307	3.5898
	C	-8.5683	17.753	3.56775
	C	-6.10461	16.3393	3.5739
	C	-6.10178	17.7592	3.52935
	C	-3.63699	16.3482	3.51645
	C	-3.63637	17.7664	3.4707
	C	-1.17379	16.3576	3.3963
	C	-1.1728	17.7752	3.38475
	C	1.28732	16.3655	3.2154
	C	1.28941	17.782	3.27135
	C	3.74092	16.3744	3.08565
	C	3.74695	17.7854	3.2115
	C	6.18801	16.3682	3.16335
	C	6.20031	17.7867	3.2916
	C	8.63509	16.3386	3.37665
	C	8.65268	17.762	3.44475
	C	11.0805	16.3129	3.49125
	C	11.1023	17.7428	3.53355
	C	13.5507	16.3216	3.56595
	C	13.5652	17.7473	3.5745
	C	-9.80002	18.462	3.5697
	C	-9.78871	19.8864	3.55125
	C	-7.33449	18.4665	3.52845
	C	-7.32748	19.8877	3.4728
	C	-4.86945	18.4718	3.4713
	C	-4.8649	19.89	3.3942
	C	-2.40428	18.4786	3.40935
	C	-2.40047	19.896	3.3471
	C	0.05941	18.4855	3.3333
	C	0.06371	19.9024	3.3228
	C	2.51941	18.4923	3.26745
	C	2.52556	19.9094	3.3216
	C	4.97769	18.4961	3.2904
	C	4.98482	19.9133	3.3786
	C	7.4308	18.4846	3.4146
	C	7.44187	19.906	3.48615
	C	9.88354	18.4695	3.52515
	C	9.89769	19.8967	3.5694
	C	12.3375	18.4591	3.57195
	C	12.3526	19.8866	3.5892
	C	-11.0144	20.6012	3.57375
	C	1.29839	0.72392	3.55965
	C	-8.55563	20.5991	3.4929
	C	3.75347	0.71753	3.44085
	C	-6.09526	20.5976	3.39075
	C	6.21113	0.71135	3.2979
	C	-3.63231	20.6001	3.3222
	C	8.67433	0.7105	3.21735
	C	-1.16752	20.6059	3.3039
	C	11.1395	0.71731	3.22635
	C	1.29617	20.614	3.31485
	C	13.6026	0.72775	3.2868
	C	3.75691	20.6212	3.363
	C	16.0634	0.73521	3.37845
	C	6.21667	20.6199	3.4572
	C	18.5247	0.73777	3.49005
	C	8.67408	20.6155	3.55575
	C	20.9849	0.73521	3.5811
	C	11.1303	20.6084	3.59715
	C	23.4435	0.73159	3.6078
	C	4.17548	8.85254	7.24155
	C	2.7937	8.44265	7.0878
	C	2.04045	9.62589	6.94395
	C	2.98681	10.7226	6.9585
	C	3.38681	13.0192	6.82485
	C	3.05052	14.4164	6.83445
	C	4.24842	15.1797	6.8364
	C	5.37252	14.2826	6.8292
	C	7.61948	13.6554	6.97035
	C	9.01307	14.0427	6.9531
	C	9.76386	12.8565	7.09965
	C	8.80422	11.7831	7.2519
	C	8.28836	9.56325	7.66515
	C	8.67175	8.17869	7.92735
	C	7.48332	7.42921	7.9431
	C	6.39662	8.36936	7.67895
	C	2.18571	7.18549	7.0644
	C	0.6487	9.58221	6.8097
	C	1.80047	15.0463	6.8061
	C	4.20537	16.5794	6.8073
	C	9.64492	15.2832	6.8151
	C	11.1611	12.8731	7.07295
	C	9.91601	7.56513	8.055
	C	7.50251	6.04316	8.0838
	C	1.76825	16.4379	6.72525
	C	2.95692	17.1968	6.7251
	C	11.0391	15.2979	6.79965
	C	11.7887	14.1083	6.9129
	C	9.93938	6.17269	8.1969
	C	8.75096	5.42235	8.2107
	C	0.79987	7.14309	6.9108
	C	0.04071	8.32676	6.79935
	N	3.7023	12.1651	2.8467
	N	6.17349	13.591	2.87415
	N	4.28188	10.2269	7.1259
	N	4.85174	12.905	6.6501
	N	7.51641	12.2783	7.143
	N	6.90362	9.6587	7.563
	N	2.59247	11.9936	6.88575
	N	5.14952	7.98568	7.50345
	N	9.16744	10.5268	7.4949
	N	6.63536	14.5585	6.8961
	N	5.93364	11.1632	3.82485
	N	5.67694	11.6538	5.13825
	N	4.95752	12.6928	5.19405
	H	2.78361	6.27729	7.1568
	H	0.06568	10.4983	6.70725
	H	0.88781	14.4515	6.8112
	H	5.12836	17.1584	6.8088
	H	9.06166	16.1985	6.7098
	H	11.7298	11.947	7.16565
	H	10.8329	8.15398	8.0253
	H	6.57607	5.46879	8.07555
	H	0.80848	16.9507	6.64455
	H	2.89517	18.2833	6.642
	H	11.5617	16.2479	6.6783
	H	12.8766	14.1613	6.86565
	H	10.8966	5.65925	8.28975
	H	8.80631	4.33797	8.3142
	H	0.29065	6.18014	6.8682
	H	-1.04206	8.25539	6.6864
	H	8.01837	7.61285	5.34975
	H	7.66352	8.26199	5.23215
	Co	5.93795	11.1903	7.03905
	260
	PyrrolicN-CoN8-midNHNH	-8375.65	a.u.
	C	-0.06667	1.33237	3.5385
	C	-0.05338	2.7606	3.5322
	C	2.3862	1.31873	3.5283
	C	2.39567	2.74505	3.4998
	C	4.84509	1.30574	3.44955
	C	4.85124	2.7263	3.3861
	C	7.30657	1.29721	3.3402
	C	7.31321	2.71181	3.25635
	C	9.77272	1.29466	3.26895
	C	9.78145	2.70905	3.2133
	C	12.2364	1.30361	3.27765
	C	12.2438	2.71991	3.25935
	C	14.6965	1.31532	3.35685
	C	14.7024	2.73461	3.3681
	C	17.1572	1.32534	3.43695
	C	17.1619	2.74611	3.4674
	C	19.618	1.33194	3.49515
	C	19.6253	2.75442	3.5235
	C	22.0778	1.3345	3.5238
	C	22.0875	2.76039	3.53475
	C	-1.27945	3.47685	3.5346
	C	-1.26567	4.90423	3.53355
	C	1.17846	3.47578	3.51555
	C	1.19667	4.90871	3.50265
	C	3.62666	3.44894	3.4296
	C	3.6365	4.87164	3.39045
	C	6.08309	3.42402	3.2664
	C	6.08813	4.8384	3.16875
	C	8.55084	3.40974	3.17565
	C	8.56166	4.81838	3.0675
	C	11.0144	3.41933	3.1989
	C	11.0224	4.83457	3.14295
	C	13.4728	3.43701	3.30075
	C	13.4764	4.85694	3.2802
	C	15.9324	3.45086	3.42375
	C	15.9353	4.87078	3.41715
	C	18.3939	3.46066	3.50895
	C	18.3988	4.88293	3.5082
	C	20.8581	3.47003	3.53925
	C	20.8656	4.89337	3.54015
	C	-2.49924	5.60962	3.5337
	C	-2.49038	7.03231	3.4953
	C	-0.02964	5.6241	3.51915
	C	-0.01156	7.0517	3.49425
	C	2.43208	5.62368	3.45255
	C	2.45975	7.06533	3.45375
	C	4.86391	5.5604	3.26025
	C	4.87707	6.97862	3.2499
	C	7.33105	5.51779	3.0333
	C	7.34556	6.92046	2.94645
	C	9.79511	5.52866	3.05235
	C	9.80519	6.94283	3.00525
	C	12.2476	5.55742	3.1938
	C	12.2455	6.9782	3.1902
	C	14.7039	5.57404	3.34455
	C	14.7007	6.99418	3.33675
	C	17.1653	5.58618	3.4611
	C	17.1648	7.00632	3.4308
	C	19.6319	5.59726	3.5217
	C	19.6347	7.01804	3.4803
	C	-3.73071	7.73194	3.45915
	C	-3.73293	9.14953	3.37965
	C	-1.25226	7.74728	3.4638
	C	-1.24685	9.16657	3.3672
	C	1.22975	7.77434	3.47325
	C	1.25891	9.20534	3.3906
	C	3.70722	7.78243	3.41895
	C	3.7702	9.24944	3.51165
	C	6.11679	7.6103	3.05985
	C	6.16808	8.98463	3.20955
	C	8.58097	7.62947	2.9307
	C	8.59918	9.03768	3.0159
	C	11.0169	7.67975	3.111
	C	11.0047	9.1018	3.19365
	C	13.4675	7.69764	3.2805
	C	13.4546	9.11842	3.324
	C	15.9294	7.70936	3.38085
	C	15.9198	9.12993	3.3723
	C	18.3969	7.72023	3.43425
	C	18.3904	9.13887	3.37995
	C	-4.97596	9.84958	3.348
	C	-4.99159	11.2682	3.29505
	C	-2.49604	9.86109	3.3243
	C	-2.51719	11.2765	3.2295
	C	-0.00824	9.88196	3.30345
	C	-0.04539	11.2919	3.1614
	C	2.50637	9.93693	3.36285
	C	2.44463	11.3592	3.06855
	C	5.12172	9.81741	3.60075
	C	7.38295	9.68021	3.16455
	C	7.19525	11.0087	3.50355
	C	9.76903	9.79888	3.1872
	C	9.66448	11.2135	3.3675
	C	12.2165	9.82103	3.3138
	C	12.1702	11.239	3.4038
	C	14.6798	9.8336	3.3741
	C	14.6556	11.2523	3.41985
	C	17.1496	9.8417	3.3669
	C	17.1334	11.2614	3.36285
	C	-6.23339	11.9713	3.3228
	C	-6.24163	13.3899	3.3336
	C	-3.76011	11.9781	3.23565
	C	-3.77278	13.3959	3.20415
	C	-1.28904	11.987	3.13815
	C	-1.30651	13.4046	3.0585
	C	1.17293	12.0109	3.03645
	C	1.15485	13.4193	2.913
	C	3.59554	13.3761	2.7639
	C	8.3672	11.8929	3.4608
	C	8.40791	13.3358	3.38565
	C	10.9096	11.9351	3.42825
	C	10.9134	13.3545	3.4929
	C	13.407	11.9512	3.45735
	C	13.4024	13.3703	3.5184
	C	15.891	11.9634	3.41415
	C	15.8847	13.382	3.4569
	C	-7.47988	14.0923	3.41745
	C	-7.47938	15.5116	3.4602
	C	-5.0093	14.0991	3.2748
	C	-5.01176	15.518	3.30225
	C	-2.54327	14.107	3.12405
	C	-2.54647	15.525	3.13635
	C	-0.08389	14.1209	2.96445
	C	-0.08475	15.5361	2.982
	C	2.38226	14.1302	2.823
	C	2.37882	15.547	2.8731
	C	4.88064	14.1217	2.817
	C	4.8355	15.548	2.90175
	C	7.20485	14.1128	3.15075
	C	7.27164	15.537	3.16515
	C	9.66251	14.0495	3.438
	C	9.70716	15.4869	3.4116
	C	12.1587	14.07	3.5313
	C	12.1761	15.4935	3.5457
	C	14.6436	14.0825	3.5238
	C	14.6498	15.5031	3.5634
	C	-8.7132	16.2153	3.5406
	C	-8.70631	17.6367	3.55935
	C	-6.24483	16.2225	3.4035
	C	-6.24065	17.6414	3.4368
	C	-3.77979	16.2287	3.2373
	C	-3.77708	17.6454	3.2778
	C	-1.31647	16.237	3.07965
	C	-1.3129	17.6527	3.1395
	C	1.14944	16.2468	2.95845
	C	1.15239	17.6614	3.05715
	C	3.60882	16.2568	2.91405
	C	3.61313	17.6682	3.0438
	C	6.05824	16.2534	3.0546
	C	6.06747	17.6729	3.15615
	C	8.50213	16.2272	3.31695
	C	8.51812	17.6499	3.35265
	C	10.9439	16.2008	3.49005
	C	10.9645	17.6301	3.5004
	C	13.4131	16.2078	3.579
	C	13.4267	17.6327	3.5826
	C	-9.93803	18.3461	3.5838
	C	-9.92881	19.7703	3.5706
	C	-7.47213	18.3483	3.51375
	C	-7.46585	19.7695	3.51225
	C	-5.00807	18.3506	3.37365
	C	-5.00278	19.7693	3.39135
	C	-2.54315	18.3549	3.22875
	C	-2.53835	19.7714	3.27
	C	-0.07921	18.3621	3.1341
	C	-0.07318	19.7769	3.2124
	C	2.38399	18.3715	3.1029
	C	2.39026	19.7855	3.22185
	C	4.84239	18.3802	3.14655
	C	4.84903	19.7948	3.27165
	C	7.2971	18.3715	3.29265
	C	7.3062	19.7925	3.3729
	C	9.74701	18.3574	3.4497
	C	9.7598	19.7835	3.47775
	C	12.1987	18.3451	3.552
	C	12.2126	19.7727	3.5478
	C	-11.1551	20.4866	3.56115
	C	1.15448	0.60887	3.54735
	C	-8.69548	20.4817	3.54285
	C	3.61189	0.60014	3.51615
	C	-6.23229	20.4778	3.4518
	C	6.07276	0.59268	3.4209
	C	-3.76872	20.4768	3.33255
	C	8.5378	0.58949	3.31845
	C	-1.30441	20.48	3.2514
	C	11.0035	0.59204	3.26745
	C	1.16014	20.4883	3.252
	C	13.4663	0.60163	3.3033
	C	3.61977	20.4987	3.29505
	C	15.926	0.61143	3.37575
	C	6.07989	20.5032	3.3651
	C	18.3869	0.61931	3.44295
	C	8.53669	20.5019	3.4551
	C	20.8459	0.62102	3.4977
	C	10.9904	20.4949	3.52155
	C	23.3015	0.61804	3.52965
	C	4.05076	8.78394	7.13895
	C	2.65508	8.39046	7.09575
	C	1.90256	9.57454	7.23345
	C	2.85471	10.666	7.31055
	C	3.26885	12.9432	7.35255
	C	2.97857	14.3548	7.4244
	C	4.12567	15.0796	6.99525
	C	5.21016	14.1509	6.8172
	C	7.47951	13.5621	6.9
	C	8.86572	13.9758	6.9246
	C	9.6277	12.8115	7.1613
	C	8.68343	11.7175	7.27695
	C	8.18221	9.4676	7.44555
	C	8.57482	8.06663	7.5255
	C	7.39464	7.31054	7.40625
	C	6.30031	8.26817	7.28265
	C	2.03639	7.14799	6.936
	C	0.5027	9.53556	7.22985
	C	1.8017	15.0429	7.75485
	C	4.08385	16.4639	6.79725
	C	9.48293	15.2238	6.7815
	C	11.0237	12.8588	7.2147
	C	9.81528	7.45499	7.7094
	C	7.42428	5.91576	7.46535
	C	1.7637	16.4228	7.55145
	C	2.8814	17.1231	7.04865
	C	10.8748	15.2707	6.8496
	C	11.6364	14.1019	7.0536
	C	9.8459	6.05935	7.77795
	C	8.66633	5.30007	7.65585
	C	0.64095	7.11497	6.9057
	C	-0.11439	8.29629	7.05555
	N	3.58533	12.0401	2.8497
	N	6.04176	13.4656	2.93565
	N	4.15568	10.1647	7.2159
	N	4.62849	12.7859	6.80025
	N	7.38812	12.1941	7.1436
	N	6.79821	9.56347	7.34775
	N	2.46775	11.934	7.49895
	N	5.04066	7.90152	7.1481
	N	9.05563	10.4529	7.42695
	N	6.47521	14.4353	6.7608
	N	5.79834	11.0618	3.8826
	N	5.65874	11.7642	5.09985
	N	4.39122	12.3822	5.391
	H	2.63466	6.24469	6.8166
	H	-0.07983	10.4478	7.3539
	H	0.93665	14.505	8.1423
	H	4.96145	16.9908	6.41955
	H	8.8881	16.1211	6.60975
	H	11.6049	11.9502	7.36785
	H	10.7181	8.05619	7.81695
	H	6.50461	5.33564	7.3809
	H	0.84907	16.972	7.77585
	H	2.80108	18.1944	6.85575
	H	11.3901	16.2223	6.72045
	H	12.7251	14.1741	7.0824
	H	10.7962	5.54932	7.9434
	H	8.72427	4.21291	7.725
	H	0.12448	6.16459	6.7557
	H	-1.20282	8.23728	7.0263
	H	4.29467	13.2563	4.84245
	H	6.38764	12.489	5.01945
	Co	5.804	11.1359	7.0815
	262
	PyrrolicN-CoN8-midNHNH_H2	-8376.8
	C	-0.08216	0.15637	3.64275
	C	-0.06851	1.58525	3.63015
	C	2.3707	0.14231	3.59295
	C	2.38128	1.56927	3.5835
	C	4.82578	0.12953	3.4524
	C	4.83378	1.55073	3.44175
	C	7.28714	0.12122	3.3327
	C	7.29488	1.53731	3.31065
	C	9.75402	0.12122	3.2958
	C	9.76337	1.53625	3.2886
	C	12.2183	0.13251	3.2997
	C	12.2263	1.54903	3.32325
	C	14.681	0.14657	3.30345
	C	14.6868	1.5648	3.339
	C	17.144	0.15509	3.333
	C	17.15	1.5746	3.3597
	C	19.604	0.15893	3.4422
	C	19.6125	1.58056	3.45255
	C	22.0621	0.15957	3.57705
	C	22.0731	1.58546	3.57225
	C	-1.29396	2.30128	3.60165
	C	-1.28018	3.72824	3.573
	C	1.16456	2.30128	3.6099
	C	1.18215	3.73442	3.57705
	C	3.61153	2.27359	3.5109
	C	3.62087	3.69756	3.48435
	C	6.06599	2.24994	3.3474
	C	6.07288	3.66539	3.2937
	C	8.53325	2.23652	3.26775
	C	8.54543	3.64622	3.2058
	C	10.9955	2.24802	3.30105
	C	11.0043	3.66305	3.2775
	C	13.4559	2.26634	3.34545
	C	13.4591	3.68563	3.35715
	C	15.9185	2.27891	3.35715
	C	15.9211	3.69841	3.38205
	C	18.3822	2.28701	3.4044
	C	18.3868	3.70779	3.41865
	C	20.8447	2.29468	3.5133
	C	20.8523	3.71695	3.504
	C	-2.51351	4.43234	3.5319
	C	-2.50514	5.85504	3.4929
	C	-0.04453	4.44917	3.56625
	C	-0.02755	5.87656	3.51795
	C	2.41646	4.45045	3.52545
	C	2.44278	5.89317	3.49785
	C	4.84866	4.38697	3.37425
	C	4.86121	5.80583	3.3516
	C	7.31604	4.34521	3.18195
	C	7.33006	5.74618	3.09825
	C	9.77702	4.35629	3.20295
	C	9.786	5.76897	3.1539
	C	12.2292	4.38654	3.3165
	C	12.2273	5.80689	3.30645
	C	14.6879	4.40231	3.3819
	C	14.6846	5.82181	3.3942
	C	17.153	4.41232	3.40185
	C	17.15	5.83288	3.4152
	C	19.619	4.42148	3.4569
	C	19.6201	5.84226	3.44685
	C	-3.74498	6.55552	3.45255
	C	-3.74867	7.97396	3.40815
	C	-1.26776	6.57044	3.4776
	C	-1.26235	7.99058	3.3939
	C	1.21278	6.60048	3.49245
	C	1.24181	8.02999	3.3945
	C	3.68914	6.61347	3.46815
	C	3.75002	8.08495	3.52125
	C	6.10252	6.43643	3.1821
	C	6.14988	7.81418	3.28755
	C	8.56314	6.45326	3.07215
	C	8.58023	7.86169	3.10365
	C	10.998	6.50695	3.2307
	C	10.9855	7.92922	3.2625
	C	13.4503	6.52506	3.3651
	C	13.4373	7.94562	3.37635
	C	15.9135	6.53656	3.4128
	C	15.9037	7.9567	3.4185
	C	18.3822	6.54572	3.42555
	C	18.3757	7.9648	3.4155
	C	-4.99134	8.67508	3.3948
	C	-5.00585	10.0931	3.36
	C	-2.51191	8.68573	3.3681
	C	-2.53245	10.1027	3.2964
	C	-0.02522	8.70597	3.32595
	C	-0.06248	10.1182	3.20685
	C	2.48731	8.76413	3.3534
	C	2.4247	10.1866	3.05835
	C	5.09724	8.66166	3.6201
	C	7.36413	8.50869	3.219
	C	7.17225	9.85214	3.48555
	C	9.75107	8.62629	3.2322
	C	9.64578	10.046	3.34485
	C	12.1995	8.64888	3.3435
	C	12.1533	10.0686	3.37425
	C	14.6634	8.65995	3.4089
	C	14.6396	10.0788	3.41145
	C	17.1346	8.66741	3.4158
	C	17.1185	10.0861	3.40275
	C	18.3525	10.7959	3.37125
	C	-6.25652	12.2141	3.34455
	C	-3.7745	10.8036	3.30585
	C	-3.78631	12.2216	3.26295
	C	-1.30478	10.8145	3.20985
	C	-1.32028	12.2316	3.14175
	C	1.15386	10.8394	3.0687
	C	1.13627	12.2491	2.97105
	C	3.57241	12.2056	2.75115
	C	8.34752	10.7284	3.4125
	C	8.39155	12.1677	3.31785
	C	10.8923	10.7657	3.37575
	C	10.8969	12.1854	3.4137
	C	13.3905	10.7795	3.40635
	C	13.3861	12.1988	3.42765
	C	15.8752	10.7887	3.40815
	C	15.868	12.2078	3.4017
	C	17.1039	12.9172	3.37005
	C	-7.49636	14.3365	3.36825
	C	-5.02394	12.9246	3.29265
	C	-5.02775	14.3429	3.27495
	C	-2.55692	12.9329	3.19155
	C	-2.56098	14.3507	3.1785
	C	-0.09951	12.9489	3.0477
	C	-0.10025	14.3631	3.0561
	C	2.36234	12.9585	2.865
	C	2.36062	14.374	2.934
	C	4.85887	12.954	2.79255
	C	4.81471	14.3769	2.9241
	C	7.18763	12.9453	3.09465
	C	7.25343	14.3674	3.14955
	C	9.64677	12.8795	3.3705
	C	9.6908	14.3154	3.3696
	C	12.1428	12.8984	3.4383
	C	12.1605	14.3203	3.4653
	C	14.6268	12.9093	3.4269
	C	14.6322	14.3286	3.4524
	C	15.8687	15.0408	3.4254
	C	-8.72562	16.4618	3.45345
	C	-6.26255	15.047	3.32175
	C	-6.26045	16.4656	3.333
	C	-3.7959	15.0542	3.22965
	C	-3.79443	16.4714	3.2427
	C	-1.33172	15.0644	3.13095
	C	-1.32938	16.4814	3.1659
	C	1.13222	15.0747	3.0249
	C	1.13468	16.491	3.09675
	C	3.58914	15.0851	2.9628
	C	3.59468	16.4974	3.07695
	C	6.03844	15.0832	3.07005
	C	6.04939	16.5014	3.1776
	C	8.48466	15.0559	3.30495
	C	8.50078	16.478	3.36675
	C	10.9287	15.0278	3.44895
	C	10.9482	16.4562	3.5022
	C	13.397	15.0333	3.49035
	C	13.4103	16.4573	3.5352
	C	14.6448	17.1706	3.5262
	C	-9.94603	18.5943	3.5619
	C	-7.49242	17.1725	3.40335
	C	-7.48713	18.5928	3.42765
	C	-5.02726	17.1755	3.2937
	C	-5.02295	18.5937	3.31545
	C	-2.56111	17.1827	3.2208
	C	-2.55643	18.5994	3.25305
	C	-0.09631	17.1927	3.1572
	C	-0.09077	18.6075	3.2133
	C	2.36566	17.2017	3.12135
	C	2.37267	18.6178	3.19995
	C	4.82529	17.2083	3.1602
	C	4.83292	18.6246	3.243
	C	7.27951	17.1991	3.3096
	C	7.29033	18.6188	3.3744
	C	9.73004	17.184	3.4758
	C	9.74295	18.6086	3.52695
	C	12.1827	17.1703	3.561
	C	12.1957	18.5973	3.60645
	C	13.4288	19.3099	3.61605
	C	-11.1605	20.7367	3.633
	C	-8.71406	19.305	3.51105
	C	-8.70594	20.7273	3.5259
	C	-6.25381	19.3012	3.37335
	C	-6.24779	20.7207	3.3834
	C	-3.7884	19.3029	3.29205
	C	-3.78188	20.719	3.30525
	C	-1.3225	19.3085	3.25095
	C	-1.31487	20.7239	3.28455
	C	1.14218	19.3191	3.23205
	C	1.14944	20.736	3.28215
	C	3.6039	19.3306	3.24315
	C	3.6114	20.7476	3.29205
	C	6.06513	19.331	3.32625
	C	6.07276	20.7524	3.3648
	C	8.5207	19.3268	3.47745
	C	8.53054	20.7507	3.50655
	C	10.9728	19.3195	3.5991
	C	10.9856	20.7465	3.6207
	C	4.01657	7.63778	7.0338
	C	2.62482	7.23364	7.0215
	C	1.86935	8.41815	7.1295
	C	2.81363	9.51085	7.18725
	C	3.20969	11.7853	7.28085
	C	2.90797	13.1843	7.4064
	C	4.06343	13.9385	7.06035
	C	5.15186	13.0252	6.83625
	C	7.42613	12.4427	6.93105
	C	8.81283	12.8577	6.96615
	C	9.57309	11.6943	7.21605
	C	8.63165	10.5967	7.3056
	C	8.14629	8.33762	7.37025
	C	8.54346	6.93389	7.3746
	C	7.36413	6.18483	7.2165
	C	6.26943	7.14096	7.14375
	C	2.00638	5.9835	6.95505
	C	0.47195	8.38598	7.16445
	C	1.71093	13.832	7.74135
	C	4.02099	15.3371	7.002
	C	9.43681	14.0987	6.79305
	C	10.9689	11.7391	7.27845
	C	9.78231	6.30669	7.5159
	C	7.38172	4.79047	7.1994
	C	1.67108	15.224	7.66005
	C	2.80858	15.9675	7.2804
	C	10.8297	14.1388	6.8508
	C	11.5888	12.9739	7.0887
	C	9.80359	4.90807	7.5039
	C	8.62082	4.16029	7.34805
	C	0.61106	5.94984	6.9903
	C	-0.14489	7.13649	7.09125
	N	3.56048	10.8675	2.811
	N	6.02528	12.3006	2.8641
	N	4.11681	9.01893	7.09905
	N	4.58077	11.6555	6.7587
	N	7.33707	11.0699	7.15035
	N	6.76254	8.43349	7.2591
	N	2.41006	10.7697	7.38615
	N	5.0125	6.76409	7.0203
	N	9.01172	9.32912	7.41945
	N	6.41802	13.3141	6.807
	N	5.7703	9.9233	3.84975
	N	5.63746	10.663	5.0517
	N	4.36638	11.2748	5.3448
	H	2.60084	5.0736	6.8727
	H	-0.10184	9.30995	7.2441
	H	0.83825	13.248	8.03145
	H	4.90905	15.9025	6.71715
	H	8.84874	14.9954	6.5946
	H	11.5435	10.8311	7.46535
	H	10.6924	6.89405	7.6458
	H	6.45529	4.22591	7.0914
	H	0.74046	15.7485	7.88415
	H	2.73872	17.0532	7.2027
	H	11.3481	15.0857	6.6918
	H	12.6764	13.045	7.11975
	H	10.7522	4.38398	7.6317
	H	8.67359	3.07058	7.36035
	H	0.09397	4.99115	6.9333
	H	-1.23431	7.07322	7.1073
	H	4.25605	12.1536	4.8099
	H	6.35787	11.3948	4.94265
	H	-0.41254	12.166	6.23985
	H	-0.99298	11.6903	6.25365
	Co	5.7639	10.0055	7.0191
	262
	PyrrolicN-CoN8-midNHNH3	-8376.92	a.u.
	C	24.4715	0.19323	3.4341
	C	-0.11353	1.62189	3.44415
	C	2.32359	0.17746	3.4671
	C	2.33516	1.60357	3.44565
	C	4.7831	0.16383	3.45
	C	4.79147	1.58312	3.3981
	C	7.24716	0.15595	3.42045
	C	7.25491	1.57033	3.3459
	C	9.71417	0.15573	3.41505
	C	9.72229	1.56991	3.35955
	C	12.178	0.16745	3.40935
	C	12.1841	1.58461	3.40605
	C	14.6384	0.18215	3.37035
	C	14.6434	1.6008	3.4278
	C	17.0993	0.19408	3.3186
	C	17.1041	1.6123	3.40935
	C	19.5587	0.19983	3.3159
	C	19.5667	1.62019	3.3987
	C	22.0167	0.19941	3.36885
	C	22.0278	1.62466	3.4191
	C	-1.33849	2.34006	3.44655
	C	-1.32373	3.76744	3.46665
	C	1.11918	2.33643	3.4461
	C	1.13775	3.76957	3.43785
	C	3.56737	2.30618	3.4083
	C	3.57819	3.72973	3.3699
	C	6.0254	2.28104	3.32085
	C	6.03377	3.69351	3.21375
	C	8.49303	2.26911	3.29445
	C	8.50594	3.67498	3.162
	C	10.954	2.28275	3.3537
	C	10.9619	3.69692	3.27435
	C	13.4129	2.30256	3.42195
	C	13.415	3.72206	3.40245
	C	15.8734	2.31662	3.44895
	C	15.875	3.73655	3.483
	C	18.3362	2.32621	3.43815
	C	18.3405	3.74699	3.50325
	C	20.7993	2.33494	3.43725
	C	20.8082	3.75679	3.4899
	C	-2.55631	4.4724	3.49335
	C	-2.54721	5.89594	3.50235
	C	-0.08721	4.48731	3.4542
	C	-0.06777	5.91554	3.44715
	C	2.37304	4.4839	3.40305
	C	2.40268	5.92684	3.39465
	C	4.80881	4.41679	3.26265
	C	4.8216	5.83395	3.2118
	C	7.27656	4.37056	3.08805
	C	7.29033	5.76855	2.94405
	C	9.7368	4.38718	3.1467
	C	9.74529	5.79901	3.0498
	C	12.186	4.42169	3.3138
	C	12.1835	5.84141	3.27345
	C	14.642	4.44001	3.4479
	C	14.6379	5.86015	3.4422
	C	17.1059	4.4513	3.5184
	C	17.1029	5.8723	3.54165
	C	19.5741	4.46132	3.5226
	C	19.5758	5.88274	3.55545
	C	-3.78828	6.59643	3.53595
	C	-3.79172	8.01614	3.51525
	C	-1.30884	6.61091	3.45885
	C	-1.30355	8.03297	3.41175
	C	1.17465	6.63925	3.4194
	C	1.20356	8.07111	3.3432
	C	3.64941	6.64223	3.34545
	C	3.71066	8.10881	3.39315
	C	6.06095	6.45774	3.0039
	C	6.10806	7.83974	3.06135
	C	8.52255	6.48224	2.9202
	C	8.53657	7.89385	2.9418
	C	10.9548	6.53848	3.15165
	C	10.9395	7.9616	3.1797
	C	13.4043	6.56255	3.36315
	C	13.3889	7.98291	3.369
	C	15.8657	6.57512	3.50235
	C	15.855	7.99505	3.49845
	C	18.336	6.58535	3.56475
	C	18.3288	8.00506	3.5547
	C	-5.05112	10.1336	3.477
	C	-2.55446	8.72792	3.43845
	C	-2.57537	10.1442	3.36675
	C	-0.06544	8.74965	3.3171
	C	-0.1048	10.163	3.1983
	C	2.45201	8.80397	3.2688
	C	2.37919	10.2309	2.95935
	C	5.06219	8.67721	3.432
	C	7.31481	8.54214	3.0177
	C	7.10952	9.8841	3.327
	C	9.70372	8.65761	3.11235
	C	9.59375	10.0777	3.22515
	C	12.1499	8.6836	3.29955
	C	12.1015	10.1042	3.32865
	C	14.614	8.69702	3.44025
	C	14.5895	10.1161	3.43515
	C	17.0863	8.70682	3.5262
	C	17.0701	10.1257	3.49665
	C	18.3056	10.8353	3.47865
	C	-6.30424	12.2533	3.44985
	C	-3.8194	10.8434	3.40065
	C	-3.83256	12.2608	3.35175
	C	-1.34906	10.8558	3.237
	C	-1.36801	12.2729	3.156
	C	1.10651	10.8835	3.0018
	C	1.08203	12.2915	2.86845
	C	3.50181	12.2559	2.52165
	C	8.29118	10.7616	3.25635
	C	8.32796	12.2037	3.1272
	C	10.8377	10.8006	3.29145
	C	10.8379	12.2212	3.31815
	C	13.3389	10.8157	3.39285
	C	13.331	12.2354	3.4092
	C	15.8254	10.8264	3.46545
	C	15.8166	12.2452	3.45975
	C	17.0542	12.9547	3.4608
	C	-7.54544	14.3733	3.46635
	C	-5.07018	12.963	3.4026
	C	-5.0735	14.3812	3.39975
	C	-2.60416	12.973	3.24885
	C	-2.60686	14.3902	3.25335
	C	-0.15178	12.99	2.99775
	C	-0.15227	14.4046	3.01185
	C	2.2969	13.0058	2.6769
	C	2.2985	14.4228	2.7336
	C	4.79245	13.0077	2.48175
	C	4.75432	14.4291	2.60865
	C	7.12711	12.9815	2.83035
	C	7.19931	14.4087	2.85885
	C	9.58748	12.9161	3.21705
	C	9.63311	14.3531	3.18735
	C	12.0852	12.9334	3.37605
	C	12.1032	14.3565	3.38535
	C	14.5729	12.9459	3.4467
	C	14.5792	14.3654	3.4665
	C	15.8179	15.0764	3.48375
	C	-8.77531	16.4971	3.50085
	C	-6.30965	15.0842	3.4476
	C	-6.3051	16.5025	3.465
	C	-3.84031	15.0915	3.3513
	C	-3.83674	16.508	3.3873
	C	-1.37834	15.1038	3.17055
	C	-1.37293	16.5189	3.24765
	C	1.07674	15.1188	2.91675
	C	1.08498	16.5314	3.03915
	C	3.52801	15.136	2.703
	C	3.5408	16.5451	2.8656
	C	5.98616	15.1307	2.7504
	C	5.99994	16.5483	2.8797
	C	8.43091	15.0953	3.05085
	C	8.45072	16.5187	3.09375
	C	10.8716	15.0644	3.3051
	C	10.8946	16.4946	3.3222
	C	13.3421	15.0693	3.44805
	C	13.3563	16.4937	3.4656
	C	14.5923	17.2059	3.5001
	C	-9.99609	18.6295	3.4998
	C	-7.53904	17.2081	3.49605
	C	-7.53154	18.6288	3.49935
	C	-5.06945	17.2115	3.4458
	C	-5.06342	18.6293	3.46425
	C	-2.60256	17.2187	3.35835
	C	-2.59579	18.6344	3.4089
	C	-0.13997	17.2287	3.20325
	C	-0.13124	18.6423	3.30165
	C	2.31609	17.2441	3.01605
	C	2.32765	18.6561	3.1614
	C	4.77449	17.2554	2.9202
	C	4.78495	18.6676	3.0744
	C	7.23129	17.243	3.02115
	C	7.24372	18.6629	3.12375
[truncated: 889 more rows]

## Sheet: FigureS2
FigureS2d
Atom number	Particle size /nm
1	0.14
2	0.12
3	0.12
4	0.13
5	0.1
6	0.13
7	0.12
8	0.12
9	0.13
10	0.14
11	0.12
12	0.13
13	0.13
14	0.11
15	0.14
16	0.12
17	0.12
18	0.15
19	0.12
20	0.13
21	0.14
22	0.12
23	0.14
24	0.12
25	0.12
26	0.13
27	0.13
28	0.15
29	0.12
30	0.15
31	0.16
32	0.15
33	0.16
34	0.15
35	0.13
36	0.17
37	0.15
38	0.15
39	0.14
40	0.12
41	0.12
42	0.16
43	0.11
44	0.14
45	0.17
46	0.14
47	0.13
48	0.12
49	0.16
50	0.13
51	0.15
52	0.12
53	0.12
54	0.12
55	0.15
56	0.14
57	0.13
58	0.15
59	0.12
60	0.16
61	0.14
62	0.12
63	0.14
64	0.11
65	0.12
66	0.14
67	0.16
68	0.14
69	0.15
70	0.17
71	0.15
72	0.11
73	0.16
74	0.15
75	0.15
76	0.11
77	0.14
78	0.14
79	0.12
80	0.18
81	0.13
82	0.14
83	0.14
84	0.15
85	0.15
86	0.15
87	0.14
88	0.11
89	0.11
90	0.14
91	0.14
92	0.14
93	0.13
94	0.12
95	0.13
96	0.13
97	0.11
98	0.13
99	0.11
100	0.12
101	0.15
102	0.13
103	0.14
104	0.13
105	0.16
106	0.11
107	0.14
108	0.13
109	0.14
110	0.14
111	0.11
112	0.14
113	0.16
114	0.12
115	0.13
116	0.15
117	0.16
118	0.14
119	0.12
120	0.12
121	0.12
122	0.17
123	0.13
124	0.12
125	0.14
126	0.13
127	0.14
128	0.14
129	0.15
130	0.14
131	0.15
132	0.14
133	0.13
134	0.14
135	0.11
136	0.15
137	0.13
138	0.14
139	0.14
140	0.16
141	0.14
142	0.13
143	0.16
144	0.14
145	0.13
146	0.14
147	0.15
148	0.15
149	0.15
150	0.1
151	0.14
152	0.15
153	0.15
154	0.16
155	0.12
156	0.1
157	0.14
158	0.14
159	0.15
160	0.13
161	0.15
162	0.15
163	0.15
164	0.16
165	0.12
166	0.18
167	0.14
168	0.14
169	0.15
170	0.1
171	0.12
172	0.14
173	0.14
174	0.11
175	0.13
176	0.13
177	0.14
178	0.13
179	0.12
180	0.12
181	0.15
182	0.11
183	0.11
184	0.12
185	0.12
186	0.14
187	0.11
188	0.12
189	0.14
190	0.13
191	0.14
192	0.12
193	0.12
194	0.16
195	0.1
196	0.13
197	0.11
198	0.14
199	0.12
200	0.13
201	0.12
202	0.14
203	0.14
204	0.12
205	0.15
206	0.12
207	0.1
208	0.12
209	0.11
210	0.13
211	0.14
212	0.12
213	0.1
214	0.11
215	0.13
216	0.11
217	0.12
218	0.13
219	0.12
220	0.12
221	0.15
222	0.11
223	0.11
224	0.13
225	0.12
226	0.11
227	0.11
228	0.12
229	0.13
230	0.12
231	0.13
232	0.1
233	0.12
234	0.12
235	0.13
236	0.12
237	0.14
238	0.14
239	0.12
240	0.12
241	0.15
242	0.12
243	0.12
244	0.14
245	0.14
246	0.13
247	0.1
248	0.13
249	0.15
250	0.13

## Sheet: FigureS3
Figue S3	Co-N-C		Co/C		N-C
2θ	intensity（a.u.)	2θ	intensity（a.u.)	2θ	intensity（a.u.)			2θ	CoPc	2θ	Co-N-C precursor
5.015	2702	5.002	2587.78	5.002	2692.8			5.012	3652.51	4.923	1839.07
5.028	2684	5.015	2623.4	5.015	2737.2			5.038	3597.93	4.936	1844.63
5.041	2667	5.028	2612.18	5.028	2593.2			5.064	3554.04	4.949	1850.58
5.054	2712	5.041	2634.63	5.041	2670			5.09	3520.85	4.962	1856.91
5.067	2713	5.054	2684.58	5.054	2672.4			5.116	3498.35	4.975	1863.62
5.08	2635	5.067	2617.21	5.067	2647.2			5.142	3493.74	4.988	1868.51
5.093	2676	5.08	2682.65	5.08	2536.8			5.168	3479.64	5.001	1874.26
5.106	2667	5.093	2607.53	5.093	2652			5.194	3472.8	5.014	1881.89
5.119	2751	5.106	2632.7	5.106	2592			5.22	3464.79	5.027	1888.89
5.132	2607	5.119	2679.55	5.119	2631.6			5.246	3448.94	5.04	1894.43
5.145	2630	5.132	2650.9	5.132	2566.8			5.272	3432.48	5.053	1901.58
5.158	2654	5.145	2664.45	5.145	2534.4			5.298	3429.34	5.066	1889.81
5.171	2726	5.158	2640.44	5.158	2518.8			5.324	3415.48	5.079	1887.82
5.184	2683	5.171	2643.54	5.171	2530.8			5.35	3444.81	5.092	1896.34
5.197	2678	5.184	2633.86	5.184	2566.8			5.376	3463.22	5.105	1899.93
5.21	2656	5.197	2645.48	5.197	2514			5.402	3485.63	5.118	1893.31
5.223	2619	5.21	2669.09	5.21	2536.8			5.428	3490.24	5.131	1881.36
5.236	2721	5.223	2645.86	5.223	2562			5.454	3496.64	5.144	1870.15
5.249	2728	5.236	2647.8	5.236	2544			5.48	3488.96	5.157	1863.57
5.262	2723	5.249	2629.6	5.249	2554.8			5.506	3491.64	5.17	1853.87
5.275	2757	5.262	2678.77	5.262	2461.2			5.532	3488.23	5.183	1859.95
5.288	2663	5.275	2648.19	5.275	2523.6			5.558	3493.97	5.196	1870.07
5.301	2594	5.288	2627.66	5.288	2484			5.584	3507.23	5.209	1878.62
5.314	2623	5.301	2645.86	5.301	2493.6			5.61	3495.38	5.222	1873.78
5.327	2685	5.314	2649.73	5.314	2530.8			5.636	3503.11	5.235	1873.23
5.34	2723	5.327	2664.06	5.327	2487.6			5.662	3499.31	5.248	1885.92
5.353	2735	5.34	2674.9	5.34	2450.4			5.688	3482.62	5.261	1896.41
5.366	2657	5.353	2667.55	5.353	2480.4			5.714	3496.7	5.274	1901.32
5.379	2579	5.366	2681.87	5.366	2406			5.74	3515.47	5.287	1905.46
5.392	2646	5.379	2682.26	5.379	2377.2			5.766	3525.94	5.3	1908.55
5.405	2659	5.392	2627.28	5.392	2490			5.792	3525.64	5.313	1903.28
5.418	2687	5.405	2631.92	5.405	2491.2			5.818	3520.48	5.326	1890.37
5.431	2668	5.418	2666	5.418	2451.6			5.844	3528.12	5.339	1881.86
5.444	2668	5.431	2647.8	5.431	2470.8			5.87	3511.55	5.352	1877.37
5.457	2699	5.444	2624.95	5.444	2426.4			5.896	3498.23	5.365	1874.13
5.47	2708	5.457	2631.92	5.457	2361.6			5.922	3507.94	5.378	1873.52
5.483	2669	5.47	2653.99	5.47	2443.2			5.948	3529.48	5.391	1880.2
5.496	2722	5.483	2670.64	5.483	2442			5.974	3535.61	5.404	1891.11
5.509	2770	5.496	2655.54	5.496	2418			6	3547.39	5.417	1896.08
5.522	2676	5.509	2665.22	5.509	2402.4			6.026	3576.05	5.43	1888.68
5.535	2664	5.522	2625.34	5.522	2376			6.052	3605.62	5.443	1880.06
5.548	2718	5.535	2609.47	5.535	2407.2			6.078	3630.16	5.456	1882.9
5.561	2722	5.548	2647.8	5.548	2404.8			6.104	3643.82	5.469	1889
5.574	2685	5.561	2672.58	5.561	2458.8			6.13	3644.36	5.482	1891.44
5.587	2624	5.574	2653.61	5.574	2425.2			6.156	3636.34	5.495	1893.8
5.6	2650	5.587	2650.51	5.587	2408.4			6.182	3621.89	5.508	1900.36
5.613	2661	5.6	2660.19	5.6	2386.8			6.208	3627.26	5.521	1902.66
5.626	2670	5.613	2640.44	5.613	2340			6.234	3647.78	5.534	1900.55
5.639	2683	5.626	2626.5	5.626	2376			6.26	3670.82	5.547	1901.83
5.652	2642	5.639	2626.89	5.639	2383.2			6.286	3699.79	5.56	1907.87
5.665	2625	5.652	2626.12	5.652	2360.4			6.312	3728.42	5.573	1912.42
5.678	2677	5.665	2657.48	5.665	2370			6.338	3742.41	5.586	1915.88
5.691	2736	5.678	2667.55	5.678	2356.8			6.364	3740.16	5.599	1918.61
5.704	2701	5.691	2642.76	5.691	2358			6.39	3748.06	5.612	1916.07
[truncated: 6,485 more rows]

## Sheet: FigureS4
Figure S4	Co-N-C			Co/C			N-C
[truncated: 3,878 more rows]

## Sheet: Figure S5 
Figure S5
[truncated: 480 more rows]

## Sheet: FigureS6
Figure S6	B. E	CoPc	B. E	Co-N-C	After Ar+	B. E	CoPc	B. E	Co-N-C
[truncated: 821 more rows]

[truncated: 13 more sheets: FigureS7, FigureS8, FigureS9, FigureS10, FigureS11, FigureS12, FigureS14, FigureS15, FigureS16, FigureS18, Figure S19, FigureS20, FigureS21]
